# Supplementary material for: MAK‐2 Kinase Is Required for Extended Longevity and Enhanced Stress Resistance Resulting From Mild Impairment of Mitochondrial Function in isp‐1 Mutants
Source: Aging Cell. 2026 May 13;25(5):e70537. doi: 10.1111/acel.70537 (PMC13169497; doi:10.1111/acel.70537)
Supplement: Supplementary file 2 — Table S1: Raw lifespan data. [file ACEL-25-e70537-s002.xlsx]

## Sheet: Figure 1
	WT	mak-2		isp-1	isp-1;mak-2
Average	17.4157	17.4306		21.396	17.6029
Stdev	4.88431	6.17649		10.0457	8.24331
Count	166	144		149	209
Lifespan of individual worms	29	31		43	42
	29	31		43	42
	28	30		43	42
	27	29		42	42
	26	29		42	38
	26	29		42	38
	26	29		42	37
	26	28		42	36
	26	28		41	36
	26	28		41	35
	26	28		39	35
	25	27		38	35
	25	26		37	35
	25	26		36	35
	25	26		36	35
	25	26		36	35
	24	26		36	34
	24	26		36	32
	24	26		35	32
	24	26		35	32
	24	26		34	32
	24	25		33	30
	23	25		33	30
	23	25		32	28
	23	25		32	25
	23	25		32	25
	23	24		32	25
	22	24		31	25
	22	24		30	25
	22	24		30	25
	22	24		30	24
	22	23		29	24
	22	23		29	23
	22	23		29	23
	22	23		29	23
	22	23		29	23
	22	22		29	23
	22	22		28	23
	22	22		27	23
	22	22		27	23
	21	22		27	22
	21	21		27	22
	21	21		27	21
	21	21		26	21
	21	21		26	21
	21	21		26	21
	21	21		26	21
	21	21		25	21
	21	21		25	21
	21	19		25	21
	20	19		25	21
	20	19		25	21
	20	19		25	21
	19	19		25	21
	19	19		25	21
	19	18		25	21
	19	18		25	21
	19	18		24	21
	19	18		24	21
	19	18		24	21
	19	18		24	21
	19	18		23	21
	19	18		23	21
	19	18		23	21
	19	18		23	21
	19	18		23	21
	19	18		22	21
	19	18		22	21
	18	17		22	20
	18	16		21	20
	18	16		21	20
	18	16		21	20
	18	16		21	20
	18	16		21	20
	18	15		21	20
	18	15		21	20
	18	15		20	20
	18	15		20	20
	18	15		20	20
	17	15		20	18
	17	15		20	18
	17	15		20	18
	17	15		19	18
	17	14		19	18
	17	14		18	18
	16	14		18	18
	16	14		18	18
	16	14		18	18
	16	14		18	18
	16	14		17	18
	16	14		17	18
	16	14		17	18
	16	14		16	18
	16	14		16	18
	16	14		15	17
	15	14		15	16
	15	14		15	16
	15	14		15	16
	15	14		15	16
	15	14		14	16
	15	13		14	16
	15	13		14	16
	15	13		14	16
	15	13		14	16
	15	12		14	16
	15	12		14	16
	15	12		14	16
	15	12		13	16
	15	12		13	16
	15	12		13	16
	15	12		13	16
	15	11		11	16
	14	11		11	15
	14	11		11	15
	14	11		11	15
	14	11		11	15
	14	11		11	15
	14	11		11	15
	14	11		11	14
	14	11		11	14
	14	11		11	14
	14	11		11	14
	14	11		11	14
	14	11		11	14
	14	11		11	14
	14	11		11	14
	14	11		11	14
	14	11		11	14
	14	11		10	14
	14	11		10	14
	13	11		10	14
	13	11		10	14
	13	11		9	14
	13	9		9	14
	13	9		9	14
	13	9		9	14
	13	9		9	14
	13	9		9	14
	12	9		9	14
	12	9		9	14
	12	8		9	14
	12	8		8	14
	12	8		8	14
	12	8		8	14
	12			8	14
	11			8	14
	11			8	14
	11			7	14
	11			6	14
	11				14
	11				14
	11				14
	11				14
	11				14
	11				13
	11				13
	11				13
	11				13
	11				13
	9				13
	9				13
	9				13
	9				11
	9				11
	9				11
	8				11
					11
					11
					11
					11
					11
					11
					11
					10
					10
					9
					9
					9
					9
					9
					9
					9
					9
					9
					9
					9
					8
					7
					7
					7
					7
					7
					7
					7
					7
					7
					7
					7
					7
					7
					7
					7
					7
					4
					4
					4
					4
					3
					3

## Sheet: Figure 5,6
	isp-1 - EV	isp-1 - dlk-1	isp-1 - mkk-4	isp-1 - pmk-3	isp-1 - mak-2	isp-1 - cebp-1	isp-1 - vhp-1	isp-1 - rpm-1	isp-1 - mlk-1	isp-1 - mek-1	isp-1 - kgb-1	isp-1 - fos-1	isp-1 - ppm-1	isp-1 - ppm-2		N2 -EV	N2 - dlk-1	N2 - mkk-4	N2 - pmk-3	N2 - mak-2	N2 - cebp-1	N2 - vhp-1	N2 - rpm-1	N2 - mlk-1	N2 - mek-1	N2 - kgb-1	N2 - fos-1	N2 - ppm-1	N2 - ppm-2		sod-2 - EV	sod-2 - dlk-1	sod-2 - mkk-4	sod-2 - pmk-3	sod-2 - mak-2	sod-2 - cebp-1	sod-2 - vhp-1	sod-2 - rpm-1	sod-2 - mlk-1	sod-2 - mek-1	sod-2 - kgb-1	sod-2 - fos-1	sod-2 - ppm-1	sod-2 - ppm-2
Average	19.3583	18.3039	18.797	19.9344	16.4062	18.1404	Failed to develop to adulthood	17.2917	16.4907	16.7579	15.7582	24.8559	17.0463	13.7083		19.55	18.4275	19.3529	19.2889	19.812	19.8936	12.7087	19.6154	22.5455	19.7143	18.1571	8.52893	16.1278	17.6741		22.7734	22.0625	22.6154	20.1185	21.0684	20.3874	13.4825	19.9065	25.6417	22.1441	20.3929	13.9455	18.0388	18.9333
Stdev	9.72288	7.64146	7.69766	6.60045	4.72293	6.37595		7.5786	7.43256	7.7935	6.31285	5.92659	6.94354	5.3301		3.94627	3.60229	3.94129	3.74339	3.89724	3.7753	2.3269	4.20918	5.88226	4.65893	5.43936	3.65621	2.81612	3.87458		5.03408	5.40742	5.10287	4.38119	4.11206	3.90611	2.71747	5.02359	7.62327	5.90997	6.17953	5.39935	3.71736	4.53693
Count	120	102	133	122	128	114		120	108	95	91	111	108	120		140	138	136	135	117	141	127	143	132	133	140	121	133	135		128	128	91	135	117	111	114	107	120	118	112	110	129	120
Lifespan of individual worms	5	5	5	6	5	6		5	5	6	8	9	5	5		12	10	11	11	13	13	4	10	11	10	9	3	11	9		11	6	9	6	10	9	5	6	6	6	6	3	6	6
	6	6	8	8	5	8		5	5	6	8	10	8	5		12	12	12	11	13	13	7	10	11	11	9	3	11	12		11	11	9	9	11	10	6	6	6	6	6	3	11	10
	6	8	8	8	6	8		5	5	8	8	12	8	5		12	12	12	12	13	13	7	11	11	11	9	3	11	12		12	11	13	11	11	11	7	7	6	6	9	3	11	11
	6	8	8	8	8	9		5	5	8	9	15	8	5		13	13	12	12	13	13	9	11	13	12	11	3	11	12		12	12	13	11	13	13	9	9	6	11	9	3	13	11
	6	11	9	9	8	9		6	6	8	9	15	10	5		13	13	13	13	13	13	9	13	13	12	11	3	11	12		12	12	13	11	13	13	9	9	7	13	11	3	13	11
	8	12	9	10	8	9		6	8	8	10	15	10	5		13	13	13	13	13	13	9	13	14	12	11	3	11	12		16	13	13	13	13	13	9	10	11	13	11	3	13	11
	8	12	10	10	9	10		9	8	8	10	16	10	5		13	13	13	13	13	13	9	13	14	13	11	3	12	12		16	13	14	13	14	14	9	12	11	14	12	4	13	11
	9	12	10	10	10	10		9	10	10	10	16	10	5		13	13	13	13	13	13	9	13	16	13	11	3	12	12		16	13	16	13	16	14	9	13	13	14	13	4	13	11
	9	12	11	11	10	11		10	10	10	10	17	10	5		13	13	13	13	13	13	9	13	16	13	11	3	12	13		16	13	16	13	16	16	9	13	13	14	13	6	13	12
	9	12	11	13	10	11		10	10	10	10	17	10	5		13	13	13	13	16	14	9	13	16	13	11	3	12	13		16	13	16	13	16	16	9	14	13	14	13	6	13	13
	9	12	11	13	10	12		10	10	10	10	17	10	6		13	13	13	14	16	14	10	13	16	13	11	3	12	13		16	13	16	13	16	16	9	14	14	16	13	6	13	13
	10	12	11	13	10	12		10	10	10	10	17	10	8		13	13	13	14	16	14	10	13	16	13	11	3	12	13		16	14	17	14	16	16	10	14	14	16	13	6	13	13
	10	12	12	13	10	12		10	10	10	10	17	10	8		13	14	14	14	16	14	10	13	16	13	11	3	12	13		16	16	17	14	16	17	10	14	16	16	14	6	13	13
	10	12	12	13	12	12		10	10	10	10	17	10	8		13	14	14	16	16	14	11	13	16	13	11	3	12	13		16	16	17	16	16	17	10	14	16	16	14	6	13	13
	10	13	12	13	12	12		10	10	10	10	17	10	8		13	14	14	16	16	14	11	13	16	13	12	3	12	13		16	16	17	16	16	17	10	14	16	16	14	6	13	13
	10	13	12	15	12	12		10	10	11	10	17	11	8		14	14	14	16	16	16	11	13	16	14	12	3	13	13		16	16	17	16	17	17	10	14	16	16	14	7	13	13
	10	13	12	15	12	12		11	10	11	10	18	11	8		14	14	16	16	16	16	11	13	16	14	12	4	13	13		16	16	18	16	17	17	10	14	16	16	14	7	13	13
	10	13	13	15	12	12		11	10	11	10	19	12	9		14	14	16	16	16	16	11	14	16	14	12	4	13	13		17	17	18	16	17	17	11	15	16	16	14	7	13	13
	10	13	13	15	12	12		11	10	11	11	19	12	10		14	14	16	16	16	16	11	14	16	14	13	4	13	13		17	17	18	16	18	17	11	15	17	16	16	9	13	13
	10	13	13	15	12	13		12	11	11	11	19	12	10		14	14	16	16	16	16	11	14	16	14	13	4	13	13		17	17	18	16	18	17	11	15	18	16	16	9	13	14
	10	13	13	15	12	13		12	11	11	11	19	12	10		16	16	16	16	16	16	11	14	16	14	13	4	13	14		17	17	19	16	18	17	11	15	18	16	16	9	13	16
	10	13	13	15	12	13		12	11	11	11	19	12	10		16	16	16	16	16	16	11	14	17	14	13	4	13	14		18	17	20	16	18	17	11	15	18	16	16	10	13	16
	10	13	15	15	12	13		12	11	11	11	20	12	10		16	16	16	16	16	16	11	14	17	14	13	4	13	14		18	17	20	17	18	18	11	17	18	18	16	10	13	16
	11	13	15	15	13	13		12	11	11	11	20	12	10		16	16	16	16	16	16	11	14	17	14	13	4	13	14		18	17	20	17	18	18	11	17	19	18	16	10	13	16
	11	13	15	15	13	15		12	11	12	11	20	12	10		16	16	16	16	16	16	11	16	17	16	13	6	13	14		18	18	20	17	18	18	11	17	19	18	16	10	14	16
	12	13	15	16	13	15		12	12	12	11	20	13	10		16	16	16	16	16	16	11	16	17	16	13	6	13	14		18	18	20	17	18	18	11	17	19	18	16	10	16	16
	12	13	15	16	13	15		12	12	12	11	20	13	10		16	16	16	16	16	16	11	16	17	16	13	6	13	14		18	18	20	17	18	18	11	17	19	18	16	11	16	16
	12	13	15	16	13	15		12	12	12	12	20	13	11		16	16	16	16	16	16	11	16	17	16	13	6	13	14		18	18	20	17	18	18	11	17	20	18	16	11	16	16
	12	15	15	16	13	15		12	12	13	12	22	13	11		16	16	16	16	16	16	11	16	17	16	13	7	13	14		18	18	20	17	18	18	12	17	20	18	16	11	16	16
	12	15	15	16	13	15		12	12	15	12	22	13	11		16	16	16	16	16	16	11	16	18	16	13	7	13	14		18	18	20	17	18	18	12	17	20	18	17	11	16	16
	12	15	15	16	13	15		12	12	15	12	22	13	11		16	16	16	16	17	16	11	16	18	16	13	7	13	16		19	18	21	17	18	18	12	17	20	18	17	11	16	16
	12	15	15	16	13	15		12	12	15	12	22	13	11		16	16	16	17	17	16	11	16	18	16	13	7	14	16		19	18	21	17	18	18	12	17	21	18	17	11	16	16
	12	15	15	16	15	15		12	12	15	12	22	15	11		16	16	16	17	17	17	11	16	18	16	13	7	14	16		19	18	21	18	18	18	12	17	23	18	18	11	16	16
	12	15	15	16	15	15		12	12	15	12	22	15	11		16	16	16	17	17	17	11	16	18	16	14	7	14	16		19	18	21	18	18	18	12	18	23	18	18	11	16	16
	12	15	15	16	15	15		12	13	15	12	22	15	11		16	16	16	17	17	17	12	16	18	16	14	7	14	16		19	18	23	18	18	18	12	19	23	19	18	11	16	16
	12	15	15	16	15	15		12	13	15	12	23	15	11		16	16	16	17	17	17	12	16	18	17	14	7	14	16		20	19	23	18	18	18	12	19	23	19	18	11	16	16
	13	15	15	16	15	15		13	15	15	12	23	15	11		16	16	16	17	17	17	12	16	18	17	14	7	14	16		20	19	23	18	18	18	12	19	23	19	18	11	16	16
	13	15	15	17	15	15		13	15	15	12	23	15	11		17	16	16	17	17	17	12	17	18	17	14	7	14	16		20	19	23	18	18	18	12	19	23	19	18	11	16	16
	13	15	15	17	15	15		13	15	15	12	23	15	12		17	16	16	17	17	18	12	17	18	17	14	7	14	16		20	19	23	18	18	19	13	19	23	19	18	11	16	16
	13	15	15	17	15	15		13	15	15	12	23	15	12		17	16	16	18	18	18	12	17	18	17	14	7	14	16		20	20	23	18	19	19	13	19	23	19	18	11	16	16
	13	15	15	17	15	15		13	15	15	13	23	15	12		18	16	16	18	18	18	12	17	18	17	14	7	14	16		20	20	23	18	19	19	13	19	24	20	18	11	16	17
	15	15	15	17	15	15		13	15	15	13	23	15	12		18	16	17	18	18	18	12	17	18	18	14	7	14	16		20	20	23	18	19	19	13	19	24	20	18	11	16	17
	15	15	15	17	15	16		13	15	15	13	23	15	12		18	16	17	18	18	18	12	17	18	18	14	7	14	16		20	20	23	18	19	19	13	19	24	20	18	12	16	17
	15	15	15	17	15	16		13	15	15	13	23	15	12		18	16	17	18	18	18	12	17	19	18	16	7	14	16		20	20	23	18	19	19	13	19	24	20	18	13	16	17
	15	15	15	17	15	16		13	15	15	13	23	15	12		18	16	17	18	18	18	12	17	19	18	16	7	16	16		20	20	24	18	19	19	13	19	24	20	19	13	16	17
	15	15	15	17	15	16		13	15	15	15	23	15	12		18	16	17	18	18	18	12	17	19	18	16	7	16	16		20	20	24	18	19	19	13	19	25	20	19	13	16	17
	15	15	15	17	15	16		13	15	15	15	24	15	12		18	16	17	18	18	18	12	17	19	18	16	7	16	16		21	20	24	18	20	20	13	19	25	20	19	13	16	17
	15	15	15	17	15	16		15	15	15	15	24	15	12		18	16	17	18	18	18	12	18	19	18	16	7	16	16		21	20	24	18	20	20	13	19	25	20	19	13	16	18
	15	16	15	17	15	16		15	15	16	15	24	15	12		18	17	18	18	18	18	12	18	20	18	16	7	16	16		21	20	24	18	20	20	14	19	25	20	19	14	17	18
	15	16	15	17	15	16		15	15	16	15	24	15	12		18	17	18	18	18	18	12	18	20	18	16	7	16	16		21	20	24	18	20	20	14	19	25	20	19	14	17	18
	15	16	16	17	15	16		15	15	16	15	24	15	13		18	17	18	18	19	18	12	18	20	18	16	7	16	16		21	20	24	18	20	20	14	19	25	20	19	14	17	18
	15	16	16	17	15	16		15	15	16	15	24	15	13		18	17	18	18	19	18	12	18	20	18	16	7	16	16		21	20	24	19	20	20	14	20	26	20	19	14	17	18
	15	16	16	17	15	17		15	16	16	15	24	15	13		18	17	18	18	19	18	12	18	20	18	16	7	16	16		21	20	24	19	20	20	14	21	26	21	19	14	17	18
	15	16	16	17	15	17		15	16	16	15	24	15	13		19	17	18	18	19	18	12	18	20	18	16	7	16	16		21	20	24	19	20	20	14	21	26	21	19	14	17	18
	15	16	16	17	15	17		15	16	16	16	24	15	13		19	17	18	18	19	18	13	18	20	18	16	7	16	16		21	20	24	19	20	20	14	21	27	23	19	16	18	18
	16	17	16	17	15	17		15	16	16	16	24	15	13		19	17	18	18	20	18	13	18	20	18	16	7	16	16		23	20	24	19	20	20	14	21	27	23	20	16	18	18
	16	17	16	18	15	17		15	16	16	16	24	15	13		19	17	18	18	20	18	13	18	20	18	16	7	16	16		23	20	24	19	20	20	14	21	27	23	20	16	18	18
	16	17	16	18	16	17		16	16	16	17	25	15	13		19	17	18	18	20	18	13	19	20	19	16	7	16	16		23	20	24	19	21	20	14	21	27	23	20	16	18	18
	17	17	16	18	16	17		16	16	17	17	25	16	13		19	17	18	18	20	18	13	19	20	19	16	9	16	16		23	20	24	19	21	20	14	21	27	23	20	16	18	18
	17	17	16	18	16	17		16	16	17	17	25	16	13		19	17	18	18	20	19	13	19	20	19	17	9	16	17		23	21	24	19	21	20	14	21	27	23	20	16	18	19
	17	17	16	18	16	17		16	16	17	17	25	16	15		19	17	18	18	20	19	13	19	21	19	17	9	16	17		23	21	24	19	21	20	14	21	27	23	20	16	18	19
	17	17	16	18	16	17		16	16	17	17	26	16	15		19	17	18	18	20	19	13	19	21	19	17	9	16	17		23	21	25	19	23	21	14	21	27	23	20	16	18	19
	17	18	16	18	16	17		16	16	17	17	26	16	15		19	17	18	18	20	19	13	19	21	19	17	9	16	17		23	23	25	19	23	21	14	22	27	23	20	16	18	19
	17	18	16	18	16	17		16	16	17	17	26	16	15		19	17	18	18	20	19	13	20	21	19	17	9	16	17		23	23	25	20	23	21	14	22	27	23	20	16	18	19
	17	18	17	18	16	17		17	16	17	17	26	16	15		19	17	18	18	20	19	13	20	21	20	17	9	16	17		23	23	25	20	23	21	14	22	28	23	20	17	18	19
	17	18	17	19	17	17		17	16	17	17	26	16	15		19	17	18	18	20	19	13	20	21	20	17	9	16	17		23	23	25	20	23	21	15	22	28	23	20	17	18	20
	17	18	17	19	17	17		17	16	17	17	26	17	15		20	18	18	18	20	20	13	20	21	20	17	9	16	17		23	23	25	20	23	21	15	22	28	23	21	17	18	20
	17	18	17	19	17	18		17	17	17	17	27	17	15		20	18	19	18	20	20	13	20	23	20	17	9	16	17		23	23	25	20	23	23	15	22	28	23	21	17	18	20
	17	18	17	19	17	18		17	17	17	18	27	17	15		20	18	19	18	21	20	13	20	23	20	17	9	16	18		23	23	25	20	23	23	15	22	30	23	21	17	18	20
	18	19	17	19	17	18		17	17	18	18	27	17	15		20	18	19	18	21	20	13	20	23	20	17	10	16	18		24	23	25	20	23	23	15	22	30	24	21	17	18	20
	18	19	17	19	17	18		17	17	19	19	27	17	15		20	18	20	19	21	20	13	20	23	20	18	10	16	18		24	23	25	20	23	23	15	22	30	24	21	17	18	20
	18	19	17	19	17	18		17	17	19	20	29	17	15		20	18	20	19	21	20	13	20	23	20	18	10	16	18		24	23	26	20	23	23	15	22	30	24	21	17	18	20
	18	19	17	19	17	18		17	17	19	20	29	17	15		20	18	20	19	21	20	13	20	23	20	18	10	16	18		24	23	26	20	23	23	15	23	30	24	21	17	18	20
	18	19	17	19	17	19		17	17	19	22	29	17	15		20	18	20	19	21	20	13	20	23	20	18	10	16	18		24	23	26	20	23	23	15	23	30	24	21	17	18	20
	18	20	17	20	17	19		17	17	19	22	29	17	15		20	18	20	19	21	20	13	20	24	20	18	10	16	18		24	24	27	20	23	23	15	23	30	24	21	17	18	20
	19	20	17	22	17	19		18	17	19	22	29	17	15		20	18	20	19	21	20	13	20	24	20	18	10	16	18		25	24	27	20	23	23	15	24	30	24	21	17	19	20
	19	22	17	22	17	19		18	17	19	23	29	17	15		20	18	20	19	21	20	13	20	24	20	18	10	17	18		25	24	27	20	23	23	15	24	30	24	23	17	19	20
	22	22	17	22	17	19		18	17	19	24	29	18	15		20	18	20	19	21	20	13	20	24	20	18	10	17	18		25	24	28	20	23	23	15	24	30	24	23	17	19	20
	22	22	17	22	17	19		18	18	20	24	29	18	15		20	18	20	20	21	21	13	21	24	20	18	10	17	18		25	24	28	20	23	23	15	24	30	24	23	18	19	20
	22	22	17	22	17	19		19	18	20	24	29	18	15		20	18	20	20	21	21	13	21	24	20	18	10	17	18		25	24	28	21	24	23	15	24	30	24	23	18	19	21
	22	22	17	22	17	19		19	18	20	24	29	18	15		20	18	20	20	21	21	13	21	25	21	18	11	17	18		25	25	30	21	24	23	15	24	30	25	23	18	19	21
	22	22	17	22	17	19		19	18	20	24	29	19	15		20	18	20	20	21	21	13	21	25	21	18	11	17	18		25	25	30	21	24	23	15	24	31	25	23	18	19	21
	23	22	17	22	17	20		19	18	22	24	29	19	15		20	19	20	20	23	21	13	21	25	21	18	11	17	18		25	25	30	21	24	23	15	24	31	25	23	18	19	21
	24	23	17	22	17	20		19	19	22	26	30	19	15		20	19	20	20	23	21	13	21	25	21	18	11	17	18		25	25	30	21	24	23	15	24	31	25	23	18	19	21
	24	24	17	22	17	22		19	19	22	29	30	19	15		20	19	20	20	23	21	13	21	25	21	19	11	17	18		25	25	30	21	24	23	15	24	31	25	24	18	20	23
	24	24	17	22	18	22		19	19	23	29	30	19	15		20	19	21	20	23	21	13	21	25	21	19	11	17	18		25	25	30	23	24	23	15	24	31	25	24	19	20	23
	24	24	17	22	18	22		19	19	24	29	31	20	16		20	19	21	20	23	21	13	21	25	21	19	11	17	18		25	25	30	23	25	23	15	24	31	26	24	19	20	23
	24	25	17	22	18	22		19	19	30	31	31	22	16		20	19	21	20	23	23	13	21	25	23	19	11	18	18		26	25	31	23	25	23	15	24	31	26	24	19	20	23
	24	25	18	23	18	22		19	19	32	31	31	23	16		20	20	21	20	23	23	13	21	25	23	19	11	18	18		26	25	32	23	25	23	15	24	31	26	25	19	20	23
	24	25	18	23	18	23		19	20	33	33	31	23	16		20	20	21	20	23	23	13	21	25	23	19	11	18	18		26	25	33	23	25	24	15	25	32	26	25	19	20	23
	26	26	19	23	18	23		19	22	36	36	31	23	16		20	20	21	21	23	23	13	23	25	23	19	11	18	18		26	25	33	23	25	24	15	25	32	26	25	19	20	23
	26	26	19	23	18	23		19	22	36		31	23	16		21	20	23	21	24	23	13	23	26	23	19	11	18	18		26	25		23	25	24	16	25	32	26	25	19	20	23
	26	29	19	23	19	23		20	22	43		31	23	16		21	20	23	21	24	23	13	23	26	23	19	11	18	18		26	25		23	25	24	16	25	32	27	25	19	20	23
	29	32	19	24	19	23		20	22	45		31	24	16		21	20	23	21	24	23	13	23	26	23	20	11	18	18		27	26		23	25	24	16	25	32	27	26	19	20	23
	29	33	19	24	19	23		20	23	50		31	24	16		21	20	23	21	24	23	14	23	26	23	20	11	18	18		27	26		23	25	24	16	25	32	27	26	19	20	23
	30	34	19	24	19	24		22	23			31	24	16		21	20	23	21	24	23	14	23	26	23	20	11	18	18		27	26		23	25	24	16	25	32	27	27	19	21	24
	30	36	19	24	19	24		22	24			31	25	16		21	20	23	21	24	23	14	23	26	23	20	11	18	19		27	26		23	25	24	16	26	32	27	27	19	21	24
	31	38	19	25	19	24		23	24			31	25	16		23	20	23	21	24	23	14	23	26	23	20	11	18	19		27	26		23	25	24	17	26	33	27	27	20	21	24
	31	38	20	25	19	24		23	24			31	27	17		23	20	23	21	25	23	14	23	26	23	20	11	18	19		27	26		23	25	24	17	26	33	28	28	20	21	24
	31	40	20	26	19	24		23	26			32	30	17		23	20	23	23	25	23	14	23	26	23	21	11	18	20		27	27		23	25	25	17	26	33	28	30	20	21	24
	31	44	22	26	19	24		24	29			32	30	17		23	20	23	23	25	23	14	23	27	23	21	11	18	20		27	27		23	25	25	17	26	33	28	30	20	21	24
	31	47	22	27	19	25		24	29			32	32	17		23	20	23	23	25	23	14	23	27	23	21	11	18	20		27	27		23	26	25	17	27	33	30	30	20	21	24
	31		22	27	19	26		26	31			32	32	18		23	20	23	23	25	23	14	23	27	23	21	11	18	20		27	27		23	26	25	17	28	33	30	31	20	21	24
	32		22	27	19	27		26	38			33	34	18		23	20	23	23	25	23	14	23	27	23	21	12	18	20		27	27		23	26	25	17	28	33	30	31	20	21	24
	32		22	29	20	29		26	38			33	36	18		23	21	23	23	25	23	14	23	27	23	21	12	18	20		27	27		24	26	25	17	28	34	30	31	20	21	25
	32		22	29	20	29		27	43			33	36	19		23	23	23	23	25	23	14	23	27	24	21	12	18	20		27	27		24	26	26	17	29	34	31	32	23	21	25
	32		22	29	20	29		27	43			34	39	19		23	23	23	23	25	23	14	23	27	24	21	12	18	20		28	27		24	26	27	17	30	34	31	32	23	21	25
	33		23	29	20	31		29	45			34	46	19		23	23	23	23	25	23	14	23	28	24	23	12	18	20		28	27		24	27	27	17		34	31	33	24	21	25
	33		23	29	20	31		30				36		19		23	23	23	23	26	23	14	23	28	24	23	12	18	20		28	27		24	27	30	17		34	31	34	24	23	25
	34		24	29	20	31		31				36		19		23	23	23	23	26	23	16	23	28	25	23	13	19	21		28	28		24	27	30	17		34	32	35	25	23	25
	36		25	30	20	33		31				39		20		23	23	23	23	26	23	16	23	28	25	23	13	19	21		28	28		24	27	30	17		34	32	37		23	25
	36		25	31	20	34		32						20		24	23	23	23	27	23	16	23	30	25	23	13	19	21		30	28		24	27		17		34	32	37		23	25
	38		25	31	20	40		33						20		24	23	23	23	27	23	16	23	31	25	23	13	19	21		30	28		24	27		18		34	32			23	26
	38		26	31	22	43		34						20		24	23	24	24	27	23	16	23	31	25	23	14	19	21		30	28		24	27		19		34	32			23	26
	38		27	33	22			36						23		24	23	24	24	27	24	16	23	31	25	24	16	20	21		30	30		24	28				34	33			23	26
	38		29	33	22			36						23		24	23	24	24	27	24	16	23	32	25	24	16	20	23		30	30		24	28				34	33			24	26
	40		29	33	22			36						24		24	23	24	24	27	24	16	23	32	25	24	16	20	23		30	30		24	28				35	33			24	26
	40		30	34	22			38						24		24	23	24	24		24	16	24	32	25	24	16	20	23		30	30		24					37	34			24	26
	47		31	34	22			38						29		24	23	24	24		24	16	24	32	25	25	16	20	23		30	30		25					37				24	27
	50		31	36	23			40						45		24	23	24	24		24	16	24	32	25	25	17	20	23		30	30		25					39				24	28
			31	36	23											24	23	24	24		24	16	24	32	25	25	21	20	23		30	30		25									24
			31	40	24											24	23	24	24		24	18	24	32	25	25		20	23		30	30		25									24
			32		25											24	24	25	24		24	18	24	32	25	25		20	23		30	31		25									24
			33		26											24	24	25	25		24	18	24	32	26	25		20	23		31	31		25									24
			34		27											25	24	25	25		24	18	24	32	26	25		20	23		31	32		25									24
			34		30											25	24	25	25		24	18	25	32	27	25		20	24		31	33		25									24
			38		33											25	24	25	25		24	20	25	33	27	25		21	24		32	33		27									25
			39		34											25	24	25	25		24		25	34	27	25		21	24		33	33		27									25
			39													25	24	25	26		24		25	34	28	25		21	24					27									25
			39													25	24	26	26		24		25	34	30	25		21	26					27
			39													25	25	26	26		25		25	35	30	25		21	26					28
			43													25	25	26	26		25		25	35	31	25		23	26					30
			50													25	25	26	27		25		25		33	27		23	28					30
																26	25	26	27		25		25			30			28					31
																26	25	26	30		25		25			30			33					32
																26	25	28			25		25			30
																27	25				26		25			30
																27	25				26		25			32
																27					26		26			34
																27					26		26			37
																					31		27
																							27
																							28

## Sheet: Figure S1
	WT-EV	WT-mak-2	sod-2-EV	sod-2-mak-2	daf-2-EV	daf-2-mak-2	glp-1-EV	glp-1-mak-2	isp-1-EV	isp-1-mak-2	nuo-6-EV	nuo-6-mak-2	ife-2-EV	ife-2-mak-2	osm-5-EV	osm-5-mak-2	eat-2-EV	eat-2-mak-2	clk-1-EV	clk-1-mak-2	WT25-EV	WT25-mak-2
Average	21.1325	19.8587	18.9915	19.4216	39.5814	36.9425	19.3421	23.0263	20.9167	17.3286	22.4615	21.5942	23.5667	21.798	31.375	36.7895	19.9231	20.3455	20.8	20.3186	16.1625	16.8514
Stdev	4.12539	4.35406	2.83906	4.02083	15.2118	13.5349	5.33361	4.30265	10.6632	9.5458	9.73238	10.0181	4.40901	5.28953	9.38923	8.97267	4.92407	5.02185	4.25796	4.59088	4.3032	4.97854
Count	83	92	117	102	86	87	38	38	60	70	78	69	90	99	24	19	104	110	130	113	80	74
Lifespan of individual worms	16	16	13	16	10	8	10	13	6	3	8	3	13	8	13	27	10	3	16	13	13	6
	16	16	13	16	13	8	13	16	10	8	10	13	18	10	24	29	13	3	16	16	13	6
	16	16	16	16	18	10	13	18	10	8	10	13	18	13	29	31	16	10	18	16	13	10
	16	16	16	16	20	13	13	20	10	8	10	13	18	16	29	34	16	13	18	16	16	10
	18	16	18	18	29	13	18	20	10	8	13	13	20	16	34	36	18	13	18	16	16	10
	18	16	18	18	29	16	18	20	10	8	13	13	20	16		45	18	18	18	18	16	13
	18	16	18	18	29	18	18	22	13	10	13	13	20	18		48	18	18	18	18	16	13
	18	16	18	18	31	27	20	22	13	10	13	16	22	20		48	18	18	18	18	16	13
	20	18	18	18	31	29	22	24	13	10	16	16	22	20		57	18	18	18	18	16	13
	20	18	18	18	34	31	22	24	13	10	16	20	22	20			18	18	18	18	16	13
	20	18	18	18	34	31	22	24	16	10	16	20	22	22			18	18	18	18	16	13
	20	18	18	18	34	34	22	24	16	13	18	22	22	22			18	20	18	20	16	13
	22	18	18	20	34	34	24	24	16	13	24	24	22	22			18	20	18	20	18	16
	22	18	18	20	39	36	24	24	18	13	24	24	24	24			18	20	18	20	18	16
	22	18	18	20	39	36	24	27	20	13	24	24	24	24			18	20	18	20	18	16
	24	20	18	20	41	36	27	27	20	13	27	27	24	24			18	20	18	20	18	16
	24	20	18	22	43	39	27	27	22	13	27	27	24	24			20	20	18	20	20	16
	24	20	18	22	43	39	27	29	27	16	27	29	24	27			20	20	20	20	20	16
	27	22	18	22	45	41	27	29	27	16	29	31	24	27			20	20	20	20	20	16
	27	22	18	22	45	41	27	31	27	16	29	34	24	27			20	20	20	20	20	16
	27	22	18	22	48	41	29		29	18	29	34	24	27			20	20	20	20	22	16
	27	22	18	22	48	41			29	18	31	36	27	27			20	20	20	20	22	18
	27	24	20	24	48	41			31	20	34	39	27	29			20	20	22	20	24	18
	27	24	20	24	48	43			36	22	34		27	29			20	22	22	22		18
	29	24	20	24	50	43				24	36		27	29			20	22	22	22		18
	31	24	20	27	50	43				27	36		27	29			20	22	22	22		20
		24	20	27	50	45				29	39		27	29			22	22	22	22		20
		27	20	27	50	45				31	39		27	31			22	24	22	22		20
		29	20	29	55	45				34			27	31			22	24	22	22		27
		29	20	29		48							27	31			22	24	22	22
		31	20			48							27	34			22	24	22	24
			22			48							27				22	24	22	24
			22			48							29				22	27	24	24
			22			48							29				22	27	24	24
			22			50							31				24	29	24	24
			22			52											24	31	24	24
			22			55											36	34	24	24
			22			62											39	41	24	24
			24																24	27
			24																27	27
			24																27	27
			24																27	27
																			27	27
																			27	29
																			29	29
																				29
	9	12	9	9	9	7	9	17	7	7	9	9	12	15	26	21	9	9	9	9	5	5
	12	12	12	9	9	9	15	19	7	9	12	9	15	15	28	30	15	15	12	9	9	5
	15	15	15	12	9	12	15	21	7	9	12	9	17	17	28	33	17	17	15	15	9	12
	15	15	15	12	12	12	15	23	7	9	12	12	21	17	28	35	17	17	15	17	9	12
	17	15	15	15	17	23	17	23	7	9	17	17	21	17	30	38	17	17	15	17	12	15
	17	15	15	15	21	26	17	23	7	9	17	21	21	17	38	38	19	17	17	17	12	15
	17	15	17	15	26	28	19	23	9	9	19	26	23	17	38	44	19	17	17	19	12	15
	19	15	17	15	38	28	19	26	9	12	21	26	23	17	42	44	19	17	17	19	12	15
	19	15	17	15	40	30		26	15	12	21	26	23	17	44		19	17	17	21	12	15
	21	15	17	15	40	33		28	21	15	23	28	23	19	54		19	19	17	21	12	17
	21	15	17	15	40	33			26	15	23	28	23	19			19	19	19	21	15	17
	21	17	17	15	42	33			26	15	26	33	23	19			19	19	19	23	15	19
	21	17	17	15	44	40			26	15	26	33	23	19			19	21	19	26	15	19
	21	17	17	15	47	44			28	17	28	33	23	21			19	21	19	26	15	19
	21	17	17	15	47	44			30	19	28	33	23	21			21	21	21	26	15	21
	21	17	19	17	47	44			30	26	28	35	26	23			21	21	21	26	17	21
	21	17	19	17	47	47			33	26	33	35	26	23			21	21	21	26	17	21
	23	17	19	17	49	47			35	28	33	38	26	23			21	21	21	26	17	21
	23	17	19	17	49	49			38	30	33	38	26	23			21	21	21	26	17	21
	23	17	19	17	54	49			38	38	33	40	28	23			21	21	21	26	17	21
	23	21	19	19	56	51			40	38	33		28	26			21	21	23	26	17	23
	23	21	19	19	58	51			44	42	35		28	26			21	21	23	26	17	23
	23	23	19	19	61	54			47		38		30	26			21	21	23	26	17	23
	23	23	19	19	61	56					38		30	26			21	21	23		19	23
	23	23	19	21	61						38		30	26			21	21	23		19	26
	23	23	19	21	61								30	28			21	21	23		19	26
	26	26	19	21	68								30	28			21	23	23		19	26
	26	26	21	21	68								30	28			23	23	23		19	28
	26	26	21	21									33	28			23	23	23		19
		26	21	21									33	30			23	23	23		19
		28	21	21									33	35			23	23	26		21
		28	21	21													26	23	26		21
			21	21													26	26	26		21
			21	21													26	26	26		21
			21	21													26	30	26		23
			21	21													28		26
			23	23													28		26
			23	23													28		28
			23	23													30		28
			26	23													33		28
				23															33
				26
				30
	11	14	14	11	8	8	8	16	11	8	6	5	14	11	14	27	6	14	11	6	6	8
	14	16	14	14	8	11	14	18	11	8	6	5	16	14	22	34	8	14	14	8	6	11
	14	16	14	14	11	27	16	18	14	8	6	6	18	14	25		11	14	14	11	6	14
	16	16	16	16	14	29	20	22	16	8	8	8	18	14	27		14	16	14	14	8	14
	18	16	16	16	27	29	20	25	16	11	8	8	18	16	29		14	16	14	14	8	14
	18	16	16	16	27	29	20	25	18	11	8	8	18	18	32		16	16	14	14	11	18
	20	18	16	18	29	34	20	25	22	14	8	11	20	18	37		16	16	14	14	14	18
	20	18	16	18	32	37	22	32	25	14	11	11	20	18	39		16	16	16	16	14	18
	20	18	16	18	32	37	22		25	14	11	11	20	18	43		16	18	16	16	14	18
	20	18	18	18	32	37			27	16	14	14	22	18			16	18	16	16	16	18
	20	18	18	18	37	39			27	16	18	14	22	18			16	18	16	16	18	18
	20	20	18	18	37	39			27	20	20	16	22	18			16	18	16	16	18	18
	20	20	18	20	39	41			37	22	20	16	22	18			16	18	16	16	18	20
	22	20	18	20	39	41				27	22	18	22	20			16	18	18	16	18	20
	22	20	18	20	39	43				27	22	18	22	20			16	18	18	16	18	20
	22	20	18	20	46	46				29	22	20	22	20			18	20	18	18	18	20
	22	20	18	20	48	46				29	25	22	22	20			18	20	18	18	18	20
	22	20	20	20	50	46				37	25	22	22	20			18	20	18	18	20
	22	20	20	20	50	48				43	25	22	22	20			18	20	18	18	20
	22	20	20	20	50	50					27	22	22	20			18	20	18	18	22
	25	22	20	22	50	50					27	25	22	20			20	20	18	18	22
	25	22	20	22	50	50					32	25	25	20			20	20	20	18	22
	25	22	20	22	53	53					32	27	25	20			22	20	20	20
	25	22	20	22	53	53					34	32	27	20			25	20	20	20
	25	22	20	22	53	55					34	34		20			25	22	20	20
	25	25	20	22	53							37		22			25	22	20	20
	25	25	20	22	53									22				22	20	20
	25	27	22	25	55									22				22	22	20
		32	22	25	60									22				22	22	20
			22											22				22	22	20
			22											22				22	22	20
			22											25				22	22	20
			22											25				25	22	20
			25											27				25	22	22
			25											27				27	22	22
														27				27	25	22
														27				29	25	22
																			25	22
																			25	22
																			27	22
																			27	22
																			27	22
																			27	27
																			29	29

## Sheet: Figure S2
	WT - EV	WT - cco-1 RNAi	WT - nuo-2 RNAi	WT - cyc-1 RNAi	mak-2 - EV	mak-2 - cco-1 RNAi	mak-2 - nuo-2 RNAi	mak-2 - cyc-1 RNAi
Average	18.6637	28.9307	22.7719	25.8194	18.352	27.4719	21.5542	30.0649
Stdev	3.29667	5.16577	4.76164	5.53434	3.53155	7.70196	4.44273	6.61406
Count	113	101	114	72	125	89	83	77
Ttest vs. EV		1.71777e-38	1.3744e-12	1.14275e-16		2.79292e-18	1.54122e-07	2.77489e-26
Ttest WT vs. mak-2					0.482014	0.132603	0.0669857	3.66621e-05
Lifespan of individual worms	11	14	9	11	7	7	7	9
	11	16	9	14	7	11	11	11
	11	16	11	14	11	14	11	14
	11	16	14	14	11	14	14	18
	14	18	14	16	11	14	14	21
	14	18	14	16	14	16	14	21
	14	21	14	16	14	16	14	21
	14	21	14	18	14	18	14	21
	14	21	16	18	14	18	16	24
	14	21	16	21	14	18	16	24
	14	24	16	21	14	18	16	24
	14	24	16	21	14	18	16	24
	14	24	16	21	14	18	16	24
	14	24	16	21	14	18	18	24
	16	24	16	21	14	18	18	24
	16	24	16	24	14	21	18	25
	16	24	16	24	14	21	18	25
	16	24	18	24	14	21	18	25
	16	24	18	24	14	21	18	28
	16	24	18	24	14	21	18	28
	16	25	18	24	14	21	18	28
	16	25	18	24	14	21	18	28
	16	25	18	24	14	21	21	28
	16	25	18	24	16	21	21	28
	16	25	21	24	16	21	21	28
	16	25	21	24	16	24	21	28
	16	25	21	24	16	24	21	28
	16	28	21	24	16	24	21	28
	16	28	21	24	16	24	21	28
	16	28	21	25	16	24	21	28
	16	28	21	25	16	24	21	28
	16	28	21	25	16	24	21	28
	16	28	21	25	16	24	21	28
	16	28	21	25	16	24	21	30
	16	28	21	25	16	25	21	30
	16	28	21	25	16	25	21	30
	16	28	21	25	16	25	21	30
	18	28	21	28	16	25	21	30
	18	28	21	28	16	25	21	30
	18	28	21	28	16	25	21	30
	18	28	21	28	16	25	21	30
	18	28	21	28	16	28	21	30
	18	28	21	28	16	28	21	30
	18	28	21	28	18	28	24	30
	18	28	21	28	18	28	24	32
	18	28	21	28	18	28	24	32
	18	30	24	28	18	28	24	32
	18	30	24	28	18	28	24	32
	18	30	24	28	18	30	24	32
	18	30	24	28	18	30	24	32
	18	30	24	28	18	30	24	32
	18	30	24	28	18	30	24	35
	18	30	24	28	18	30	24	35
	18	30	24	30	18	30	24	35
	18	30	24	30	18	30	24	35
	18	30	24	30	18	30	24	35
	18	30	24	30	18	32	24	35
	18	30	24	30	18	32	24	35
	18	30	24	30	18	32	24	35
	18	30	24	30	18	32	24	35
	18	30	24	32	18	32	24	35
	18	30	24	32	18	32	24	37
	18	30	24	32	18	32	24	37
	18	30	24	32	18	32	25	37
	21	30	24	32	18	32	25	37
	21	30	24	32	18	35	25	37
	21	32	24	35	18	35	25	37
	21	32	24	35	18	35	25	37
	21	32	25	35	18	35	25	37
	21	32	25	35	18	35	25	37
	21	32	25	35	21	35	25	39
	21	32	25	35	21	35	25	39
	21	32	25		21	35	25	39
	21	32	25		21	35	25	39
	21	32	25		21	37	28	39
	21	32	25		21	37	28	42
	21	32	25		21	37	28	42
	21	32	25		21	37	28
	21	32	25		21	37	28
	21	32	25		21	37	28
	21	35	25		21	37	28
	21	35	25		21	37	28
	21	35	25		21	37	28
	21	35	25		21	37
	21	35	25		21	37
	21	35	25		21	39
	21	35	25		21	39
	21	35	25		21	42
	21	35	28		21	42
	21	35	28		21
	21	35	28		21
	21	35	28		21
	21	35	28		21
	21	35	28		21
	21	35	28		21
	21	35	28		21
	21	35	28		21
	21	35	28		21
	21	37	28		21
	24	39	28		21
	24	39	28		21
	24		28		21
	24		28		21
	24		28		21
	24		28		21
	24		28		21
	24		28		21
	24		28		21
	24		28		21
	24		28		21
	24		28		21
	24		28		21
	24		28		21
			37		21
					24
					24
					24
					24
					24
					24
					24
					24
					24
					24
					25
