# Supplementary material for: MAK‐2 Kinase Is Required for Extended Longevity and Enhanced Stress Resistance Resulting From Mild Impairment of Mitochondrial Function in isp‐1 Mutants
Source: Aging Cell. 2026 May 13;25(5):e70537. doi: 10.1111/acel.70537 (PMC13169497; doi:10.1111/acel.70537)
Supplement: Supplementary file 3 — Table S2: Differentially expressed genes from RNA sequencing experiment. [file ACEL-25-e70537-s001.xlsx]

## Sheet: MAK-2 Dependent DEGs in isp-1
	Upregulated in isp-1 but not isp-1;mak-2 and not downregulated in mak-2								Downregulated in isp-1 but not isp-1;mak-2 and not upregulated in mak-2
	WBGene00000022	abt-4	Y39D8C.1						WBGene00000008	aat-7	F54D12.3
	WBGene00000073	add-2	F57F5.4						WBGene00000071	acy-4	T01C2.1
	WBGene00000135	amt-3	M195.3						WBGene00000083	adt-2	F08C6.1
	WBGene00000180	arc-1	ZK1320.6						WBGene00000094	agt-2	F09E5.13
	WBGene00000237	bam-2	Y71F9AR.1						WBGene00000115	alh-9	F01F1.6
	WBGene00000251	bli-1	C09G5.6						WBGene00000142	aos-1	C08B6.9
	WBGene00000252	bli-2	F59E12.12						WBGene00000159	aps-1	F29G9.3
	WBGene00000267	bre-2	Y39E4B.9						WBGene00000200	arx-2	K07C5.1
	WBGene00000284	cah-6	T28F2.3						WBGene00000203	arx-5	Y37D8A.1
	WBGene00000286	cal-2	C18E9.1						WBGene00000205	arx-7	M01B12.3
	WBGene00000415	ced-1	Y47H9C.4						WBGene00000271	brf-1	F45E12.2
	WBGene00000485	che-3	F18C12.1						WBGene00000390	cdc-42	R07G3.1
	WBGene00000490	che-11	C27A7.4						WBGene00000405	cdk-1	T05G5.3
	WBGene00000514	ckb-4	F22F7.5						WBGene00000418	ced-4	C35D10.9
	WBGene00000522	clc-1	C09F12.1						WBGene00000419	ced-5	C02F4.1
	WBGene00000545	clp-4	Y39A3CL.5						WBGene00000507	cit-1.1	F44B9.4
	WBGene00000618	col-41	T10B10.1						WBGene00000550	clu-1	F55H2.6
	WBGene00000623	col-46	Y18H1A.13						WBGene00000673	col-98	F14F7.1
	WBGene00000669	col-94	W05B2.1						WBGene00000757	col-184	F15A2.1
	WBGene00000671	col-96	Y41C4A.19						WBGene00000772	cpb-3	B0414.5
	WBGene00000702	col-128	F12F6.9						WBGene00000817	csn-5	B0547.1
	WBGene00000715	col-142	T15B7.4						WBGene00000833	cts-1	T20G5.2
	WBGene00000733	col-160	F57B1.4						WBGene00000840	cul-5	ZK856.1
	WBGene00000745	col-172	F38B6.5						WBGene00000846	cup-5	R13A5.1
	WBGene00000749	col-176	ZC373.7						WBGene00000871	cye-1	C37A2.4
	WBGene00000783	cpr-3	T10H4.12						WBGene00000876	cyl-1	C52E4.6
	WBGene00000784	cpr-4	F44C4.3						WBGene00000991	dhs-28	M03A8.1
	WBGene00000793	crh-1	Y41C4A.4						WBGene00001002	div-1	R01H10.1
	WBGene00000903	daf-7	B0412.2						WBGene00001240	elo-2	F11E6.5
	WBGene00000904	daf-8	R05D11.1						WBGene00001259	emb-5	T04A8.14
	WBGene00000920	daf-28	Y116F11B.1						WBGene00001365	exc-4	Y105E8A.22
	WBGene00000955	des-2	T26H10.1						WBGene00001392	far-8	K02F3.3
	WBGene00000964	dhp-2	C47E12.8						WBGene00001480	fmo-5	H24K24.5
	WBGene00000968	dhs-4	T05F1.10						WBGene00001499	fsn-1	C26E6.5
	WBGene00000969	dhs-5	F56D1.5						WBGene00001597	gld-3	T07F8.3
	WBGene00000972	dhs-8	K10H10.3						WBGene00001693	grd-4	T01B10.1
	WBGene00000985	dhs-22	C15H11.4						WBGene00001874	him-17	T09E8.2
	WBGene00001008	dlk-1	F33E2.2						WBGene00001999	hrpa-1	F42A6.7
	WBGene00001070	dpy-8	C31H2.2						WBGene00002027	hsr-9	T05F1.6
	WBGene00001071	dpy-9	T21D12.2						WBGene00002074	ima-3	F32E10.4
	WBGene00001091	drh-2	C01B10.1						WBGene00002076	imb-2	R06A4.4
	WBGene00001150	ech-1.1	C29F3.1						WBGene00002077	imb-3	C53D5.6
	WBGene00001156	ech-7	Y105E8A.4						WBGene00002130	inx-8	ZK792.2
	WBGene00001172	egl-3	C51E3.7						WBGene00002214	klc-1	M7.2
	WBGene00001189	egl-21	F01D4.4						WBGene00002216	klp-3	T09A5.2
	WBGene00001208	egl-44	F28B12.2						WBGene00002224	klp-13	F22F4.3
	WBGene00001345	fos-1	F29G9.4						WBGene00002975	lev-8	C35C5.5
	WBGene00001387	far-3	F15B9.1						WBGene00002992	lin-3	F36H1.4
	WBGene00001388	far-4	F15B9.2						WBGene00002998	lin-9	ZK637.7
	WBGene00001391	far-7	K01A2.2						WBGene00003020	lin-35	C32F10.2
	WBGene00001394	fat-2	W02A2.1						WBGene00003030	lin-45	Y73B6A.5
	WBGene00001450	flp-7	F49E10.3						WBGene00003055	lon-1	F48E8.1
	WBGene00001454	flp-11	K02G10.4						WBGene00003078	lsm-4	F32A5.7
	WBGene00001455	flp-12	C05E11.8						WBGene00003085	ccar-1	Y37A1B.1
	WBGene00001460	flp-17	C52D10.11						WBGene00003158	mcm-6	ZK632.1
	WBGene00001479	fmo-4	F53F4.5						WBGene00003162	mdh-2	F20H11.3
	WBGene00001507	fut-4	K12H6.3						WBGene00003175	mec-12	C44B11.3
	WBGene00001537	gcy-11	C30G4.3						WBGene00003209	mel-26	ZK858.4
	WBGene00001541	gcy-15	ZC239.7						WBGene00003241	mig-5	T05C12.6
	WBGene00001547	gcy-22	T03D8.5						WBGene00003545	nas-27	T23F4.4
	WBGene00001561	gei-4	W07B3.2						WBGene00003571	ncx-6	C07A9.4
	WBGene00001590	lipt-1	C45G3.3						WBGene00003691	nhr-101	H12C20.6
	WBGene00001604	gln-3	Y105C5B.28						WBGene00003773	nlt-1	ZK892.2
	WBGene00001615	glr-4	C06A8.9						WBGene00003795	npp-9	F59A2.1
	WBGene00001623	glt-5	Y53C12A.2						WBGene00003818	nsf-1	H15N14.2
	WBGene00001665	gpa-3	E02C12.5						WBGene00003821	nst-1	K01C8.9
	WBGene00001685	gpd-3	K10B3.7						WBGene00003828	nuc-1	C07B5.5
	WBGene00001690	grd-1	R08B4.1						WBGene00003830	num-1	T03D8.1
	WBGene00001716	grl-7	T02E9.2						WBGene00003846	odd-2	C34H3.2
	WBGene00001770	gst-22	F21H7.1						WBGene00003882	orc-2	F59E10.1
	WBGene00001778	gst-30	ZK546.11						WBGene00003912	pal-1	C38D4.6
	WBGene00001796	gtl-2	F54D1.5						WBGene00004042	plk-1	C14B9.4
	WBGene00001806	gur-5	ZK622.2						WBGene00004090	eif-2Bgamma	C15F1.4
	WBGene00001852	hil-1	C30G7.1						WBGene00004116	pqn-27	E01G4.4
	WBGene00001956	hlh-12	C28C12.8						WBGene00004132	ifet-1	F56F3.1
	WBGene00002012	hsp-12.3	F38E11.1						WBGene00004136	pqn-51	K11D12.2
	WBGene00002038	hum-5	T02C12.1						WBGene00004143	pqn-59	R119.4
	WBGene00002041	hum-8	Y66H1A.6						WBGene00004152	pqn-70	T19B10.4
	WBGene00002090	ins-7	ZK1251.2						WBGene00004186	prpf-4	F22D6.5
	WBGene00002109	ins-26	ZC334.1						WBGene00004244	puf-8	C30G12.7
	WBGene00002112	ins-29	ZC334.10						WBGene00004272	rab-8	D1037.4
	WBGene00002174	itx-1	W03D8.6						WBGene00004273	rab-10	T23H2.5
	WBGene00002180	jtr-1	Y77E11A.4						WBGene00004297	rad-51	Y43C5A.6
	WBGene00002188	kgb-2	ZC416.4						WBGene00004304	ran-3	C26D10.1
	WBGene00002234	kqt-2	M60.5						WBGene00004338	rfc-2	F58F6.4
	WBGene00002258	lbp-6	W02D3.5						WBGene00004340	rfc-4	F31E3.3
	WBGene00002263	lea-1	K08H10.1						WBGene00004383	rnh-2	T13H5.7
	WBGene00002268	lec-5	ZK1248.16						WBGene00004387	rnp-4	R07E5.14
	WBGene00002269	lec-6	Y55B1AR.1						WBGene00004388	rnp-5	K02F3.11
	WBGene00002270	lec-7	R07B1.2						WBGene00004390	rnp-7	K04G7.10
	WBGene00002274	lec-11	F38A5.3						WBGene00004391	rnr-1	T23G5.1
	WBGene00002974	lev-1	F09E8.7						WBGene00004684	rsd-6	F16D3.2
	WBGene00002990	lin-1	C37F5.1						WBGene00004698	rsp-1	W02B12.3
	WBGene00003071	lrp-1	F29D11.1						WBGene00004699	rsp-2	W02B12.2
	WBGene00003092	lys-3	Y22F5A.6						WBGene00004700	rsp-3	Y111B2A.18
	WBGene00003097	lys-8	C17G10.5						WBGene00004701	rsp-4	EEED8.7
	WBGene00003151	mca-1	W09C2.3						WBGene00004728	sax-2	F21H11.2
	WBGene00003173	mec-9	C50H2.3						WBGene00004767	sel-10	F55B12.3
	WBGene00003387	mod-5	Y54E10BR.7						WBGene00004776	ser-1	F59C12.2
	WBGene00003400	dapk-1	K12C11.4						WBGene00004780	ser-7	C09B7.1
	WBGene00003515	myo-3	K12F2.1						WBGene00004783	seu-1	Y73B6BL.5
	WBGene00003524	nas-5	T23H4.3						WBGene00004807	skr-1	F46A9.5
	WBGene00003525	nas-6	4R79.1						WBGene00004888	smo-1	K12C11.2
	WBGene00003561	ncr-1	F02E8.6						WBGene00004895	smu-1	CC4.3
	WBGene00003591	nex-4	C37H5.1						WBGene00004919	snr-6	Y49E10.15
	WBGene00003599	nhl-3	W04H10.3						WBGene00004990	spp-5	T08A9.9
	WBGene00003607	nhr-8	F33D4.1						WBGene00005023	sqv-5	T24D1.1
	WBGene00003610	nhr-11	ZC410.1						WBGene00005025	sqv-7	C52E12.3
	WBGene00003632	nhr-42	C33G8.6						WBGene00006062	stn-1	F30A10.8
	WBGene00003640	nhr-50	C06C6.5						WBGene00006351	sur-5	K03A1.5
	WBGene00003646	nhr-56	F44C8.6						WBGene00006359	swp-1	B0336.9
	WBGene00003678	nhr-88	K08A2.5						WBGene00006415	tag-30	F38H4.7
	WBGene00003689	nhr-99	M02H5.1						WBGene00006418	spl-2	B0222.4
	WBGene00003693	nhr-103	F44C8.4						WBGene00006430	tag-51	K02F3.1
	WBGene00003697	nhr-107	C33G8.11						WBGene00006447	tag-72	C25A1.3
	WBGene00003710	nhr-120	C25B8.6						WBGene00006474	wdr-5.1	C14B1.4
	WBGene00003712	nhr-122	Y41D4B.9						WBGene00006481	plrg-1	D1054.15
	WBGene00003718	nhr-128	F44C8.5						WBGene00006529	tba-2	C47B2.3
	WBGene00003723	nhr-133	F44C8.8						WBGene00006574	tin-13	DY3.1
	WBGene00003739	nlp-1	C01C4.1						WBGene00006577	tlf-1	F39H11.2
	WBGene00003751	nlp-13	E03D2.1						WBGene00006595	top-1	M01E5.5
	WBGene00003755	nlp-17	Y45F10A.5						WBGene00006677	twk-24	F55C5.3
	WBGene00003757	nlp-19	K09C8.6						WBGene00006697	uaf-1	Y92C3B.2
	WBGene00003758	nlp-20	F45E4.8						WBGene00006707	ubc-12	R09B3.4
	WBGene00003822	nsy-1	F59A6.1						WBGene00006739	ulp-4	C41C4.6
	WBGene00003860	oig-2	Y38F1A.9						WBGene00006929	vit-5	C04F6.1
	WBGene00003884	osm-3	M02B7.3						WBGene00006931	vps-26	T20D3.7
	WBGene00003885	osm-5	Y41G9A.1						WBGene00006976	zhp-3	K02B12.8
	WBGene00003954	pcm-1	C10F3.5						WBGene00007008	rfp-1	R05D3.4
	WBGene00004037	plc-2	Y75B12B.6						WBGene00007071	AC3.5	AC3.5
	WBGene00004053	tank-1	ZK1005.1						WBGene00007118	npp-22	B0240.4
	WBGene00004113	pqn-24	D1007.14						WBGene00007122	B0250.5	B0250.5
	WBGene00004130	ketn-1	F54E2.3						WBGene00007144	prel-1	B0334.4
	WBGene00004164	pqn-83	Y39E4B.3						WBGene00007171	gex-5	B0393.6
	WBGene00004172	pqn-92	Y75B8A.27						WBGene00007175	B0395.3	B0395.3
	WBGene00004210	ptc-3	Y110A2AL.8						WBGene00007184	ctr-9	B0464.2
	WBGene00004220	ptr-5	C53C11.3						WBGene00007186	B0464.6	B0464.6
	WBGene00004221	ptr-6	C54A12.1						WBGene00007330	C05C10.3	C05C10.3
	WBGene00004222	ptr-8	F44F4.4						WBGene00007331	pho-11	C05C10.4
	WBGene00004228	ptr-14	R09H10.4						WBGene00007400	bud-31	C07A9.2
	WBGene00004235	ptr-21	Y65B4BR.3						WBGene00007444	C08F8.2	C08F8.2
	WBGene00004249	pvf-1	Y39A3CL.6						WBGene00007509	C10C5.5	C10C5.5
	WBGene00004264	qua-1	T05C12.10						WBGene00007576	dph-1	C14B1.5
	WBGene00004397	rol-6	T01B7.7						WBGene00007643	2026-03-03	C17E4.3
	WBGene00004398	rol-8	ZK1290.3						WBGene00007645	vps-72	C17E4.6
	WBGene00004509	rrf-2	M01G12.12						WBGene00007729	clec-185	C25G4.1
	WBGene00004778	ser-3	K02F2.6						WBGene00007784	ruvb-1	C27H6.2
	WBGene00004801	sir-2.2	F46G10.7						WBGene00007907	C34B4.2	C34B4.2
	WBGene00004898	snb-2	F23H12.1						WBGene00007947	C35A5.3	C35A5.3
	WBGene00004924	snt-4	T23H2.2						WBGene00007963	cyp-25A1	C36A4.1
	WBGene00004944	sol-1	C15A11.3						WBGene00007978	C36B1.11	C36B1.11
	WBGene00004993	spp-8	C28C12.5						WBGene00008062	set-32	C41G7.4
	WBGene00005003	spp-18	F27C8.4						WBGene00008080	C44B9.3	C44B9.3
	WBGene00005017	sqt-2	C01B12.1						WBGene00008172	C48B4.9	C48B4.9
	WBGene00005092	srd-14	B0547.3						WBGene00008218	nasp-2	C50B6.2
	WBGene00005105	srd-27	T26E4.12						WBGene00008281	txdc-15	C53D6.4
	WBGene00005444	srh-237	T05E12.7						WBGene00008338	pafo-1	C55A6.9
	WBGene00005602	srj-14	C03G6.3						WBGene00008384	D1081.6	D1081.6
	WBGene00005644	srp-3	Y32G9A.4						WBGene00008385	lotr-1	D1081.7
	WBGene00005649	srp-8	F20D6.3						WBGene00008402	wdfy-2	D2013.2
	WBGene00005653	srr-2	T26H2.8						WBGene00008455	E02H1.1	E02H1.1
	WBGene00005655	srr-4	K11D12.3						WBGene00008456	eral-1	E02H1.2
	WBGene00005833	srw-86	C25F9.7						WBGene00008480	eif-2A	E04D5.1
	WBGene00005931	fbxa-199	T06E6.3						WBGene00008532	dpt-1	F02E9.9
	WBGene00006193	str-146	F58G4.6						WBGene00008593	clec-227	F08H9.5
	WBGene00006371	syx-3	F35C8.4						WBGene00008598	spin-3	F09A5.1
	WBGene00006372	syx-2	F48F7.2						WBGene00008764	dylt-1	F13G3.4
	WBGene00006470	tag-120	F40F9.2						WBGene00008948	F19B6.1	F19B6.1
	WBGene00006472	tag-123	F08F1.7						WBGene00008986	F20G2.2	F20G2.2
	WBGene00006495	cpna-1	F31D5.3						WBGene00009006	pgm-3	F21D5.1
	WBGene00006539	tbb-6	T04H1.9						WBGene00009052	ekl-1	F22D6.6
	WBGene00006592	dpy-31	R151.5						WBGene00009098	ehbp-1	F25B3.1
	WBGene00006602	tps-1	ZK54.2						WBGene00009110	F25D1.5	F25D1.5
	WBGene00006614	trp-1	ZC21.2						WBGene00009159	F26E4.4	F26E4.4
	WBGene00006627	tsp-1	C02F5.8						WBGene00009186	trcs-1	F27C8.6
	WBGene00006628	tsp-2	C02F5.11						WBGene00009276	F30F8.9	F30F8.9
	WBGene00006662	twk-7	F22B7.7						WBGene00009300	F31F6.1	F31F6.1
	WBGene00006663	twk-8	ZC410.4						WBGene00009329	F32D8.4	F32D8.4
	WBGene00006665	twk-10	K04A8.4						WBGene00009358	F33C8.4	F33C8.4
	WBGene00006684	twk-32	F53C11.6						WBGene00009385	sas-5	F35B12.5
	WBGene00006686	twk-34	K06B4.12						WBGene00009495	hrg-6	F36H1.10
	WBGene00006696	twk-46	Y39B6A.19						WBGene00009649	F43C1.5	F43C1.5
	WBGene00006702	ubc-3	Y71G12B.15						WBGene00009661	patr-1	F43G6.9
	WBGene00006752	unc-13	ZK524.2						WBGene00009732	cope-1	F45G2.4
	WBGene00006771	tln-1	Y71G12B.11						WBGene00009777	F46C3.2	F46C3.2
	WBGene00006788	unc-53	F45E10.1						WBGene00009799	lgc-47	F47A4.1
	WBGene00006965	xtr-1	F54F7.4						WBGene00009897	skpo-1	F49E12.1
	WBGene00007044	cpna-5	B0495.10						WBGene00009915	F52A8.1	F52A8.1
	WBGene00007097	B0024.4	B0024.4						WBGene00009937	lsl-1	F52F12.4
	WBGene00007103	crim-1	B0024.14						WBGene00009952	acaa-2	F53A2.7
	WBGene00007153	clec-41	B0365.6						WBGene00009987	tbcb-1	F53F4.3
	WBGene00007154	dhc-3	B0365.7						WBGene00010037	pir-2	F54C8.4
	WBGene00007203	best-1	B0564.3						WBGene00010055	dhgd-1	F54D5.12
	WBGene00007214	C01A2.2	C01A2.2						WBGene00010064	F54F7.2	F54F7.2
	WBGene00007218	C01A2.6	C01A2.6						WBGene00010097	srpa-68	F55C5.8
	WBGene00007247	C01G12.7	C01G12.7						WBGene00010116	cest-13	F55F3.2
	WBGene00007264	C02F4.4	C02F4.4						WBGene00010135	F55H12.4	F55H12.4
	WBGene00007322	C05B5.5	C05B5.5						WBGene00010231	F58B3.4	F58B3.4
	WBGene00007324	glam-1	C05B5.8						WBGene00010260	ddx-17	F58E10.3
	WBGene00007336	C05C12.4	C05C12.4						WBGene00010325	exos-3	F59C6.4
	WBGene00007346	frpr-2	C05E7.4						WBGene00010419	atp-1	H28O16.1
	WBGene00007363	stdh-1	C06B3.4						WBGene00010458	mrpl-10	K01C8.6
	WBGene00007368	C06B8.2	C06B8.2						WBGene00010520	cpx-2	K03A11.2
	WBGene00007384	swt-3	C06G8.1						WBGene00010583	K05C4.7	K05C4.7
	WBGene00007393	fbxa-157	C06H5.2						WBGene00010622	hbs-1	K07A12.4
	WBGene00007395	dcar-1	C06H5.7						WBGene00010631	cash-1	K07C5.8
	WBGene00007421	C07H4.1	C07H4.1						WBGene00010646	K08C7.1	K08C7.1
	WBGene00007422	ugt-17	C08B6.1						WBGene00010701	ent-2	K09A9.3
	WBGene00007439	C08E8.3	C08E8.3						WBGene00010766	mrps-27	K11B4.1
	WBGene00007453	fbxa-98	C08F11.5						WBGene00010847	M04B2.4	M04B2.4
	WBGene00007460	C08F11.13	C08F11.13						WBGene00010859	M04C9.4	M04C9.4
	WBGene00007473	chil-8	C08H9.14						WBGene00011016	R04F11.3	R04F11.3
	WBGene00007506	fbxc-58	C10C5.2						WBGene00011017	R04F11.5	R04F11.5
	WBGene00007525	C11G10.1	C11G10.1						WBGene00011033	tmem-208	R05D11.5
	WBGene00007530	C11H1.5	C11H1.5						WBGene00011061	wago-1	R06C7.1
	WBGene00007546	nhr-153	C13C4.1						WBGene00011087	R07B7.2	R07B7.2
	WBGene00007619	C15H11.11	C15H11.11						WBGene00011139	R08B4.3	R08B4.3
	WBGene00007689	C18E9.9	C18E9.9						WBGene00011142	bud-13	R08D7.1
	WBGene00007697	C24F3.2	C24F3.2						WBGene00011153	R09A8.2	R09A8.2
	WBGene00007716	fbxa-82	C25D7.4						WBGene00011167	chil-23	R09D1.11
	WBGene00007717	C25D7.5	C25D7.5						WBGene00011180	R09H10.2	R09H10.2
	WBGene00007722	nssp-71	C25D7.15						WBGene00011273	R53.4	R53.4
	WBGene00007744	C26D10.3	C26D10.3						WBGene00011300	R107.5	R107.5
	WBGene00007875	dod-24	C32H11.12						WBGene00011329	zipt-9	T01D3.5
	WBGene00007877	nfki-1	C33A11.1						WBGene00011349	T01H3.3	T01H3.3
	WBGene00007908	C34B4.3	C34B4.3						WBGene00011368	tftc-5	T02C12.3
	WBGene00007931	C34D1.4	C34D1.4						WBGene00011412	mrpl-16	T04A8.11
	WBGene00007932	zip-5	C34D1.5						WBGene00011434	T04D3.5	T04D3.5
	WBGene00007938	C34F6.1	C34F6.1						WBGene00011501	rmd-1	T05G5.7
	WBGene00007950	C35A5.6	C35A5.6						WBGene00011558	ostf-4	T07A5.5
	WBGene00007983	C36E8.4	C36E8.4						WBGene00011571	ttr-46	T07C12.7
	WBGene00008017	fbxa-176	C38D9.9						WBGene00011635	mdmh-35	T09A5.7
	WBGene00008018	tbc-8	C38H2.1						WBGene00011641	T09A5.15	T09A5.15
	WBGene00008019	C38H2.2	C38H2.2						WBGene00011694	T10G3.3	T10G3.3
	WBGene00008028	scl-6	C39E9.4						WBGene00011758	prp-9	T13H5.4
	WBGene00008096	C44H4.8	C44H4.8						WBGene00011788	hal-3	T15H9.2
	WBGene00008100	C44H9.5	C44H9.5						WBGene00011807	T16G12.6	T16G12.6
	WBGene00008113	C46C2.5	C46C2.5						WBGene00011826	T18D3.9	T18D3.9
	WBGene00008150	mam-2	C47E12.6						WBGene00011857	coa-4	T20D3.3
	WBGene00008199	C49C3.9	C49C3.9						WBGene00011875	cox-14	T20G5.14
	WBGene00008207	C49F5.3	C49F5.3						WBGene00011885	T21B10.3	T21B10.3
	WBGene00008226	C50B8.4	C50B8.4						WBGene00011892	erh-1	T21C9.4
	WBGene00008227	C50B8.5	C50B8.5						WBGene00011923	chhy-1	T22C8.2
	WBGene00008234	C50F4.9	C50F4.9						WBGene00011936	pgrn-1	T22H2.6
	WBGene00008255	C51E3.10	C51E3.10						WBGene00011944	T23D8.3	T23D8.3
	WBGene00008277	mltn-12	C53B4.8						WBGene00011967	pir-1	T23G7.5
	WBGene00008283	C53D6.6	C53D6.6						WBGene00011984	T24C2.5	T24C2.5
	WBGene00008298	C54D10.3	C54D10.3						WBGene00012167	tofu-5	W01A8.5
	WBGene00008301	pals-39	C54D10.7						WBGene00012205	metl-1	W02B12.10
	WBGene00008309	nhr-170	C54E10.5						WBGene00012276	his-74	W05B10.1
	WBGene00008358	nspc-18	D1025.7						WBGene00012343	casc-3	W08E3.2
	WBGene00008366	tpra-1	D1046.5						WBGene00012382	ttr-16	Y5F2A.1
	WBGene00008394	D1086.7	D1086.7						WBGene00012608	hphd-1	Y38F1A.6
	WBGene00008438	DH11.5	DH11.5						WBGene00012830	mrps-28	Y43F8C.8
	WBGene00008444	tbc-14	E01G4.1						WBGene00012883	Y45F10D.2	Y45F10D.2
	WBGene00008495	F01D5.5	F01D5.5						WBGene00012966	exos-1	Y48A6B.5
	WBGene00008515	F02C12.1	F02C12.1						WBGene00012992	mrpl-20	Y48C3A.10
	WBGene00008576	F08G2.4	F08G2.4						WBGene00013007	Y48E1B.8	Y48E1B.8
	WBGene00008588	F08G12.5	F08G12.5						WBGene00013027	Y49A3A.4	Y49A3A.4
	WBGene00008592	hsp-16.21	F08H9.4						WBGene00013073	hmit-1.1	Y51A2D.4
	WBGene00008599	F09A5.2	F09A5.2						WBGene00013074	hmit-1.2	Y51A2D.5
	WBGene00008601	mob-2	F09A5.4						WBGene00013140	mop-25.2	Y53C12A.4
	WBGene00008605	mlt-9	F09B12.1						WBGene00013301	Y57G11C.3	Y57G11C.3
	WBGene00008615	ifas-2	F09C6.1						WBGene00013392	Y62H9A.4	Y62H9A.4
	WBGene00008616	fbxa-44	F09C6.2						WBGene00013442	Y66D12A.16	Y66D12A.16
	WBGene00008628	ttr-21	F09F3.6						WBGene00013730	sql-1	Y111B2A.4
	WBGene00008655	lips-3	F10F2.3						WBGene00013784	Y116A8C.3	Y116A8C.3
	WBGene00008693	F11C1.4	F11C1.4						WBGene00013872	ZC374.2	ZC374.2
	WBGene00008735	F13D2.1	F13D2.1						WBGene00013874	cest-2.2	ZC376.2
	WBGene00008741	ctsa-1.2	F13D12.6						WBGene00013877	ints-2	ZC376.6
	WBGene00008762	ztf-2	F13G3.1						WBGene00013975	glam-5	ZK455.5
	WBGene00008791	F14D7.4	F14D7.4						WBGene00013976	hizr-1	ZK455.6
	WBGene00008795	F14D7.8	F14D7.8						WBGene00013994	ZK524.4	ZK524.4
	WBGene00008819	shw-1	F14F11.1						WBGene00014013	ZK632.4	ZK632.4
	WBGene00008840	F15A4.5	F15A4.5						WBGene00014015	panl-3	ZK632.7
	WBGene00008857	timm-23	F15D3.7						WBGene00014054	dbt-1	ZK669.4
	WBGene00008861	F15D4.4	F15D4.4						WBGene00014061	ZK673.5	ZK673.5
	WBGene00008900	F16H6.10	F16H6.10						WBGene00014078	ZK792.5	ZK792.5
	WBGene00008945	F19B2.6	F19B2.6						WBGene00014092	slc-5A12	ZK822.5
	WBGene00008969	cdc-50.B	F20C5.4						WBGene00014095	gdh-1	ZK829.4
	WBGene00008988	F20G2.5	F20G2.5						WBGene00014111	rpc-25	ZK856.10
	WBGene00009000	arrd-28	F21A10.4						WBGene00014119	ZK858.6	ZK858.6
	WBGene00009048	cth-1	F22B8.6						WBGene00014139	nstp-5	ZK896.9
	WBGene00009061	pals-14	F22G12.1						WBGene00014206	nit-1	ZK1058.6
	WBGene00009162	F26E4.7	F26E4.7						WBGene00014234	vps-29	ZK1128.8
	WBGene00009183	F27C8.2	F27C8.2						WBGene00014249	ZK1307.8	ZK1307.8
	WBGene00009192	asah-2	F27E5.1						WBGene00014251	gstk-1	ZK1320.1
	WBGene00009222	fbxa-95	F28F8.4						WBGene00014576	Y43F11A.6	Y43F11A.6
	WBGene00009230	oac-18	F28G4.5						WBGene00014915	Y53C10A.1	Y53C10A.1
	WBGene00009238	selt-1.2	F28H7.4						WBGene00014938	mdt-9	Y62E10A.11
	WBGene00009255	ugt-34	F29F11.2						WBGene00014999	AH9.3	AH9.3
	WBGene00009360	F33E2.4	F33E2.4						WBGene00015110	B0281.3	B0281.3
	WBGene00009383	idpp-16	F35B12.3						WBGene00015159	psd-1	B0361.5
	WBGene00009393	clec-62	F35C5.5						WBGene00015177	tmc-2	B0416.1
	WBGene00009394	clec-63	F35C5.6						WBGene00015203	cdk-11.1	B0495.2
	WBGene00009433	F35E12.9	F35E12.9						WBGene00015235	cdc-26	B0511.9
	WBGene00009500	cfh-1	F36H2.3						WBGene00015245	B0524.6	B0524.6
	WBGene00009503	F37A8.5	F37A8.5						WBGene00015283	C01B10.9	C01B10.9
	WBGene00009509	F37D6.3	F37D6.3						WBGene00015312	C01G8.1	C01G8.1
	WBGene00009531	F38B2.4	F38B2.4						WBGene00015329	C02B10.4	C02B10.4
	WBGene00009532	ccch-1	F38B7.1						WBGene00015347	cids-1	C02F5.4
	WBGene00009578	F40F8.5	F40F8.5						WBGene00015355	C02F12.5	C02F12.5
	WBGene00009677	F44A6.5	F44A6.5						WBGene00015461	krr-1	C05C8.2
	WBGene00009852	arrd-24	F48F7.7						WBGene00015486	popl-1	C05D11.9
	WBGene00009904	F49E12.12	F49E12.12						WBGene00015577	ugt-64	C07G3.9
	WBGene00009957	F53B2.8	F53B2.8						WBGene00015609	math-4	C08F1.5
	WBGene00009963	fipr-26	F53B6.8						WBGene00015623	C09B8.4	C09B8.4
	WBGene00009968	fig-1	F53B7.5						WBGene00015754	phka-1	C14B9.8
	WBGene00009971	F53C11.1	F53C11.1						WBGene00015800	C15H9.4	C15H9.4
	WBGene00009978	F53E4.1	F53E4.1						WBGene00015828	math-14	C16C4.4
	WBGene00009981	F53F1.3	F53F1.3						WBGene00015950	C18A11.4	C18A11.4
	WBGene00009984	F53F1.6	F53F1.6						WBGene00015989	C18H2.2	C18H2.2
	WBGene00010018	fbxa-69	F54B8.3						WBGene00016048	C24B9.3	C24B9.3
	WBGene00010041	F54C9.3	F54C9.3						WBGene00016062	C24G6.8	C24G6.8
	WBGene00010043	F54C9.7	F54C9.7						WBGene00016074	dnsn-1	C24H12.5
	WBGene00010047	F54D1.6	F54D1.6						WBGene00016115	mdt-26	C25H3.6
	WBGene00010050	F54D5.4	F54D5.4						WBGene00016158	ari-1.1	C27A12.8
	WBGene00010134	F55H12.3	F55H12.3						WBGene00016182	C28C12.12	C28C12.12
	WBGene00010174	F56H9.2	F56H9.2						WBGene00016200	dpff-1	C28H8.9
	WBGene00010184	F57A10.2	F57A10.2						WBGene00016203	tag-250	C29E4.5
	WBGene00010239	F58B4.6	F58B4.6						WBGene00016285	C31B8.12	C31B8.12
	WBGene00010251	sta-2	F58E6.1						WBGene00016291	oops-1	C31H1.8
	WBGene00010320	F59B10.4	F59B10.4						WBGene00016408	prmt-5	C34E10.5
	WBGene00010328	clc-14	F59C6.11						WBGene00016444	C35D10.7	C35D10.7
	WBGene00010362	enu-3.1	H04D03.1						WBGene00016586	C42C1.8	C42C1.8
	WBGene00010374	rga-5	H08M01.2						WBGene00016590	C42C1.12	C42C1.12
	WBGene00010408	mboa-2	H19N07.4						WBGene00016610	paqr-1	C43G2.1
	WBGene00010440	ttr-51	JC8.8						WBGene00016652	got-2.1	C44E4.3
	WBGene00010470	cdr-4	K01D12.11						WBGene00016759	C49A9.5	C49A9.5
	WBGene00010503	K02C4.5	K02C4.5						WBGene00016790	C49H3.3	C49H3.3
	WBGene00010516	K02E11.7	K02E11.7						WBGene00016793	arp-11	C49H3.8
	WBGene00010522	K03A11.5	K03A11.5						WBGene00016889	lst-6	C52E12.4
	WBGene00010545	cbp-2	K03H1.10						WBGene00016934	mboa-3	C54G7.2
	WBGene00010605	kola-4	K06G5.1						WBGene00017053	D2024.5	D2024.5
	WBGene00010660	K08D8.6	K08D8.6						WBGene00017062	glrx-3	D2063.3
	WBGene00010694	bgnt-1.5	K08H2.9						WBGene00017070	praf-3	D2096.2
	WBGene00010740	K10D3.6	K10D3.6						WBGene00017103	klo-2	E02H9.5
	WBGene00010745	dod-17	K10D11.1						WBGene00017125	acdh-12	E04F6.5
	WBGene00010770	K11D2.4	K11D2.4						WBGene00017131	E04F6.15	E04F6.15
	WBGene00010788	sulp-4	K12G11.1						WBGene00017132	tofu-6	EEED8.1
	WBGene00010789	sulp-5	K12G11.2						WBGene00017261	acl-6	F08F3.2
	WBGene00010792	K12G11.6	K12G11.6						WBGene00017286	F09E5.8	F09E5.8
	WBGene00010793	nspg-9	LLC1.2						WBGene00017317	attf-2	F09G2.9
	WBGene00010811	hmit-1.3	M01F1.5						WBGene00017382	F11D5.5	F11D5.5
	WBGene00010822	M01G12.9	M01G12.9						WBGene00017453	F14D2.5	F14D2.5
	WBGene00010850	M04C3.1	M04C3.1						WBGene00017534	cwf-19L1	F17A9.2
	WBGene00010851	M04C3.2	M04C3.2						WBGene00017594	F19C7.4	F19C7.4
	WBGene00010870	let-522	M05B5.2						WBGene00017605	snu-66	F19F10.9
	WBGene00010890	ddb-1	M18.5						WBGene00017681	slc-17.5	F21F8.11
	WBGene00010928	clec-258	M162.2						WBGene00017742	nfyc-1	F23F1.1
	WBGene00010960	atp-6	MTCE.12						WBGene00017757	bra-2	F23H11.1
	WBGene00010977	R02D5.3	R02D5.3						WBGene00017759	sucl-2	F23H11.3
	WBGene00010982	flp-32	R03A10.2						WBGene00017799	F25G6.8	F25G6.8
	WBGene00010985	R03A10.5	R03A10.5						WBGene00017825	cee-1	F26F4.1
	WBGene00011045	gpx-2	R05H10.5						WBGene00017855	utp-14	F27C1.6
	WBGene00011056	R06B9.5	R06B9.5						WBGene00017874	acdh-9	F28A10.6
	WBGene00011075	R07A4.4	R07A4.4						WBGene00017889	F28B3.10	F28B3.10
	WBGene00011090	R07B7.6	R07B7.6						WBGene00017924	mrps-21	F29B9.10
	WBGene00011108	R07E3.7	R07E3.7						WBGene00017988	fipp-1	F32D1.9
	WBGene00011110	prdx-3	R07E5.2						WBGene00017993	cec-5	F32E10.6
	WBGene00011184	R09H10.7	R09H10.7						WBGene00018017	golg-2	F33G12.5
	WBGene00011251	glb-22	R11H6.3						WBGene00018131	F37A4.1	F37A4.1
	WBGene00011263	R13H4.5	R13H4.5						WBGene00018132	F37A4.2	F37A4.2
	WBGene00011429	T04C12.7	T04C12.7						WBGene00018138	folt-2	F37B4.7
	WBGene00011452	ugt-55	T04H1.7						WBGene00018161	F38A5.2	F38A5.2
	WBGene00011453	ugt-56	T04H1.8						WBGene00018181	mpdu-1	F38E1.9
	WBGene00011495	T05F1.11	T05F1.11						WBGene00018207	gtnt-28	F39G3.2
	WBGene00011517	cgt-1	T06C12.10						WBGene00018409	F44B9.8	F44B9.8
	WBGene00011548	T06G6.6	T06G6.6						WBGene00018473	cima-1	F45E4.11
	WBGene00011575	madf-4	T07C12.11						WBGene00018491	mdh-1	F46E10.10
	WBGene00011579	T07D4.2	T07D4.2						WBGene00018613	skpt-1	F48E8.7
	WBGene00011752	fbxa-2	T13F3.5						WBGene00018742	F53B3.3	F53B3.3
	WBGene00011762	gtnt-44	T13H10.2						WBGene00018779	F53H8.3	F53H8.3
	WBGene00011817	T16H12.9	T16H12.9						WBGene00018802	F54D8.6	F54D8.6
	WBGene00011829	T19A6.4	T19A6.4						WBGene00018897	zipt-2.4	F55F8.9
	WBGene00011831	T19B10.2	T19B10.2						WBGene00018998	flap-1	F57B9.7
	WBGene00011839	T19C4.5	T19C4.5						WBGene00019121	npl-4.2	F59E12.5
	WBGene00011844	T19C9.8	T19C9.8						WBGene00019254	H31G24.3	H31G24.3
	WBGene00011856	nspg-7.1	T20D3.2						WBGene00019276	algn-5	H43I07.3
	WBGene00011894	ttr-23	T21C9.8						WBGene00019399	K04F10.7	K04F10.7
	WBGene00011935	scrm-1	T22H2.5						WBGene00019457	vms-1	K06H7.3
	WBGene00011938	alh-13	T22H6.2						WBGene00019544	miro-1	K08F11.5
	WBGene00011957	dbd-10	T23F11.6						WBGene00019547	K09C4.1	K09C4.1
	WBGene00011978	T24B8.4	T24B8.4						WBGene00019712	rmh-1	M01E11.3
	WBGene00011997	nlp-51	T24F1.5						WBGene00019762	syf-3	M03F8.3
	WBGene00012005	2026-06-01	T24H10.7						WBGene00019779	endu-2	M60.2
	WBGene00012013	ugt-54	T25B9.7						WBGene00019787	M70.5	M70.5
	WBGene00012032	T26C5.2	T26C5.2						WBGene00019917	clec-43	R07C3.1
	WBGene00012084	npr-15	T27D1.3						WBGene00020107	prps-1	R151.2
	WBGene00012152	cnc-10	VK10D6R.1						WBGene00020128	R193.2	R193.2
	WBGene00012158	ucr-2.1	VW06B3R.1						WBGene00020144	T01C8.3	T01C8.3
	WBGene00012253	clec-50	W04E12.8						WBGene00020166	T02G5.7	T02G5.7
	WBGene00012268	W04G5.8	W04G5.8						WBGene00020275	atp-4	T05H4.12
	WBGene00012308	oac-53	W06G6.1						WBGene00020295	pqbp-1.2	T07A9.1
	WBGene00012405	ztf-25	Y6G8.3						WBGene00020321	T07F12.1	T07F12.1
	WBGene00012468	Y17G7B.17	Y17G7B.17						WBGene00020408	T10D4.6	T10D4.6
	WBGene00012472	Y17G7B.21	Y17G7B.21						WBGene00020437	stt-3	T12A2.2
	WBGene00012494	nhr-232	Y22F5A.1						WBGene00020441	bcas-2	T12A2.7
	WBGene00012535	Y37A1A.2	Y37A1A.2						WBGene00020461	T12C9.7	T12C9.7
	WBGene00012538	semo-1	Y37A1B.5						WBGene00020475	sut-1	T13B5.8
	WBGene00012554	Y37D8A.16	Y37D8A.16						WBGene00020480	ssup-72	T13C2.4
	WBGene00012622	Y38H6C.9	Y38H6C.9						WBGene00020517	hpo-8	T15B7.2
	WBGene00012624	fbxa-150	Y38H6C.11						WBGene00020718	mrps-2	T23B12.3
	WBGene00012634	Y38H6C.23	Y38H6C.23						WBGene00020778	T24E12.11	T24E12.11
	WBGene00012668	Y39B6A.5	Y39B6A.5						WBGene00020782	lelo-1	T24H7.3
	WBGene00012699	Y39B6A.41	Y39B6A.41						WBGene00020910	dgtr-1	W01A11.2
	WBGene00012712	ttm-1	Y39E4A.2						WBGene00020932	dhod-1	W02D3.2
	WBGene00012755	Y41C4A.8	Y41C4A.8						WBGene00021104	W09B6.4	W09B6.4
	WBGene00012759	sup-1	Y41C4A.13						WBGene00021324	rga-8	Y34B4A.8
	WBGene00012777	lact-8	Y42A5A.2						WBGene00021347	rpb-10	Y37E3.3
	WBGene00012791	Y43D4A.5	Y43D4A.5						WBGene00021351	eif-2alpha	Y37E3.10
	WBGene00012812	Y43F8B.1	Y43F8B.1						WBGene00021359	Y37E11AL.3	Y37E11AL.3
	WBGene00012821	Y43F8B.11	Y43F8B.11						WBGene00021552	zip-4	Y44E3B.1
	WBGene00012822	Y43F8B.12	Y43F8B.12						WBGene00021559	Y45G5AM.7	Y45G5AM.7
	WBGene00012910	Y46G5A.20	Y46G5A.20						WBGene00021594	tig-3	Y46E12BL.1
	WBGene00012914	bcmo-1	Y46G5A.24						WBGene00021602	clec-205	Y46H3B.1
	WBGene00012917	Y46G5A.29	Y46G5A.29						WBGene00021603	clec-204	Y46H3B.2
	WBGene00012961	Y47H10A.5	Y47H10A.5						WBGene00021868	atln-1	Y54G2A.2
	WBGene00012969	Y48A6B.8	Y48A6B.8						WBGene00021869	vrp-1	Y54G2A.3
	WBGene00013035	Y49E10.16	Y49E10.16						WBGene00021973	emc-2	Y57G7A.10
	WBGene00013046	Y50E8A.1	Y50E8A.1						WBGene00022117	Y71F9AL.12	Y71F9AL.12
	WBGene00013079	ttr-26	Y51A2D.11						WBGene00022130	Y71F9B.9	Y71F9B.9
	WBGene00013091	Y51B9A.9	Y51B9A.9						WBGene00022235	sqd-1	Y73B6BL.6
	WBGene00013093	cup-14	Y51H1A.2						WBGene00022245	acp-6	Y73B6BL.24
	WBGene00013111	sta-1	Y51H4A.17						WBGene00022251	blos-2	Y73B6BL.30
	WBGene00013119	Y51H4A.25	Y51H4A.25						WBGene00022273	Y73E7A.6	Y73E7A.6
	WBGene00013187	npr-34	Y54E2A.1						WBGene00022292	Y75D11A.3	Y75D11A.3
	WBGene00013197	ttm-5	Y54E5A.1						WBGene00022365	Y92H12BL.4	Y92H12BL.4
	WBGene00013217	ddl-3	Y54G11A.8						WBGene00022400	rpb-9	Y97E10AR.5
	WBGene00013251	Y57A10A.6	Y57A10A.6						WBGene00022458	prp-31	Y110A7A.8
	WBGene00013329	Y57G11C.40	Y57G11C.40						WBGene00022677	rfth-1	ZK180.3
	WBGene00013353	Y59A8B.21	Y59A8B.21						WBGene00022697	cyy-1	ZK353.1
	WBGene00013366	Y60A3A.21	Y60A3A.21						WBGene00022703	ubxn-4	ZK353.8
	WBGene00013499	Y70G10A.3	Y70G10A.3						WBGene00022722	tomm-70	ZK370.8
	WBGene00013560	zip-12	Y75B8A.29						WBGene00022743	mlt-7	ZK430.8
	WBGene00013633	Y105C5A.8	Y105C5A.8						WBGene00022774	swsn-6	ZK616.4
	WBGene00013642	daf-38	Y105C5A.23						WBGene00023067	rpl-41.1	F54D7.6
	WBGene00013702	Y106G6D.6	Y106G6D.6						WBGene00023409	mbd-2	C27A12.10
	WBGene00013806	Y116A8C.29	Y116A8C.29						WBGene00023422	mrpl-21	F43C1.6
	WBGene00013841	fbxa-33	ZC47.9						WBGene00043981	aaim-1	T14E8.4
	WBGene00013887	nspa-5	ZC412.6						WBGene00044211	Y60A3A.25	Y60A3A.25
	WBGene00013891	ZC434.3	ZC434.3						WBGene00044219	F28F8.10	F28F8.10
	WBGene00013949	ZK262.2	ZK262.2						WBGene00044431	mzt-1	W03G9.8
	WBGene00013969	tep-1	ZK337.1						WBGene00044443	ZC21.10	ZC21.10
	WBGene00013996	mfsd-8.1	ZK550.2						WBGene00044666	F33G12.7	F33G12.7
	WBGene00014017	ZK632.10	ZK632.10						WBGene00044699	nhr-286	VC5.6
	WBGene00014052	ZK669.2	ZK669.2						WBGene00077757	E02H4.7	E02H4.7
	WBGene00014058	ZK673.2	ZK673.2						WBGene00185078	F40G9.17	F40G9.17
	WBGene00014081	ipmk-1	ZK795.1						WBGene00194794	F45B8.5	F45B8.5
	WBGene00014106	ZK856.5	ZK856.5						WBGene00194852	T28A8.8	T28A8.8
	WBGene00014132	ZK896.1	ZK896.1						WBGene00219267	mir-5548	K09F6.12
	WBGene00014183	ZK1025.3	ZK1025.3						WBGene00219451	F52D2.12	F52D2.12
	WBGene00014200	scrm-2	ZK1053.5						WBGene00219803	C06A1.12	C06A1.12
	WBGene00014253	ZK1320.3	ZK1320.3						WBGene00235356	Y67D8A.10	Y67D8A.10
	WBGene00014472	MTCE.33	MTCE.33						WBGene00017477
	WBGene00014698	C37A5.3	C37A5.3						WBGene00017847
	WBGene00014814	R03D7.3	R03D7.3						WBGene00018581
	WBGene00014836	T09F5.12	T09F5.12
	WBGene00015057	gad-3	B0222.9
	WBGene00015059	B0228.1	B0228.1
	WBGene00015076	spi-2	B0238.12
	WBGene00015081	B0244.6	B0244.6
	WBGene00015103	B0280.7	B0280.7
	WBGene00015148	hpo-28	B0336.11
	WBGene00015152	B0348.2	B0348.2
	WBGene00015158	B0361.4	B0361.4
	WBGene00015216	valv-1	B0496.7
	WBGene00015280	kola-3	C01B10.6
	WBGene00015322	C02B8.3	C02B8.3
	WBGene00015350	fbxl-1	C02F5.7
	WBGene00015352	C02F5.12	C02F5.12
	WBGene00015354	snet-1	C02F12.3
	WBGene00015369	ugt-51	C03A7.11
	WBGene00015393	exc-13	C03G6.5
	WBGene00015409	C03H5.7	C03H5.7
	WBGene00015423	C04E6.7	C04E6.7
	WBGene00015437	scrm-3	C04E12.7
	WBGene00015439	C04E12.10	C04E12.10
	WBGene00015449	ugt-63	C04F5.7
	WBGene00015560	nssp-77	C07A12.2
	WBGene00015626	dgs-1	C09B9.1
	WBGene00015633	C09D4.2	C09D4.2
	WBGene00015662	C10A4.1	C10A4.1
	WBGene00015706	nssp-55	C12D5.3
	WBGene00015819	fbxc-44	C16A11.6
	WBGene00015823	C16B8.3	C16B8.3
	WBGene00015849	C16C8.11	C16C8.11
	WBGene00015859	C16D9.4	C16D9.4
	WBGene00015876	C17B7.2	C17B7.2
	WBGene00015913	C17F4.7	C17F4.7
	WBGene00015947	C18A11.1	C18A11.1
	WBGene00016003	C18H9.5	C18H9.5
	WBGene00016114	flp-27	C25H3.5
	WBGene00016147	cyp-32A1	C26F1.2
	WBGene00016150	hint-3	C26F1.7
	WBGene00016180	srlf-3	C28C12.4
	WBGene00016184	glb-9	C28F5.2
	WBGene00016217	C29F9.2	C29F9.2
	WBGene00016219	pals-24	C29F9.4
	WBGene00016247	C30B5.6	C30B5.6
	WBGene00016266	idhg-2	C30F12.7
	WBGene00016269	C30G4.4	C30G4.4
	WBGene00016281	pals-32	C31B8.4
	WBGene00016324	acs-24	C32E8.6
	WBGene00016329	osr-1	C32E12.3
	WBGene00016332	C32F10.4	C32F10.4
	WBGene00016367	nhr-162	C33G8.10
	WBGene00016379	C33H5.13	C33H5.13
	WBGene00016407	unk-1	C34D10.2
	WBGene00016451	clec-6	C35D10.15
	WBGene00016481	C36C5.12	C36C5.12
	WBGene00016488	C36C9.5	C36C9.5
	WBGene00016499	txt-5	C37C3.7
	WBGene00016505	ttr-33	C37C3.13
	WBGene00016506	abhd-5.1	C37H5.2
	WBGene00016509	adss-1	C37H5.6
	WBGene00016577	clec-3	C41H7.7
	WBGene00016655	acbp-1	C44E4.6
	WBGene00016664	C45E5.1	C45E5.1
	WBGene00016716	acs-17	C46F4.2
	WBGene00016769	fdr-1	C49C8.5
	WBGene00016781	phat-7	C49G7.3
	WBGene00016785	C49G7.7	C49G7.7
	WBGene00016845	C50F7.5	C50F7.5
	WBGene00016866	coel-1	C52B9.3
	WBGene00017080	lec-12	DC2.3
	WBGene00017108	cyp-43A1	E03E2.1
	WBGene00017180	nssp-14	F02E11.2
	WBGene00017220	F07F6.8	F07F6.8
	WBGene00017250	F08D12.7	F08D12.7
	WBGene00017322	clec-160	F09G8.8
	WBGene00017340	F10D7.3	F10D7.3
	WBGene00017374	ttr-41	F10G7.11
	WBGene00017390	F12A10.1	F12A10.1
	WBGene00017510	nhr-178	F16B4.9
	WBGene00017582	F18G5.6	F18G5.6
	WBGene00017591	nspg-10	F19C7.1
	WBGene00017618	F20A1.6	F20A1.6
	WBGene00017637	F20D6.8	F20D6.8
	WBGene00017640	F20D6.11	F20D6.11
	WBGene00017651	F21A9.2	F21A9.2
	WBGene00017659	F21C10.10	F21C10.10
	WBGene00017671	pgal-1	F21F3.1
	WBGene00017673	icmt-1	F21F3.3
	WBGene00017708	F22E5.9	F22E5.9
	WBGene00017717	F22F4.4	F22F4.4
	WBGene00017756	F23F12.12	F23F12.12
	WBGene00017764	F25A2.1	F25A2.1
	WBGene00017794	mltn-13	F25F6.1
	WBGene00017807	F26A1.9	F26A1.9
	WBGene00017850	nssp-53	F27B10.1
	WBGene00017930	F29G9.1	F29G9.1
	WBGene00017937	F30H5.3	F30H5.3
	WBGene00017973	ift-81	F32A6.2
	WBGene00017979	F32B5.6	F32B5.6
	WBGene00017991	clec-180	F32E10.3
	WBGene00017998	F33D4.6	F33D4.6
	WBGene00018055	F35F10.5	F35F10.5
	WBGene00018237	irg-7	F40F4.6
	WBGene00018265	nhr-182	F41B5.9
	WBGene00018266	nhr-183	F41B5.10
	WBGene00018268	F41C3.2	F41C3.2
	WBGene00018273	F41C3.7	F41C3.7
	WBGene00018278	F41C6.4	F41C6.4
	WBGene00018288	F41E6.7	F41E6.7
	WBGene00018298	nlp-50	F41G3.1
	WBGene00018346	F42C5.4	F42C5.4
	WBGene00018351	F42G2.2	F42G2.2
	WBGene00018353	fbxa-182	F42G2.4
	WBGene00018374	tag-343	F43B10.2
	WBGene00018375	F43C9.1	F43C9.1
	WBGene00018393	msra-1	F43E2.5
	WBGene00018405	F44A2.5	F44A2.5
	WBGene00018523	lact-1	F46H5.8
	WBGene00018543	ugt-32	F47C10.6
	WBGene00018562	F47D12.6	F47D12.6
	WBGene00018594	aman-3	F48C1.1
	WBGene00018603	F48E3.2	F48E3.2
	WBGene00018696	pho-6	F52E1.8
	WBGene00018702	F52E4.5	F52E4.5
	WBGene00018704	ztf-13	F52E4.8
	WBGene00018724	F53A9.1	F53A9.1
	WBGene00018804	lido-15	F54D10.3
	WBGene00018807	fbxa-146	F54D10.6
	WBGene00018823	F54E2.1	F54E2.1
	WBGene00018872	tex-2	F55C12.5
	WBGene00018874	tag-234	F55C12.7
	WBGene00018996	F57B9.1	F57B9.1
	WBGene00019018	abts-3	F57F10.1
	WBGene00019021	F57H12.6	F57H12.6
	WBGene00019057	F58F9.3	F58F9.3
	WBGene00019067	F58H7.1	F58H7.1
	WBGene00019090	F59A7.2	F59A7.2
	WBGene00019092	F59A7.5	F59A7.5
	WBGene00019109	F59E11.2	F59E11.2
	WBGene00019113	F59E11.7	F59E11.7
	WBGene00019128	F59G1.4	F59G1.4
	WBGene00019156	H04M03.12	H04M03.12
	WBGene00019194	H12I13.6	H12I13.6
	WBGene00019232	ugt-13	H23N18.1
	WBGene00019233	ugt-14	H23N18.2
	WBGene00019234	ugt-8	H23N18.3
	WBGene00019261	H34I24.2	H34I24.2
	WBGene00019262	dmsr-12	H34P18.1
	WBGene00019284	K01A2.10	K01A2.10
	WBGene00019287	K01A12.3	K01A12.3
	WBGene00019298	pnp-1	K02D7.1
	WBGene00019300	swt-1	K02D7.5
	WBGene00019324	K02F2.5	K02F2.5
	WBGene00019373	K04A8.1	K04A8.1
	WBGene00019376	lipl-4	K04A8.5
	WBGene00019478	cri-2	K07C11.5
	WBGene00019579	oac-57	K09E10.1
	WBGene00019597	K09H9.5	K09H9.5
	WBGene00019619	asp-14	K10C2.3
	WBGene00019625	K10C9.4	K10C9.4
	WBGene00019674	K12C11.3	K12C11.3
	WBGene00019720	M01H9.4	M01H9.4
	WBGene00019742	nhr-202	M02H5.4
	WBGene00019743	nhr-203	M02H5.5
	WBGene00019744	M02H5.8	M02H5.8
	WBGene00019750	nssp-39	M03D4.3
	WBGene00019782	M60.7	M60.7
	WBGene00019846	gpx-7	R03G5.5
	WBGene00019873	arrd-26	R05C11.1
	WBGene00019957	kola-2	R08E3.1
	WBGene00019973	R09A1.3	R09A1.3
	WBGene00019975	flp-34	R09A1.5
	WBGene00019979	R09B5.11	R09B5.11
	WBGene00020007	R11F4.1	R11F4.1
	WBGene00020016	lipl-3	R11G11.14
	WBGene00020046	best-16	R13A1.9
	WBGene00020058	R13D11.4	R13D11.4
	WBGene00020069	R13H7.2	R13H7.2
	WBGene00020106	R151.1	R151.1
	WBGene00020142	aak-2	T01C8.1
	WBGene00020149	T01D1.4	T01D1.4
	WBGene00020155	spig-11	T02B11.3
	WBGene00020169	mmaa-1	T02G5.13
	WBGene00020200	T04A6.1	T04A6.1
	WBGene00020222	fut-6	T05A7.5
	WBGene00020231	wdr-31	T05A8.5
	WBGene00020248	T05C1.1	T05C1.1
	WBGene00020249	T05C1.2	T05C1.2
	WBGene00020251	camt-1	T05C1.4
	WBGene00020260	T05E7.4	T05E7.4
	WBGene00020284	mel-46	T06A10.1
	WBGene00020363	fbxa-3	T08E11.7
	WBGene00020364	T08E11.8	T08E11.8
	WBGene00020407	chil-24	T10D4.3
	WBGene00020448	fbxa-51	T12B5.1
	WBGene00020456	fbxa-60	T12B5.10
	WBGene00020551	T17H7.7	T17H7.7
	WBGene00020579	T19D12.4	T19D12.4
	WBGene00020593	ugt-11	T19H12.10
	WBGene00020609	T20D4.3	T20D4.3
	WBGene00020615	T20D4.9	T20D4.9
	WBGene00020616	T20D4.10	T20D4.10
	WBGene00020620	T20D4.15	T20D4.15
	WBGene00020662	T21H3.1	T21H3.1
	WBGene00020672	T22B7.3	T22B7.3
	WBGene00020698	T22F3.8	T22F3.8
	WBGene00020700	T22F3.11	T22F3.11
	WBGene00020735	T23F2.2	T23F2.2
	WBGene00020737	T23F2.4	T23F2.4
	WBGene00020740	T23F4.2	T23F4.2
	WBGene00020760	clc-19	T24C4.4
	WBGene00020784	tat-4	T24H7.5
	WBGene00020832	T26C12.2	T26C12.2
	WBGene00020846	T27A10.6	T27A10.6
	WBGene00020861	T27E4.1	T27E4.1
	WBGene00020878	T28A11.16	T28A11.16
	WBGene00020881	T28A11.19	T28A11.19
	WBGene00020887	hic-1	T28B4.4
	WBGene00020917	W01B11.6	W01B11.6
	WBGene00020955	angl-1	W02G9.5
	WBGene00020989	W03D8.8	W03D8.8
	WBGene00021048	lro-1	W05H9.1
	WBGene00021057	W06B4.2	W06B4.2
	WBGene00021096	W08F4.7	W08F4.7
	WBGene00021121	W09G12.7	W09G12.7
	WBGene00021148	W10G11.19	W10G11.19
	WBGene00021156	Y4C6B.2	Y4C6B.2
	WBGene00021158	Y4C6B.4	Y4C6B.4
	WBGene00021171	Y8A9A.2	Y8A9A.2
	WBGene00021178	Y9C9A.8	Y9C9A.8
	WBGene00021237	crtc-1	Y20F4.2
	WBGene00021253	Y22D7AL.15	Y22D7AL.15
	WBGene00021262	fbxa-74	Y22D7AR.9
	WBGene00021264	fbxa-13	Y22D7AR.11
	WBGene00021275	dmsr-2	Y23H5B.4
	WBGene00021309	Y32G9B.1	Y32G9B.1
	WBGene00021322	nspg-14	Y34B4A.6
	WBGene00021325	nspg-13	Y34B4A.9
	WBGene00021336	clc-23	Y34F4.1
	WBGene00021337	clc-24	Y34F4.2
	WBGene00021339	clc-25	Y34F4.4
	WBGene00021340	clc-26	Y34F4.5
	WBGene00021354	fpn-1.1	Y37E3.16
	WBGene00021371	nape-1	Y37E11AR.4
	WBGene00021372	ugt-45	Y37E11AR.5
	WBGene00021396	cutl-24	Y38C1AA.5
	WBGene00021397	Y38C1AA.6	Y38C1AA.6
	WBGene00021448	Y39D8A.1	Y39D8A.1
	WBGene00021461	nekl-1	Y39G10AR.3
	WBGene00021478	Y39H10A.1	Y39H10A.1
	WBGene00021479	oac-55	Y39H10A.2
	WBGene00021500	Y40C7B.4	Y40C7B.4
	WBGene00021503	ctsa-4.2	Y40D12A.2
	WBGene00021531	rotr-1	Y42G9A.1
	WBGene00021547	Y44E3A.1	Y44E3A.1
	WBGene00021624	pugs-11	Y47D7A.12
	WBGene00021702	Y48G9A.9	Y48G9A.9
	WBGene00021743	Y50D4B.4	Y50D4B.4
	WBGene00021820	nipa-1	Y53G8B.4
	WBGene00021863	Y54F10BM.9	Y54F10BM.9
	WBGene00021865	fbxa-66	Y54F10BM.11
	WBGene00021879	clec-83	Y54G2A.14
	WBGene00021898	Y54G2A.36	Y54G2A.36
	WBGene00021909	Y55B1BL.1	Y55B1BL.1
	WBGene00021927	abhd-14	Y55F3AM.10
	WBGene00021931	znf-782	Y55F3AM.14
	WBGene00021965	Y57G7A.1	Y57G7A.1
	WBGene00021983	npr-5	Y58G8A.4
	WBGene00021984	Y59C2A.1	Y59C2A.1
	WBGene00022078	epg-9	Y69A2AR.7
	WBGene00022115	Y71F9AL.10	Y71F9AL.10
	WBGene00022131	Y71F9B.13	Y71F9B.13
	WBGene00022144	pghm-1	Y71G12B.4
	WBGene00022169	nduc-2	Y71H2AM.4
	WBGene00022178	cest-25	Y71H2AM.13
	WBGene00022260	Y73C8B.3	Y73C8B.3
	WBGene00022275	txt-7	Y74C9A.1
	WBGene00022280	Y74C10AL.2	Y74C10AL.2
	WBGene00022287	Y75B7AR.1	Y75B7AR.1
	WBGene00022306	hxk-3	Y77E11A.1
	WBGene00022313	Y77E11A.12	Y77E11A.12
	WBGene00022324	fbxa-26	Y82E9BL.7
	WBGene00022423	nhr-41	Y104H12A.1
	WBGene00022447	pigw-1	Y110A2AL.12
	WBGene00022474	zig-9	Y119C1B.9
	WBGene00022546	ZC196.2	ZC196.2
	WBGene00022569	ZC239.6	ZC239.6
	WBGene00022572	ZC239.14	ZC239.14
	WBGene00022597	ZC395.5	ZC395.5
	WBGene00022605	dmsr-11	ZC404.11
	WBGene00022613	sek-3	ZC449.3
	WBGene00022633	ZC581.3	ZC581.3
	WBGene00022653	ZK105.1	ZK105.1
	WBGene00022847	ZK1055.6	ZK1055.6
	WBGene00022848	ZK1055.7	ZK1055.7
	WBGene00022891	ZK1290.10	ZK1290.10
	WBGene00022893	ZK1290.13	ZK1290.13
	WBGene00023482	C05B5.9	C05B5.9
	WBGene00043053	F47H4.12	F47H4.12
	WBGene00043534	W02B12.13	W02B12.13
	WBGene00044073	tag-244	C34H4.3
	WBGene00044168	M05D6.10	M05D6.10
	WBGene00044207	Y6G8.5	Y6G8.5
	WBGene00044280	W02A2.9	W02A2.9
	WBGene00044396	ZK1290.14	ZK1290.14
	WBGene00044421	nssp-4	D1007.18
	WBGene00044468	Y69A2AL.2	Y69A2AL.2
	WBGene00044479	F15E6.10	F15E6.10
	WBGene00044499	T11F8.5	T11F8.5
	WBGene00044530	F32D1.11	F32D1.11
	WBGene00044612	Y57E12AR.1	Y57E12AR.1
	WBGene00044643	nssp-13	H17B01.5
	WBGene00044672	fbxa-4	F42G2.8
	WBGene00044737	ttr-45	JC8.14
	WBGene00044757	Y55F3BR.11	Y55F3BR.11
	WBGene00044795	C06H5.8	C06H5.8
	WBGene00044900	cnc-11	R09B5.13
	WBGene00044977	F56C4.4	F56C4.4
	WBGene00045052	K12C11.6	K12C11.6
	WBGene00045053	K12C11.7	K12C11.7
	WBGene00045212	Y110A7A.21	Y110A7A.21
	WBGene00045238	rpr-1	Y48G10A.7
	WBGene00045316	C49F5.9	C49F5.9
	WBGene00045392	F26D11.12	F26D11.12
	WBGene00045397	Y54G2A.52	Y54G2A.52
	WBGene00045404	C06C3.11	C06C3.11
	WBGene00045410	E01G4.7	E01G4.7
	WBGene00045411	C25F9.11	C25F9.11
	WBGene00045416	Y37H2A.14	Y37H2A.14
	WBGene00045455	F26G1.11	F26G1.11
	WBGene00045457	F33H12.7	F33H12.7
	WBGene00045461	C25F9.14	C25F9.14
	WBGene00045516	F43D2.7	F43D2.7
	WBGene00050904	Y70C5A.3	Y70C5A.3
	WBGene00077594	nhr-151	C06B8.12
	WBGene00077697	F58E6.13	F58E6.13
	WBGene00086566	C08H9.16	C08H9.16
	WBGene00086569	F38A6.5	F38A6.5
	WBGene00119203	T04A8.18	T04A8.18
	WBGene00194687	F57C12.6	F57C12.6
	WBGene00194708	Y36E3A.2	Y36E3A.2
	WBGene00194717	ZC239.22	ZC239.22
	WBGene00194815	Y43F8B.23	Y43F8B.23
	WBGene00194905	Y53F4B.51	Y53F4B.51
	WBGene00195004	K08D12.8	K08D12.8
	WBGene00195043	Y57G11C.1135	Y57G11C.1135
	WBGene00195056	C45E1.5	C45E1.5
	WBGene00195060	linc-14	C18D4.11
	WBGene00195073	F02E11.7	F02E11.7
	WBGene00195084	C43C3.4	C43C3.4
	WBGene00195143	nlp-78	C16D2.2
	WBGene00195212	F09B12.7	F09B12.7
	WBGene00195246	ZK546.19	ZK546.19
	WBGene00206354	F27E5.9	F27E5.9
	WBGene00206464	F59C6.18	F59C6.18
	WBGene00206489	F53F1.14	F53F1.14
	WBGene00206532	F11A6.15	F11A6.15
	WBGene00219308	W06G6.20	W06G6.20
	WBGene00219655	linc-107	C30G12.8
	WBGene00219688	linc-21	F36A4.21
	WBGene00219749	linc-30	Y20F4.10
	WBGene00219795	C02F5.15	C02F5.15
	WBGene00219964	F52G3.6	F52G3.6
	WBGene00220140	Y34F4.7	Y34F4.7
	WBGene00235114	ZK105.13	ZK105.13
	WBGene00235164	K09F6.13	K09F6.13
	WBGene00235318	K11D5.2	K11D5.2
	WBGene00235332	K04A8.20	K04A8.20
	WBGene00044404
	WBGene00011862

## Sheet: isp-1 UPREGULATED
Gene_ID	Gene_Symbol	log2FC.isp1_vs_WT	Pval.isp1_vs_WT	Padj.isp1_vs_WT	tstat.isp1_vs_WT
WBGene00008010	C38D9.2	9.33554	6.53268e-13	5.18858e-09	29.0093
WBGene00009038	F22B3.7	7.8234	4.70149e-06	8.73487e-05	7.6054
WBGene00015573	C07G1.7	7.72446	4.46929e-10	2.68293e-07	17.0537
WBGene00013832	ZC15.3	7.38352	5.08578e-09	1.10668e-06	13.925
WBGene00010528	K03D3.2	7.26837	2.22911e-06	5.12437e-05	8.15962
WBGene00009572	F40D4.13	7.19683	3.70164e-12	1.96002e-08	25.2205
WBGene00008862	F15D4.5	6.89262	9.4837e-14	1.50649e-09	33.8759
WBGene00235090	C38D9.13	6.74738	3.27016e-09	8.24549e-07	14.4514
WBGene00016063	delm-2	6.46685	7.70016e-06	0.000124686	7.2533
WBGene00044113	C54F6.15	6.33146	9.66352e-08	6.9775e-06	10.822
WBGene00044471	F56D6.9	6.18613	0.000776439	0.00355439	4.39751
WBGene00044472	dct-8	6.1129	0.000208969	0.00140003	5.1434
WBGene00021525	Y41D4B.26	5.95537	1.28726e-05	0.00017937	6.89792
WBGene00044292	F56D6.8	5.77309	0.000154437	0.00112533	5.3215
WBGene00019514	K08B4.2	5.76507	1.62975e-06	4.03726e-05	8.40039
WBGene00000695	col-121	5.57667	4.09908e-07	1.66768e-05	9.52422
WBGene00044212	Y68A4A.13	5.5035	8.9399e-07	2.66436e-05	8.87638
WBGene00011548	T06G6.6	5.4775	1.11849e-06	3.12711e-05	8.69653
WBGene00008477	clec-17	5.35408	0.000222349	0.00145916	5.10717
WBGene00044206	T26H5.9	5.24444	1.6733e-07	9.63055e-06	10.3132
WBGene00008863	F15D4.6	5.18548	1.26344e-09	4.18962e-07	15.6461
WBGene00015521	fipr-16	5.16731	1.73525e-06	4.2407e-05	8.35176
WBGene00022674	ZK177.9	5.12046	4.23672e-06	8.14617e-05	7.6811
WBGene00003888	osm-8	5.10499	4.87913e-05	0.000478722	6.02561
WBGene00010216	F57G8.7	5.09689	3.75501e-06	7.41894e-05	7.76953
WBGene00012027	fbxa-127	5.09671	1.70259e-06	4.16729e-05	8.36647
WBGene00007560	C14A4.9	5.08473	4.07968e-06	7.91278e-05	7.7087
WBGene00011046	R05H10.7	5.0066	5.61012e-05	0.000527631	5.93799
WBGene00015605	C08E3.13	5.00396	3.4506e-05	0.000375173	6.24599
WBGene00012398	Y6E2A.4	4.97043	0.000621047	0.003016	4.52162
WBGene00015597	fbxa-162	4.92671	0.000162279	0.00116748	5.29215
WBGene00022432	math-43	4.90172	4.65792e-06	8.6844e-05	7.61215
WBGene00018019	F33H12.1	4.85562	1.12209e-06	3.12711e-05	8.69397
WBGene00022224	set-28	4.85298	1.24996e-06	3.37108e-05	8.60833
WBGene00015398	tag-293	4.82954	1.78112e-06	4.31956e-05	8.3316
WBGene00001828	hch-1	4.81804	2.33613e-05	0.000280658	6.49938
WBGene00044256	Y45F10C.6	4.78185	2.65841e-10	2.06921e-07	17.8003
WBGene00017307	F09F9.2	4.75038	0.000261905	0.0016411	5.01206
WBGene00220190	Y65B4BM.2	4.74649	3.00863e-05	0.000341617	6.33438
WBGene00009255	ugt-34	4.6908	1.28204e-05	0.0001788	6.90069
WBGene00008306	C54E10.1	4.66082	3.08083e-06	6.42244e-05	7.916
WBGene00014977	ZC15.4	4.57713	9.05064e-10	3.78341e-07	16.0859
WBGene00235093	C54F6.18	4.50899	2.899e-05	0.000332016	6.35844
WBGene00044417	C08F1.11	4.49273	6.02026e-06	0.00010463	7.42757
WBGene00011052	arrd-11	4.42594	1.05474e-05	0.000156878	7.03437
WBGene00012028	srz-99	4.40769	8.09062e-05	0.000692081	5.71132
WBGene00044733	W08F4.13	4.39153	2.99199e-06	6.28674e-05	7.93781
WBGene00008816	F14F8.8	4.38813	2.56237e-05	0.000301953	6.43881
WBGene00019668	fil-2	4.34259	9.40024e-08	6.97548e-06	10.8481
WBGene00006075	str-7	4.32483	3.61819e-06	7.18437e-05	7.79685
WBGene00007454	C08F11.7	4.267	1.02736e-09	4.07991e-07	15.9175
WBGene00000618	col-41	4.26209	0.0225377	0.048882	2.59857
WBGene00019262	dmsr-12	4.25208	4.92648e-06	9.02619e-05	7.57156
WBGene00015300	C01F1.5	4.25094	3.50631e-05	0.000379412	6.2357
WBGene00009247	bath-45	4.24734	7.58965e-10	3.3491e-07	16.3225
WBGene00001065	dpy-3	4.22827	0.00111794	0.00468807	4.19703
WBGene00009033	F21H7.12	4.20281	4.5958e-06	8.60649e-05	7.62189
WBGene00009706	F44G3.2	4.20175	0.00143237	0.00564597	4.06207
WBGene00012959	Y47H10A.3	4.1858	1.46337e-05	0.000196997	6.81097
WBGene00006464	bath-47	4.18281	1.51356e-06	3.81632e-05	8.45799
WBGene00001075	dpy-14	4.16932	1.49101e-05	0.000199534	6.79834
WBGene00019272	H42K12.3	4.15293	9.46944e-05	0.000779793	5.61524
WBGene00010893	cutl-9	4.13594	2.78188e-05	0.000321617	6.38523
WBGene00001762	gst-14	4.10352	8.99588e-08	6.87017e-06	10.8898
WBGene00018267	F41C3.1	4.10165	0.000269071	0.0016657	4.99645
WBGene00009863	F49B2.3	4.07861	2.41293e-05	0.000288191	6.47814
WBGene00022545	ZC196.1	4.06239	5.60327e-06	9.91179e-05	7.47891
WBGene00007440	C08E8.4	4.05135	1.03038e-06	2.94331e-05	8.76209
WBGene00007376	C06C3.5	4.03999	1.03505e-10	1.37015e-07	19.2341
WBGene00206414	F31D5.7	4.02854	1.23467e-05	0.000174031	6.92636
WBGene00022605	dmsr-11	4.02181	7.05329e-05	0.000623925	5.79575
WBGene00009226	cyp-37B1	4.01925	0.000593046	0.00292563	4.54739
WBGene00011674	cyp-13A8	4.00988	0.000576343	0.0028619	4.56337
WBGene00000251	bli-1	3.99933	3.09239e-05	0.000348387	6.31662
WBGene00011362	T02B5.1	3.94583	4.31515e-07	1.71365e-05	9.48047
WBGene00007660	C17H1.7	3.93322	0.000435154	0.00232418	4.72153
WBGene00012257	lpr-4	3.91758	0.00188155	0.00692406	3.91469
WBGene00006948	wrt-2	3.9099	0.00021208	0.00141194	5.13476
WBGene00018242	F40G9.6	3.89852	5.26793e-06	9.49843e-05	7.52323
WBGene00005657	srr-6	3.8535	3.95824e-08	3.90538e-06	11.6931
WBGene00018997	F57B9.3	3.83392	1.39597e-05	0.000190835	6.84287
WBGene00007271	C03C10.5	3.83109	1.9624e-05	0.000244876	6.6145
WBGene00022431	set-33	3.79213	6.11874e-07	2.068e-05	9.18707
WBGene00017949	F31D5.6	3.76394	1.43169e-06	3.67616e-05	8.50148
WBGene00006628	tsp-2	3.70664	3.42936e-06	6.89353e-05	7.83644
WBGene00017660	F21C10.11	3.66806	5.01504e-06	9.15677e-05	7.5587
WBGene00020329	bath-26	3.65746	4.25392e-06	8.1512e-05	7.67815
WBGene00008301	dct-3	3.64721	0.00457184	0.0137	3.44136
WBGene00010127	F55G11.7	3.64015	0.000142762	0.00106369	5.36822
WBGene00006627	tsp-1	3.63999	4.86507e-05	0.000477737	6.02743
WBGene00010928	clec-258	3.62928	0.00840434	0.0220775	3.12015
WBGene00045457	F33H12.7	3.61601	1.83384e-05	0.000232486	6.65956
WBGene00138721	C54D10.14	3.60786	0.000453231	0.00240386	4.69851
WBGene00001500	ftn-1	3.59202	6.39195e-07	2.12994e-05	9.15086
WBGene00044646	B0205.14	3.58991	1.78355e-07	1.00112e-05	10.2554
WBGene00007036	sod-5	3.56674	0.00260168	0.00887812	3.74092
WBGene00011979	T24B8.5	3.56375	7.52317e-10	3.3491e-07	16.3344
WBGene00004811	skr-5	3.54953	1.46866e-05	0.000197209	6.80853
WBGene00012399	Y6E2A.5	3.52056	0.000357251	0.00202748	4.83365
WBGene00011712	T11F9.10	3.52044	8.75298e-06	0.000137938	7.16362
WBGene00220084	T23B12.14	3.5094	4.73137e-07	1.79803e-05	9.40242
WBGene00018223	bath-13	3.50881	1.59657e-09	4.95435e-07	15.3441
WBGene00011539	fbxa-135	3.50286	0.000247151	0.00157166	5.04566
WBGene00007097	B0024.4	3.47722	0.00473538	0.0140697	3.42277
WBGene00023244	C24H12.3	3.45165	0.000177167	0.00124803	5.24031
WBGene00012540	Y37A1B.7	3.45087	0.000884949	0.00393339	4.32527
WBGene00002118	ins-35	3.44158	0.000121467	0.00094076	5.46481
WBGene00009710	F44G3.10	3.4394	0.000543551	0.00273757	4.59619
WBGene00044658	C01G10.17	3.41974	0.000188548	0.00130961	5.20368
WBGene00008519	cyp-13B1	3.41928	2.78993e-07	1.33087e-05	9.85698
WBGene00219410	C04C3.14	3.40826	0.000235412	0.00152261	5.07392
WBGene00044349	Y71G12B.32	3.40603	0.0010759	0.00455623	4.21799
WBGene00219918	F27C1.18	3.40589	5.14177e-08	4.61452e-06	11.4319
WBGene00008850	F15B9.6	3.40337	5.49514e-05	0.000521136	5.95095
WBGene00012798	Y43F4A.3	3.39904	0.000373952	0.00209236	4.8076
WBGene00010673	K08E7.5	3.39389	5.39997e-05	0.000514345	5.96189
WBGene00021130	W10D9.2	3.37202	0.000949935	0.00414895	4.28628
WBGene00021731	Y49G5A.1	3.36859	1.14289e-07	7.59615e-06	10.6644
WBGene00013846	ZC84.1	3.35774	0.00169086	0.00638894	3.9723
WBGene00001069	dpy-7	3.35441	0.000325916	0.00191036	4.88615
WBGene00022215	Y73B3A.13	3.33068	5.4476e-07	1.94276e-05	9.2839
WBGene00010125	dod-22	3.31937	9.59851e-08	6.97548e-06	10.8284
WBGene00022223	Y73B3B.1	3.31566	9.42832e-07	2.7531e-05	8.83343
WBGene00015598	fbxa-163	3.30599	0.00027049	0.00167253	4.99341
WBGene00044249	F55B11.6	3.29046	8.71839e-07	2.62792e-05	8.89669
WBGene00044660	fbxa-87	3.28903	0.00065827	0.00314485	4.48917
WBGene00016064	acd-1	3.26356	2.83554e-06	6.04599e-05	7.97797
WBGene00002282	let-4	3.25381	3.06212e-07	1.39267e-05	9.77565
WBGene00014795	K03D7.1	3.24831	2.92747e-09	7.50047e-07	14.5861
WBGene00008905	F17B5.1	3.24608	4.75189e-05	0.000470891	6.04227
WBGene00019967	cyp-33C8	3.23367	2.3339e-08	2.83008e-06	12.2359
WBGene00000928	dao-2	3.22238	8.88683e-06	0.000138808	7.15304
WBGene00045207	F13E9.14	3.22155	5.9034e-05	0.000547115	5.90618
WBGene00007675	C18D4.6	3.21916	1.14345e-11	3.41921e-08	23.0181
WBGene00009827	hmg-6	3.19854	0.000405189	0.00221411	4.76197
WBGene00022816	fbn-1	3.18648	5.61313e-07	1.95966e-05	9.25888
WBGene00008111	C46C2.3	3.18592	5.06299e-07	1.87361e-05	9.34531
WBGene00022033	Y65B4BL.1	3.17425	3.56561e-07	1.53495e-05	9.64378
WBGene00008797	F14D7.10	3.17278	1.6197e-07	9.49405e-06	10.3429
WBGene00006775	unc-39	3.16912	0.000172248	0.00122041	5.25692
WBGene00010461	K01D12.1	3.16717	0.000380064	0.00211465	4.79837
WBGene00012186	mlt-11	3.15174	3.51452e-06	7.01358e-05	7.81831
WBGene00194695	B0462.5	3.10757	3.19041e-06	6.57478e-05	7.88999
WBGene00007691	C23H4.2	3.10703	1.56409e-05	0.000206702	6.7661
WBGene00050903	Y17D7C.4	3.10441	0.000292639	0.00176954	4.94802
WBGene00019927	fbxc-24	3.1026	3.48008e-05	0.00037812	6.24052
WBGene00015337	gsto-2	3.10116	0.000327173	0.00191564	4.88395
WBGene00206415	F59H6.14	3.09802	7.92656e-07	2.4835e-05	8.97409
WBGene00012898	Y46G5A.6	3.09051	1.35557e-08	1.92261e-06	12.8165
WBGene00021183	Y9C9A.16	3.08543	0.000194061	0.0013339	5.18676
WBGene00000252	bli-2	3.08262	0.000265503	0.00165402	5.00417
WBGene00012261	lpr-3	3.08219	7.50839e-05	0.000651999	5.7572
WBGene00011844	T19C9.8	3.07921	0.00169593	0.00639748	3.97068
WBGene00219319	H25P06.5	3.04978	1.30043e-05	0.000180414	6.891
WBGene00018851	F55A3.6	3.03111	4.32446e-06	8.24276e-05	7.66616
WBGene00012256	lpr-5	3.03058	0.00228694	0.00803985	3.8099
WBGene00021338	Y34F4.3	3.02168	3.0222e-05	0.000342667	6.33147
WBGene00021671	Y48G1BM.6	3.02014	3.21406e-11	6.38192e-08	21.1625
WBGene00020016	lipl-3	3.00413	5.9384e-05	0.000549816	5.90249
WBGene00001724	grl-15	3.0039	0.000158368	0.00114766	5.3066
WBGene00011894	ttr-23	2.99977	0.000574254	0.0028551	4.5654
WBGene00016639	C44B12.6	2.99915	2.47438e-07	1.2283e-05	9.96263
WBGene00006956	wrt-10	2.99462	4.91234e-06	9.01068e-05	7.57364
WBGene00077762	Y57G11C.499	2.9905	8.86688e-05	0.000742882	5.65529
WBGene00011175	R09E10.5	2.98624	0.000139204	0.00104551	5.38326
WBGene00003018	lin-32	2.98118	0.00203502	0.00736009	3.87252
WBGene00008612	fbxa-103	2.97006	0.000706082	0.00331543	4.45017
WBGene00001070	dpy-8	2.96908	0.000237808	0.00153373	5.06804
WBGene00021513	Y41D4B.6	2.96834	0.00104181	0.0044487	4.23562
WBGene00010285	F58H1.2	2.96205	0.000241215	0.00154837	5.05977
WBGene00007351	C05G5.5	2.96116	3.43072e-05	0.000374684	6.2497
WBGene00001960	hlh-16	2.95381	8.59106e-05	0.000725608	5.67459
WBGene00007479	C09F9.2	2.94201	1.64633e-07	9.53349e-06	10.328
WBGene00010584	K05C4.8	2.93673	0.00424702	0.012934	3.48036
WBGene00077531	F40G9.15	2.92486	2.01985e-05	0.000250471	6.59536
WBGene00010919	M117.3	2.92035	0.00184725	0.00683923	3.92459
WBGene00015781	C14F11.6	2.91893	5.98506e-06	0.000104327	7.43176
WBGene00013145	cutl-2	2.91683	3.09217e-05	0.000348387	6.31666
WBGene00021222	irld-53	2.91352	0.000333207	0.00193953	4.87348
WBGene00019520	K08B12.1	2.91295	0.000714853	0.00334771	4.44332
WBGene00014672	C08F11.6	2.91023	1.62478e-06	4.03276e-05	8.40276
WBGene00015613	C08F1.10	2.90397	1.89789e-05	0.000238324	6.6367
WBGene00022214	cal-6	2.89503	3.18042e-05	0.000356283	6.29849
WBGene00021478	Y39H10A.1	2.89097	0.000825112	0.00371722	4.36389
WBGene00001773	gst-25	2.88316	2.25145e-05	0.000272593	6.52366
WBGene00014907	fbxa-117	2.88306	1.64117e-06	4.05442e-05	8.39497
WBGene00011321	fil-1	2.87737	9.16208e-07	2.7052e-05	8.85654
WBGene00015879	C17B7.5	2.86446	1.69404e-08	2.26133e-06	12.5755
WBGene00014472	MTCE.33	2.85633	3.46121e-10	2.39049e-07	17.4173
WBGene00020691	igdb-3	2.84324	0.00341773	0.0109789	3.59559
WBGene00000399	cdh-7	2.83876	4.94736e-05	0.000484219	6.01686
WBGene00017755	zip-8	2.838	8.39281e-07	2.58211e-05	8.92757
WBGene00001777	gst-29	2.82458	8.11391e-07	2.52724e-05	8.95505
WBGene00009343	F32H2.6	2.8242	0.00228627	0.00803985	3.81006
WBGene00009602	F40G12.7	2.81896	0.000349893	0.00200141	4.84554
WBGene00016553	C40A11.10	2.81589	4.78322e-06	8.83505e-05	7.59291
WBGene00008376	D1054.9	2.81492	1.36525e-05	0.000188089	6.85795
WBGene00019921	fbxc-34	2.81349	4.31571e-05	0.000440302	6.10318
WBGene00008681	scrm-4	2.81055	2.68916e-10	2.06921e-07	17.7834
WBGene00016551	C40A11.8	2.79112	3.46964e-08	3.6023e-06	11.8265
WBGene00020737	T23F2.4	2.78874	0.00174604	0.00655808	3.95497
WBGene00013614	clec-237	2.78293	0.000152375	0.00111492	5.32947
WBGene00006650	tts-1	2.78028	7.57434e-07	2.41042e-05	9.01121
WBGene00017998	F33D4.6	2.77467	0.000395999	0.00217889	4.77501
WBGene00020458	fbxa-70	2.77173	6.25615e-06	0.000107648	7.40018
WBGene00000623	col-46	2.76723	0.0173944	0.0396883	2.73624
WBGene00045338	M01B2.13	2.76605	0.000131468	0.000999221	5.4174
WBGene00003473	mtl-1	2.76399	0.000800105	0.00362615	4.3809
WBGene00022415	Y102A11A.5	2.74997	6.32994e-05	0.000575894	5.86276
WBGene00012914	bcmo-1	2.74428	1.84825e-05	0.00023394	6.65435
WBGene00220140	Y34F4.7	2.73551	0.00152329	0.00590183	4.02872
WBGene00009835	F47H4.2	2.72218	1.42308e-07	8.59531e-06	10.4613
WBGene00022349	Y82E9BR.17	2.71642	5.55337e-05	0.000523317	5.94435
WBGene00021865	fbxa-66	2.71517	0.000221435	0.00145663	5.10957
WBGene00235351	C32B5.18	2.7131	0.00011331	0.000889297	5.50662
WBGene00022838	ZK993.2	2.71139	0.000431267	0.00231051	4.72661
WBGene00013180	cutl-10	2.70856	1.22185e-09	4.18962e-07	15.6897
WBGene00010607	K06G5.3	2.70604	0.000298507	0.00179681	4.93659
WBGene00012583	clec-4	2.70087	8.63062e-05	0.000727665	5.67178
WBGene00004054	pme-6	2.69514	1.46417e-09	4.65167e-07	15.4552
WBGene00004932	sod-3	2.69394	2.81792e-11	6.38192e-08	21.3905
WBGene00016923	C54F6.5	2.69295	1.59107e-05	0.00020905	6.7546
WBGene00023172	Y23H5A.8	2.69078	3.28484e-07	1.44717e-05	9.71466
WBGene00005833	srw-86	2.68808	0.00146883	0.00574687	4.04845
WBGene00000468	ces-1	2.68803	0.00929399	0.0239273	3.06715
WBGene00077636	Y46G5A.43	2.68766	4.55886e-10	2.68293e-07	17.0258
WBGene00007264	C02F4.4	2.68256	0.000265622	0.00165402	5.00391
WBGene00044137	F28H6.8	2.68179	0.000152949	0.00111757	5.32724
WBGene00016088	clec-266	2.67539	4.95241e-07	1.85755e-05	9.3639
WBGene00020613	T20D4.7	2.67136	8.82205e-06	0.000138328	7.15814
WBGene00021463	zeel-1	2.66564	1.18635e-05	0.000169507	6.95363
WBGene00044435	Y20F4.8	2.66312	2.71076e-05	0.00031465	6.40208
WBGene00044900	cnc-11	2.64679	0.0050678	0.0148415	3.38691
WBGene00000402	cdh-10	2.64355	1.10343e-05	0.0001614	7.00332
WBGene00000702	col-128	2.64263	0.00780358	0.0208454	3.15923
WBGene00045401	T26F2.3	2.64195	3.31383e-05	0.000365303	6.272
WBGene00020364	T08E11.8	2.62983	0.00192915	0.00705284	3.90124
WBGene00194683	T20G5.15	2.62176	0.000143704	0.00106819	5.36431
WBGene00000013	abf-2	2.61762	1.17424e-05	0.000168849	6.96066
WBGene00000372	cyp-13A7	2.61596	0.00133848	0.00536373	4.09889
WBGene00206464	F59C6.18	2.61185	0.000116416	0.000908284	5.49034
WBGene00010446	K01A6.4	2.61139	0.000366302	0.00206165	4.81938
WBGene00019154	glf-1	2.61131	0.00190706	0.00699015	3.90744
WBGene00009089	jmjd-3.2	2.60981	2.29256e-05	0.000276373	6.51175
WBGene00021919	cutl-25	2.60416	4.20293e-05	0.000431568	6.11999
WBGene00021519	Y41D4B.17	2.60177	1.57859e-05	0.000207926	6.75989
WBGene00013559	Y75B8A.28	2.59917	2.98281e-07	1.37618e-05	9.79852
WBGene00007833	oac-6	2.59832	4.48543e-06	8.46212e-05	7.63955
WBGene00008988	F20G2.5	2.59651	0.000338872	0.00195959	4.86383
WBGene00050974	Y6G8.9	2.59579	0.000416207	0.00225416	4.74675
WBGene00017133	EEED8.2	2.59274	1.63328e-07	9.53349e-06	10.3353
WBGene00019591	fbxc-25	2.58909	9.56954e-06	0.00014673	7.10162
WBGene00002085	ins-2	2.58297	0.00488226	0.0144288	3.40662
WBGene00015223	B0507.6	2.57841	1.01102e-05	0.000153426	7.06358
WBGene00022112	Y71F9AL.7	2.57735	1.55794e-06	3.89731e-05	8.43544
WBGene00009230	oac-18	2.56955	0.00296799	0.00981441	3.67065
WBGene00019070	F58H7.5	2.56918	4.69534e-07	1.79724e-05	9.40888
WBGene00016845	C50F7.5	2.56692	0.00045585	0.00241051	4.69525
WBGene00000670	col-95	2.5664	1.8016e-09	5.30098e-07	15.1903
WBGene00020080	math-37	2.56528	0.000387202	0.00214685	4.78778
WBGene00189951	linc-29	2.56433	6.21416e-09	1.29884e-06	13.6918
WBGene00010451	K01A11.3	2.55602	8.87736e-07	2.65568e-05	8.88206
WBGene00003547	nas-29	2.55516	0.000434744	0.00232288	4.72206
WBGene00006097	str-31	2.55026	0.00116669	0.00485408	4.17371
WBGene00012791	Y43D4A.5	2.54632	2.14721e-05	0.000263386	6.55491
WBGene00045411	C25F9.11	2.54411	0.00173676	0.00653446	3.95784
WBGene00014149	fbxb-70	2.54207	0.00887813	0.0230968	3.09126
WBGene00018108	F36H5.10	2.53605	0.000273657	0.00168556	4.98669
WBGene00017586	F19B10.4	2.5332	0.00318653	0.0103718	3.63283
WBGene00018224	bath-18	2.53278	7.32998e-06	0.000120286	7.28798
WBGene00022439	Y110A2AL.2	2.52529	7.50574e-06	0.000122289	7.27129
WBGene00019968	R08F11.4	2.52238	1.27444e-06	3.39673e-05	8.593
WBGene00001858	hil-7	2.52005	0.00180542	0.00672743	3.93694
WBGene00010746	K10D11.2	2.51705	8.63487e-05	0.000727665	5.67148
WBGene00012404	Y6G8.2	2.5119	2.23699e-06	5.12646e-05	8.15693
WBGene00016789	djr-1.2	2.50795	0.000145857	0.0010806	5.35546
WBGene00044644	B0205.13	2.49962	2.69453e-08	3.16716e-06	12.0862
WBGene00018547	clec-78	2.49385	0.000435282	0.00232418	4.72136
WBGene00021606	Y46H3C.6	2.48479	7.80637e-08	6.20021e-06	11.0252
WBGene00016697	cyp-33C2	2.48054	4.1898e-05	0.000430498	6.12198
WBGene00020741	T23F4.3	2.47738	0.000144686	0.001075	5.36025
WBGene00003778	nnt-1	2.47129	3.80426e-05	0.000401266	6.18348
WBGene00000972	dhs-8	2.46876	1.95395e-06	4.62572e-05	8.2603
WBGene00050945	C45B11.7	2.45166	6.07017e-07	2.06036e-05	9.19369
WBGene00008592	F08H9.4	2.44799	0.0030583	0.0100499	3.65469
WBGene00018256	cutl-28	2.44156	0.00167623	0.00634427	3.97699
WBGene00010754	K10G4.5	2.44123	0.00798325	0.0211993	3.14723
WBGene00020881	T28A11.19	2.43732	0.000274294	0.00168817	4.98535
WBGene00007867	C32H11.4	2.42644	1.29695e-05	0.000180088	6.89282
WBGene00022017	Y61A9LA.5	2.41959	1.09883e-09	4.15594e-07	15.8288
WBGene00009490	fbxa-99	2.41424	3.64082e-05	0.00038972	6.21157
WBGene00004998	spp-13	2.41141	0.000959002	0.00417477	4.28106
WBGene00011009	cyp-14A4	2.41089	7.95454e-06	0.000127634	7.23049
WBGene00016422	noah-1	2.41047	6.08384e-07	2.06059e-05	9.19182
WBGene00021167	cyp-32B1	2.4053	8.45454e-05	0.000717416	5.68438
WBGene00020325	bath-46	2.40528	6.22719e-05	0.000568827	5.87293
WBGene00008070	C43D7.8	2.40031	0.000488848	0.00254352	4.65582
WBGene00010473	hrg-2	2.39764	8.67833e-07	2.62082e-05	8.90043
WBGene00021491	comt-4	2.39384	0.000151167	0.00111017	5.3342
WBGene00012961	Y47H10A.5	2.38963	0.000297456	0.00179456	4.93862
WBGene00045297	fbxc-43	2.38913	2.0059e-08	2.59055e-06	12.3954
WBGene00235332	K04A8.20	2.38762	0.000742105	0.00343583	4.42256
WBGene00206519	F36H5.13	2.38318	0.000239903	0.00154348	5.06294
WBGene00013954	ZK262.9	2.37779	0.000337405	0.00195182	4.86631
WBGene00044107	F58G6.9	2.37663	2.28739e-07	1.1721e-05	10.0323
WBGene00013404	fbxb-101	2.37603	0.00011265	0.000887016	5.51014
WBGene00001105	dsl-3	2.37107	3.43701e-05	0.000374722	6.24852
WBGene00001716	grl-7	2.3705	0.00155445	0.00598636	4.01776
WBGene00206521	T02G5.15	2.36859	0.00276326	0.00928193	3.70876
WBGene00011168	R09D1.12	2.36766	4.75542e-06	8.80418e-05	7.59713
WBGene00007530	C11H1.5	2.36756	0.000987414	0.00426921	4.26503
WBGene00000433	ceh-8	2.36594	0.00844993	0.0221753	3.1173
WBGene00021204	fbxb-77	2.36261	0.000941355	0.00412032	4.29127
WBGene00044479	F15E6.10	2.35791	0.00303487	0.00998736	3.65878
WBGene00013100	zip-7	2.35739	0.000167685	0.00119751	5.27277
WBGene00044586	Y61A9LA.12	2.35301	3.80751e-07	1.60006e-05	9.58735
WBGene00022142	Y71G12B.2	2.35216	8.56059e-06	0.000135308	7.17912
WBGene00020362	fbxb-10	2.35163	1.7772e-05	0.000227302	6.68049
WBGene00021726	bath-10	2.3485	9.56865e-05	0.000785114	5.60891
WBGene00020194	T03G6.1	2.34305	0.00242002	0.00840446	3.77962
WBGene00021576	fbxc-51	2.33745	1.43897e-05	0.000194371	6.82234
WBGene00000783	cpr-3	2.33617	8.29865e-06	0.000131956	7.20083
WBGene00011665	T09F5.1	2.33435	0.00103769	0.00443816	4.23779
WBGene00019534	K08D10.11	2.31549	0.00339874	0.0109467	3.59855
WBGene00008102	C44H9.7	2.31245	0.00101442	0.00435632	4.25023
WBGene00009047	F22B8.4	2.31179	0.000439247	0.00234221	4.71623
WBGene00015932	C17H12.6	2.30294	0.000102259	0.000825815	5.56861
WBGene00013153	Y53F4B.6	2.29976	1.29299e-06	3.42889e-05	8.5816
WBGene00016547	C40A11.4	2.29272	0.000211681	0.00141167	5.13586
WBGene00044382	Y14H12A.2	2.29175	0.000354849	0.00201818	4.8375
WBGene00009156	clec-196	2.29145	4.4089e-05	0.000446684	6.08964
WBGene00006665	twk-10	2.28633	0.000379689	0.00211465	4.79893
WBGene00019625	K10C9.4	2.28529	0.000245431	0.00156686	5.04971
WBGene00045238	rpr-1	2.28477	0.00100847	0.00433879	4.25345
WBGene00018310	F41G4.7	2.28246	5.48657e-07	1.94541e-05	9.27793
WBGene00219413	Y38F2AL.12	2.28113	0.000134078	0.00101711	5.40565
WBGene00000749	col-176	2.28046	0.000239231	0.00154103	5.06457
WBGene00000561	cnd-1	2.27243	0.000256988	0.00161831	5.02304
WBGene00015015	math-1	2.27238	0.000115942	0.000905478	5.49279
WBGene00012899	Y46G5A.7	2.26263	1.26486e-06	3.38824e-05	8.59896
WBGene00017249	fbxb-108	2.2621	0.000402789	0.00220631	4.76535
WBGene00009061	F22G12.1	2.25958	0.00266172	0.00903064	3.72874
WBGene00008296	cdr-2	2.25758	3.30769e-07	1.45145e-05	9.70865
WBGene00044515	K10C9.9	2.25726	0.00019738	0.00135131	5.17681
WBGene00011596	T07G12.5	2.25679	2.96827e-05	0.000338485	6.34313
WBGene00017214	F07E5.9	2.25612	0.00233813	0.00818449	3.79805
WBGene00022441	Y110A2AL.4	2.25199	0.000279807	0.00170942	4.97386
WBGene00017991	clec-180	2.25074	0.000406253	0.0022184	4.76048
WBGene00013152	Y53F4B.5	2.24669	4.86609e-05	0.000477737	6.0273
WBGene00077756	Y11D7A.19	2.23909	0.0140013	0.0332153	2.85105
WBGene00003644	nhr-54	2.2379	3.78795e-05	0.000399811	6.18623
WBGene00012521	Y32B12B.1	2.23613	0.000485643	0.00253181	4.65953
WBGene00018640	F49E10.2	2.2342	0.0022219	0.0078713	3.82537
WBGene00019214	H20E11.2	2.22809	8.35642e-05	0.000710609	5.69152
WBGene00006106	str-41	2.22766	7.75876e-05	0.000666926	5.73703
WBGene00011672	cyp-13A5	2.22672	6.91783e-05	0.000615342	5.80773
WBGene00194815	Y43F8B.23	2.22212	0.000221345	0.00145663	5.10981
WBGene00022572	ZC239.14	2.2218	0.000104646	0.00083997	5.55464
WBGene00018458	fbxb-30	2.21886	0.000837046	0.00376138	4.35596
WBGene00003092	lys-3	2.2183	0.00241834	0.00840231	3.77999
WBGene00017488	dct-7	2.21755	0.000425154	0.0022901	4.73469
WBGene00011190	swt-6	2.21548	1.19764e-05	0.000170318	6.94716
WBGene00015788	C15B12.8	2.21424	0.00149287	0.00581088	4.03965
WBGene00010100	F55C9.3	2.21005	0.000349717	0.00200141	4.84582
WBGene00006544	tbx-7	2.20969	0.010337	0.0260682	3.01111
WBGene00000556	cnc-2	2.20801	8.84195e-07	2.65008e-05	8.8853
WBGene00000469	ces-2	2.20714	0.00178501	0.00667488	3.94306
WBGene00011305	R186.1	2.2071	2.74415e-07	1.32093e-05	9.87149
WBGene00018648	F49F1.8	2.20137	3.27384e-05	0.00036339	6.27982
WBGene00235268	Y54G2A.76	2.19903	0.0100356	0.0254779	3.0267
WBGene00004264	qua-1	2.19662	1.11358e-05	0.000162286	6.99703
WBGene00013826	Y116F11B.10	2.19565	1.95275e-08	2.54258e-06	12.4238
WBGene00012518	comt-2	2.18762	0.00106572	0.00452405	4.22319
WBGene00018766	F53G2.1	2.18672	0.00345946	0.0110838	3.58914
WBGene00044066	fbxb-66	2.18559	1.15472e-05	0.000167055	6.97214
WBGene00016273	C30G12.1	2.1833	2.33387e-06	5.22888e-05	8.12473
WBGene00023284	F41B5.1	2.17539	1.47191e-08	2.05099e-06	12.727
WBGene00016549	C40A11.6	2.17017	0.000795556	0.00360759	4.38405
WBGene00015479	wht-1	2.16879	1.65601e-05	0.000215974	6.72774
WBGene00021042	btb-5	2.16867	0.00501526	0.0147232	3.39242
WBGene00010658	K08D8.4	2.16622	3.63362e-08	3.72388e-06	11.7796
WBGene00008794	F14D7.7	2.15564	2.32676e-06	5.22042e-05	8.12704
WBGene00019855	R03H10.2	2.15442	7.50593e-06	0.000122289	7.27127
WBGene00003939	pax-3	2.15311	3.28653e-05	0.000363555	6.27733
WBGene00012255	lpr-6	2.15176	0.000584189	0.002892	4.5558
WBGene00077664	C43D7.11	2.15168	0.000544882	0.00274341	4.59482
WBGene00008591	F08H9.3	2.14893	2.27667e-05	0.000274809	6.51633
WBGene00012144	T28H10.3	2.14759	6.7491e-08	5.63602e-06	11.1656
WBGene00021971	Y57G7A.8	2.14487	1.24754e-07	8.07129e-06	10.5829
WBGene00004092	ppt-1	2.14414	1.14603e-06	3.16725e-05	8.67717
WBGene00009963	fipr-26	2.14383	0.00315081	0.010271	3.63883
WBGene00206531	C29F7.11	2.13813	0.0101131	0.0256133	3.02265
WBGene00011698	cyp-34A1	2.13779	0.00655778	0.018164	3.25089
WBGene00018452	F45D11.5	2.13697	0.00122229	0.00502877	4.14832
WBGene00013511	Y71A12B.15	2.135	0.0136703	0.0325713	2.86368
WBGene00001477	fmo-2	2.13426	7.90245e-05	0.000678543	5.72576
WBGene00001119	dyf-3	2.13389	7.5871e-07	2.41042e-05	9.00984
WBGene00194926	K08D8.12	2.13318	6.67972e-06	0.000113241	7.35364
WBGene00020285	T06A10.2	2.13133	0.00122437	0.00503601	4.14739
WBGene00018772	F53G12.4	2.12806	7.79156e-06	0.000125781	7.24502
WBGene00021796	Y52E8A.3	2.12728	3.58366e-06	7.13364e-05	7.80393
WBGene00022544	ZC190.10	2.12669	0.000554014	0.00277162	4.5855
WBGene00020873	T28A11.6	2.12116	0.000361759	0.00204722	4.8265
WBGene00021557	Y45G5AM.5	2.11841	1.12738e-05	0.000163847	6.98857
WBGene00012239	W04A8.4	2.11132	3.37195e-06	6.8408e-05	7.84893
WBGene00013847	cls-3	2.10998	6.9883e-11	1.11009e-07	19.8625
WBGene00006366	sym-1	2.10971	7.1926e-06	0.000118891	7.30132
WBGene00009861	fbxb-8	2.10586	0.00161346	0.00615955	3.99761
WBGene00019859	R03H10.7	2.10481	0.000811329	0.00366865	4.3732
WBGene00013098	Y51H4A.1	2.10429	0.00281425	0.00940947	3.699
WBGene00020532	math-42	2.1018	0.00114223	0.00477607	4.18528
WBGene00012745	Y40H7A.7	2.09902	0.000139355	0.00104615	5.38261
WBGene00023503	F17C11.13	2.09867	0.000143389	0.00106749	5.36561
WBGene00219316	F21A3.11	2.09689	1.06722e-07	7.24477e-06	10.7285
WBGene00020976	oac-51	2.08907	6.79476e-06	0.00011458	7.34154
WBGene00009696	F44F1.4	2.08498	3.06852e-07	1.39267e-05	9.77383
WBGene00007758	C27A7.8	2.0818	4.80453e-05	0.000474037	6.03532
WBGene00013891	ZC434.3	2.08033	0.00535504	0.0154847	3.35779
WBGene00012396	Y6D1A.2	2.07967	0.000600079	0.00294742	4.5408
WBGene00017116	fbxb-78	2.07844	0.000754665	0.00347776	4.41326
WBGene00044998	M199.9	2.07663	6.28887e-07	2.10757e-05	9.16433
WBGene00011254	R12G8.1	2.07593	0.000106197	0.000849847	5.54574
WBGene00009299	F31E9.6	2.06869	1.36296e-07	8.36928e-06	10.501
WBGene00044567	C46C11.4	2.06845	0.00206545	0.00743645	3.86455
WBGene00044383	T05A7.11	2.06621	7.34913e-05	0.000642139	5.7704
WBGene00010835	M03B6.3	2.06353	0.0014644	0.00573239	4.05008
WBGene00016359	fbxb-88	2.06337	5.86484e-05	0.00054545	5.91026
WBGene00044978	F58D2.3	2.06272	0.0126338	0.0305833	2.90531
WBGene00044976	T26H2.10	2.0623	0.00265122	0.00900079	3.73085
WBGene00015610	C08F1.6	2.05877	1.03805e-05	0.000155338	7.04537
WBGene00012620	Y38H6C.7	2.05798	0.0139006	0.0330309	2.85486
WBGene00007183	B0462.4	2.05435	0.00044511	0.00236949	4.70873
WBGene00007303	rnh-1.3	2.05268	1.1718e-09	4.18962e-07	15.7444
WBGene00001671	gpa-9	2.05206	5.79682e-06	0.000101861	7.45459
WBGene00013953	ZK262.8	2.04985	9.04125e-05	0.000751529	5.64341
WBGene00018624	F48G7.13	2.0489	0.00051863	0.00265072	4.62255
WBGene00009497	F36H1.12	2.04869	0.000954588	0.00416106	4.2836
WBGene00008810	cyp-13A12	2.04628	5.44518e-07	1.94276e-05	9.28427
WBGene00009852	arrd-24	2.04297	0.00225527	0.00796287	3.81738
WBGene00044220	Y102A5C.35	2.04276	3.3604e-06	6.82608e-05	7.85147
WBGene00014454	MTCE.7	2.04138	9.94256e-11	1.37015e-07	19.2976
WBGene00022891	ZK1290.10	2.04078	0.000963006	0.00418991	4.27877
WBGene00010589	cyp-33D1	2.03969	3.50754e-06	7.00846e-05	7.81977
WBGene00009261	F30A10.2	2.03694	0.00145447	0.00570637	4.05377
WBGene00010934	fbxa-118	2.03266	0.00200142	0.0072702	3.88146
WBGene00195084	C43C3.4	2.02784	0.00101679	0.00436473	4.24895
WBGene00000133	amt-1	2.02029	2.19066e-07	1.13701e-05	10.0708
WBGene00013403	fbxb-100	2.01422	0.000151822	0.00111242	5.33163
WBGene00235353	Y67D8C.23	2.01322	1.35523e-06	3.54077e-05	8.54456
WBGene00000503	cht-1	2.00686	1.07979e-05	0.000159262	7.01821
WBGene00018106	F36H5.8	2.00069	0.000733332	0.00340813	4.42915
WBGene00016076	C24H12.7	1.99728	0.0012961	0.0052415	4.11638
WBGene00017529	F16G10.15	1.99635	0.00167165	0.00633148	3.97846
WBGene00000853	cut-6	1.99152	0.00275748	0.00926646	3.70987
WBGene00016924	C54F6.6	1.98802	0.000181659	0.00127157	5.22556
WBGene00014769	F53B2.7	1.98776	0.001335	0.00535555	4.1003
WBGene00044541	K09H11.11	1.98764	0.000147815	0.00109313	5.34752
WBGene00045511	F11A5.18	1.98493	0.00119616	0.00494559	4.1601
WBGene00044414	C06A5.12	1.98454	1.00326e-06	2.87668e-05	8.78347
WBGene00010128	F55G11.8	1.98068	2.64263e-07	1.29364e-05	9.90462
WBGene00010138	anoh-1	1.98043	0.000335708	0.00194675	4.8692
WBGene00016785	C49G7.7	1.97951	0.00401897	0.0124115	3.5096
WBGene00018215	igcm-1	1.97878	1.46772e-05	0.000197209	6.80897
WBGene00019039	fbxb-18	1.97775	2.98167e-05	0.000339769	6.34021
WBGene00021301	Y32G9A.2	1.97549	0.00792938	0.0210985	3.1508
WBGene00012032	T26C5.2	1.96632	0.0003077	0.00183753	4.91915
WBGene00016578	sdz-5	1.96436	3.50381e-05	0.0003794	6.23616
WBGene00009926	noah-2	1.9633	9.92088e-06	0.000151241	7.07665
WBGene00021518	hpo-6	1.95593	7.94087e-09	1.41731e-06	13.4111
WBGene00015012	bath-20	1.94797	5.22512e-06	9.43193e-05	7.52911
WBGene00086562	T02G6.11	1.94656	0.00410497	0.0126005	3.49838
WBGene00012572	Y37H2B.1	1.94535	0.000363196	0.00205097	4.82423
WBGene00020451	fbxa-11	1.93447	6.81218e-08	5.63602e-06	11.1566
WBGene00007218	C01A2.6	1.93226	0.00629877	0.0176276	3.27214
WBGene00009020	F21D9.6	1.93212	0.000447629	0.00238051	4.70554
WBGene00016346	fbxa-120	1.92901	1.13402e-06	3.14928e-05	8.68556
WBGene00021963	lipl-6	1.92454	0.00130119	0.00525538	4.11425
WBGene00018850	gpx-8	1.92311	3.1944e-05	0.000357094	6.29566
WBGene00086555	F49B2.7	1.92234	0.00159452	0.00609897	4.00399
WBGene00045416	Y37H2A.14	1.9179	0.000104842	0.000840697	5.55351
WBGene00021673	Y48G1BM.8	1.91504	1.5132e-06	3.81632e-05	8.45817
WBGene00014183	ZK1025.3	1.90856	0.00797072	0.0211802	3.14806
WBGene00017716	F22F4.1	1.89748	0.000843539	0.003782	4.3517
WBGene00016703	C46A5.8	1.8953	1.61416e-07	9.49405e-06	10.346
WBGene00007452	C08F11.3	1.89336	0.000928498	0.00408452	4.29883
WBGene00018273	F41C3.7	1.89237	0.00111164	0.00467155	4.20011
WBGene00000111	alh-5	1.89142	3.62333e-11	6.39517e-08	20.9568
WBGene00018971	clec-67	1.89067	2.01537e-07	1.08892e-05	10.1453
WBGene00003623	nhr-25	1.89028	1.01639e-05	0.000153765	7.05992
WBGene00001429	fkb-4	1.88935	4.08176e-05	0.000422953	6.13859
WBGene00010585	K05C4.9	1.8835	4.70473e-05	0.000468556	6.04857
WBGene00219217	C08F8.15	1.88315	0.00780828	0.0208497	3.15891
WBGene00003091	lys-2	1.88302	7.11596e-08	5.7672e-06	11.1144
WBGene00019923	fbxc-29	1.87749	9.76076e-05	0.000797171	5.59683
WBGene00016886	fbxb-96	1.87535	0.00075909	0.00349309	4.41002
WBGene00008605	mlt-9	1.87126	0.000325926	0.00191036	4.88613
WBGene00015366	C03A7.2	1.86744	0.00208226	0.00748002	3.86019
WBGene00021310	Y32H12A.1	1.86688	0.00209197	0.00750642	3.85769
WBGene00009957	F53B2.8	1.86444	0.000457069	0.00241374	4.69374
WBGene00018655	F49H12.4	1.86108	0.00281384	0.00940947	3.69908
WBGene00011673	cyp-13A6	1.85864	0.000275188	0.00169007	4.98347
WBGene00018353	fbxa-182	1.84781	0.000392922	0.00216646	4.77944
WBGene00016546	C40A11.3	1.84685	0.000273491	0.00168556	4.98704
WBGene00044168	M05D6.10	1.8468	0.00170248	0.00641915	3.9686
WBGene00013816	Y116F11A.1	1.84489	0.000324413	0.0019044	4.8888
WBGene00008563	F07H5.13	1.84395	1.5022e-05	0.000200525	6.79329
WBGene00021339	Y34F4.4	1.84232	3.31015e-06	6.75901e-05	7.86264
WBGene00021199	Y17G9B.2	1.83749	0.000499592	0.00257747	4.64358
WBGene00010105	fbxb-62	1.83493	0.00032681	0.00191422	4.88458
WBGene00018946	F56C3.9	1.83405	9.5359e-05	0.000783641	5.61099
WBGene00008066	fbxb-65	1.83366	0.014844	0.034845	2.82016
WBGene00018725	F53A9.2	1.8325	6.28463e-05	0.000572679	5.86723
WBGene00086565	W06G6.17	1.83239	9.69017e-05	0.000792366	5.60124
WBGene00004335	ref-2	1.8313	0.000228224	0.00148762	5.09197
WBGene00016308	C32B5.15	1.82866	0.000953531	0.00415893	4.28421
WBGene00008602	oac-14	1.82822	5.71233e-06	0.000100711	7.4651
WBGene00020760	T24C4.4	1.8276	0.0054569	0.0157091	3.34784
WBGene00014173	ZK970.7	1.82666	0.000455843	0.00241051	4.69526
WBGene00009510	F37D6.4	1.82645	0.000600245	0.00294742	4.54064
WBGene00008712	F11E6.9	1.8259	0.00717086	0.0195223	3.20378
WBGene00018729	F53A9.6	1.82255	2.70002e-07	1.30762e-05	9.88573
WBGene00010708	phf-33	1.82242	0.00416774	0.012758	3.49034
WBGene00018345	F42C5.3	1.81811	0.000912699	0.00403405	4.30827
WBGene00018489	F46E10.2	1.81808	4.57979e-06	8.60649e-05	7.62443
WBGene00017294	F09E10.1	1.81757	3.96257e-10	2.62273e-07	17.224
WBGene00000457	ceh-36	1.81563	0.00020209	0.00137228	5.16299
WBGene00022517	ZC123.1	1.81314	0.000623783	0.00302651	4.51916
WBGene00012228	W03H9.2	1.80763	7.00638e-06	0.000117154	7.31984
WBGene00219452	F21D9.11	1.8076	0.00662161	0.0183088	3.24578
WBGene00012623	fbxa-149	1.80682	6.47897e-08	5.50366e-06	11.2053
WBGene00017911	fbxb-106	1.80604	0.00013102	0.000997726	5.41944
WBGene00017421	cutl-29	1.80547	0.000104794	0.000840697	5.55378
WBGene00195155	W04A8.9	1.80426	0.00211387	0.0075645	3.8521
WBGene00018236	fbxb-71	1.804	0.000350111	0.00200141	4.84518
WBGene00015103	B0280.7	1.80314	0.00239252	0.00833629	3.78574
WBGene00019417	fbxb-52	1.80145	0.000197791	0.00135252	5.17559
WBGene00021500	Y40C7B.4	1.79705	0.00178156	0.00666669	3.9441
WBGene00010684	K08F9.1	1.7937	0.0030097	0.00992921	3.66322
WBGene00019416	fbxb-44	1.79305	0.000550663	0.00276201	4.5889
WBGene00022103	cdh-12	1.79102	7.71877e-05	0.000664567	5.7402
WBGene00020833	T26C12.3	1.79019	7.05818e-05	0.000623925	5.79532
WBGene00010184	F57A10.2	1.78949	0.00055207	0.00276645	4.58747
WBGene00008615	F09C6.1	1.78624	0.00914916	0.0236739	3.07542
WBGene00005228	srh-2	1.78557	0.0018863	0.00693768	3.91333
WBGene00206374	K10G6.9	1.78242	0.00125263	0.00511649	4.13496
WBGene00015933	C17H12.8	1.78129	1.97284e-06	4.65654e-05	8.25292
WBGene00008795	F14D7.8	1.78004	0.00193489	0.00706405	3.89964
WBGene00019705	fbxb-45	1.77465	3.73917e-05	0.000396243	6.19451
WBGene00010904	ugt-62	1.77255	1.74213e-06	4.24538e-05	8.3487
WBGene00010705	cyp-14A1	1.77166	1.89119e-06	4.52432e-05	8.28538
WBGene00219796	C03D6.9	1.77148	0.00809121	0.0214245	3.14016
WBGene00017207	fbxb-6	1.77133	0.0108186	0.0269828	2.98711
WBGene00007460	C08F11.13	1.76891	5.48301e-05	0.000520297	5.95233
WBGene00194915	JC8.16	1.76809	9.59366e-05	0.000786759	5.60732
WBGene00020774	T24E12.5	1.76647	0.000176073	0.00124197	5.24396
WBGene00019991	R09H3.3	1.76253	0.000487961	0.00254057	4.65685
WBGene00006561	tcl-2	1.76169	3.62187e-08	3.72388e-06	11.7829
WBGene00001064	dpy-2	1.75826	0.000919768	0.0040596	4.30403
WBGene00000864	cya-2	1.75462	3.77372e-05	0.000398574	6.18863
WBGene00021886	Y54G2A.21	1.75437	9.80711e-09	1.58965e-06	13.1736
WBGene00012648	Y39A1A.9	1.75251	0.000170078	0.00120827	5.2644
WBGene00017154	ugt-57	1.75103	0.000277929	0.00170065	4.97775
WBGene00195212	F09B12.7	1.74947	0.00613222	0.0172438	3.28627
WBGene00017208	fbxb-35	1.74817	0.000795299	0.00360759	4.38423
WBGene00021665	Y48G1BL.6	1.74676	1.83106e-07	1.02417e-05	10.2316
WBGene00019455	K06H7.1	1.74534	0.00406611	0.0125111	3.50342
WBGene00019376	lipl-4	1.73881	5.51043e-05	0.000522119	5.94921
WBGene00018731	F53A9.8	1.73449	2.03968e-07	1.09092e-05	10.1346
WBGene00012064	fbxb-115	1.73439	0.000522715	0.00266731	4.61814
WBGene00015876	C17B7.2	1.73218	0.00323567	0.0105067	3.62469
WBGene00010215	nhr-193	1.72776	0.000111933	0.000882851	5.51399
WBGene00003653	nhr-63	1.72705	3.1478e-06	6.54487e-05	7.89999
WBGene00021772	math-45	1.72576	0.00642464	0.0178856	3.2617
WBGene00003968	peb-1	1.72281	2.20576e-05	0.000268494	6.53717
WBGene00008022	lgc-41	1.72138	0.00124732	0.00510135	4.13727
WBGene00009094	F23H12.5	1.72075	0.00375337	0.0118107	3.54585
WBGene00194800	linc-83	1.71559	0.0158498	0.0367715	2.78548
WBGene00022587	ZC317.1	1.71537	0.00156842	0.00602813	4.01292
WBGene00008621	F09C8.1	1.71382	1.54136e-06	3.87278e-05	8.44379
WBGene00044197	fbxb-63	1.71332	0.00555634	0.0159175	3.33831
WBGene00021860	fbxa-9	1.70945	0.000706468	0.00331627	4.44987
WBGene00013280	Y57A10C.1	1.70617	0.00497773	0.0146428	3.39639
WBGene00015178	B0416.2	1.70589	0.014064	0.0333144	2.84869
WBGene00013662	Y105C5B.25	1.70458	0.00145717	0.00571536	4.05277
WBGene00044280	W02A2.9	1.70304	1.10233e-05	0.0001614	7.004
WBGene00001779	gst-31	1.69997	6.47728e-05	0.000586792	5.84848
WBGene00009049	F22B8.7	1.6996	2.0653e-07	1.10092e-05	10.1234
WBGene00019040	fbxb-19	1.69929	0.00399275	0.0123532	3.51307
WBGene00005271	srh-48	1.69918	9.07086e-07	2.68826e-05	8.86462
WBGene00017937	F30H5.3	1.69742	0.013336	0.0319521	2.87676
WBGene00015651	ceh-53	1.69689	0.00883476	0.0230141	3.09384
WBGene00008958	F19H6.3	1.69634	0.0048728	0.0144096	3.40765
WBGene00020276	T05H4.15	1.69624	5.47366e-06	9.74766e-05	7.4957
WBGene00009546	fbxb-3	1.69615	0.00106741	0.00452759	4.22233
WBGene00235309	F21C10.17	1.69459	0.00503549	0.0147662	3.39029
WBGene00044953	D2096.13	1.69414	3.48364e-06	6.9765e-05	7.82483
WBGene00021583	clec-72	1.69079	0.000118131	0.000919408	5.48154
WBGene00015735	pdfr-1	1.6888	8.3519e-09	1.45791e-06	13.354
WBGene00016295	fbxc-40	1.6877	0.000419683	0.00226989	4.74204
WBGene00018690	fbxa-46	1.6873	0.000641749	0.00309102	4.50333
WBGene00020672	T22B7.3	1.68149	0.000597445	0.00294003	4.54325
WBGene00021931	Y55F3AM.14	1.67987	0.00638977	0.0178167	3.26457
WBGene00004397	rol-6	1.67883	0.00977509	0.0249121	3.04056
WBGene00015601	fbxa-166	1.67655	0.00182136	0.00677408	3.9322
WBGene00206354	F27E5.9	1.67548	0.00399596	0.0123581	3.51264
WBGene00020537	fbxb-37	1.67419	5.97844e-05	0.000552361	5.8983
WBGene00020205	arrd-1	1.67411	0.000392538	0.00216509	4.78
WBGene00021700	Y48G9A.6	1.67373	0.00161819	0.00617314	3.99603
WBGene00018606	F48E3.6	1.67296	0.000705997	0.00331543	4.45024
WBGene00012132	ifta-2	1.67253	0.00885518	0.0230635	3.09263
WBGene00044213	Y102A5C.36	1.66978	6.79523e-08	5.63602e-06	11.159
WBGene00022111	Y71F9AL.6	1.66977	0.000243306	0.00155694	5.05476
WBGene00044796	W03D8.11	1.66946	0.00611245	0.0171974	3.28797
WBGene00016071	C24H12.1	1.66715	0.000296292	0.00178822	4.94088
WBGene00019703	fbxb-41	1.66627	4.14986e-06	8.00734e-05	7.69623
WBGene00077714	R102.11	1.66401	3.66976e-05	0.000391498	6.2065
WBGene00000449	ceh-27	1.6602	1.10003e-05	0.0001614	7.00544
WBGene00010442	bus-12	1.65939	0.00730072	0.0198084	3.19432
WBGene00003705	nhr-115	1.65522	0.000626442	0.00303755	4.51679
WBGene00013119	Y51H4A.25	1.65189	2.25561e-05	0.000272826	6.52244
WBGene00011517	cgt-1	1.64998	0.000424198	0.0022873	4.73597
WBGene00077570	F55B12.11	1.64868	0.00310543	0.0101627	3.64655
WBGene00023020	F30H5.4	1.64728	0.0108487	0.0270452	2.98564
WBGene00015841	C16C8.2	1.64644	0.00110647	0.00465522	4.20267
WBGene00016671	C45G7.4	1.64635	1.54326e-06	3.87278e-05	8.44282
WBGene00011660	T09E11.11	1.64631	4.5328e-06	8.53122e-05	7.63192
WBGene00044281	R04A9.7	1.64392	0.000408655	0.00222846	4.75714
WBGene00009102	F25B3.5	1.64246	7.02319e-07	2.27147e-05	9.07317
WBGene00021337	Y34F4.2	1.64145	1.24616e-06	3.36654e-05	8.61074
WBGene00044707	F22G12.7	1.64024	0.000681898	0.00323106	4.46954
WBGene00020832	T26C12.2	1.63831	4.65766e-05	0.000465034	6.05492
WBGene00020281	T06A4.1	1.63749	0.000324235	0.00190405	4.88912
WBGene00019782	M60.7	1.6371	0.000602142	0.00295399	4.53888
WBGene00001898	his-24	1.63541	0.000111018	0.000877811	5.51894
WBGene00016929	C54F6.12	1.63473	0.000362143	0.0020477	4.82589
WBGene00077443	Y71A12B.19	1.62962	4.50808e-06	8.49477e-05	7.63589
WBGene00018643	F49F1.1	1.62742	5.27291e-05	0.000507022	5.97682
WBGene00012065	fbxb-2	1.62701	0.000941566	0.00412032	4.29115
WBGene00018965	F56D2.3	1.62594	0.000353884	0.00201414	4.83906
WBGene00021505	Y41D4A.3	1.62505	9.40306e-06	0.000144596	7.11379
WBGene00044692	fbxb-91	1.62266	0.0013645	0.00544735	4.08843
WBGene00008093	lron-1	1.62205	0.0120188	0.0293586	2.93163
WBGene00015441	arrd-21	1.62198	0.00012176	0.000942568	5.46337
WBGene00009048	cth-1	1.61996	0.00530786	0.0153888	3.36246
WBGene00006620	svh-1	1.6198	9.09752e-06	0.000141265	7.13674
WBGene00013535	gyg-3	1.61964	0.000145487	0.00107893	5.35697
WBGene00219491	Y53F4B.62	1.61871	0.000587217	0.00290319	4.55291
WBGene00016329	osr-1	1.61572	0.00274714	0.00924365	3.71188
WBGene00010407	H19N07.3	1.61395	2.75742e-10	2.06921e-07	17.7467
WBGene00018195	btb-16	1.61037	4.89257e-05	0.000479744	6.02388
WBGene00012564	fbxa-107	1.60942	5.64943e-10	2.99137e-07	16.7265
WBGene00001434	fkh-2	1.60939	0.00258971	0.00884921	3.74339
WBGene00022236	Y73B6BL.12	1.60923	7.10334e-06	0.000118277	7.31013
WBGene00194869	K01A6.8	1.60346	0.000152173	0.00111395	5.33026
WBGene00004236	ptr-22	1.6025	1.44938e-05	0.00019561	6.81746
WBGene00008492	F01D5.1	1.60126	3.39032e-06	6.85719e-05	7.84491
WBGene00006545	tbx-8	1.60055	3.55245e-05	0.000382877	6.22732
WBGene00007875	dod-24	1.6003	6.80746e-09	1.31874e-06	13.5868
WBGene00018103	F36H5.4	1.60004	0.000508288	0.00260926	4.63387
WBGene00011475	T05D4.2	1.59895	0.000312744	0.00185233	4.90982
WBGene00009622	F41E7.6	1.59777	0.000671827	0.00319425	4.47782
WBGene00017880	F28A12.3	1.5913	9.22797e-07	2.70954e-05	8.85076
WBGene00045400	C54D10.13	1.59059	0.000141698	0.00105824	5.37268
WBGene00020615	T20D4.9	1.58852	0.00664902	0.0183718	3.2436
WBGene00021529	Y41G9A.5	1.58754	4.58436e-05	0.000460902	6.06494
WBGene00010273	srm-3	1.5857	0.00380185	0.0119282	3.53905
WBGene00010873	trpa-2	1.58512	1.74334e-06	4.24538e-05	8.34816
WBGene00021862	fbxa-48	1.58499	0.00891396	0.0231748	3.08914
WBGene00009387	glb-15	1.58383	0.000135696	0.00102693	5.39849
WBGene00021096	W08F4.7	1.58283	0.000709261	0.00332545	4.44768
WBGene00008493	F01D5.2	1.57783	2.79951e-06	6.00137e-05	7.98755
WBGene00022523	ZC132.4	1.57659	0.00743447	0.0201084	3.18476
WBGene00018647	F49F1.7	1.56547	9.2304e-08	6.96554e-06	10.8654
WBGene00009221	acs-2	1.56499	0.000368292	0.00206871	4.81629
WBGene00017726	F22H10.2	1.56389	2.26643e-05	0.000273781	6.51929
WBGene00009426	F35E12.2	1.563	0.0111139	0.0275593	2.97291
WBGene00012969	Y48A6B.8	1.56286	0.00198476	0.00721958	3.88596
WBGene00235310	R02D1.2	1.56231	1.21103e-05	0.000171761	6.93956
WBGene00013410	fbxb-94	1.56083	0.0223298	0.0485304	2.60351
WBGene00003680	nhr-90	1.559	3.96532e-07	1.64165e-05	9.55257
WBGene00016022	C23H3.9	1.55894	0.000250426	0.00158803	5.03803
WBGene00005815	srw-68	1.55733	0.00147498	0.00576102	4.04618
WBGene00001841	hen-1	1.55316	0.00708093	0.0193266	3.21043
WBGene00011383	T02E9.5	1.5529	3.81478e-05	0.000402109	6.18172
WBGene00000491	che-12	1.5518	0.000115484	0.000903233	5.49517
WBGene00015705	nhr-152	1.55138	2.6941e-05	0.000313435	6.4061
WBGene00011293	R102.6	1.55098	1.21628e-05	0.000172198	6.9366
WBGene00022546	ZC196.2	1.54684	0.00217177	0.00772206	3.8376
WBGene00004224	ptr-10	1.54504	0.0013405	0.00536638	4.09807
WBGene00021178	Y9C9A.8	1.54447	0.00156793	0.00602773	4.01309
WBGene00000301	cav-1	1.54431	3.25187e-05	0.000361483	6.28416
WBGene00010310	F59B2.8	1.54386	0.00141007	0.00558161	4.07059
WBGene00001763	gst-15	1.54231	2.98837e-05	0.000340288	6.33876
WBGene00016565	C41D11.6	1.54169	4.63314e-05	0.000463459	6.05825
WBGene00003574	ncx-9	1.54045	1.21244e-05	0.000171808	6.93876
WBGene00001071	dpy-9	1.53853	0.00179595	0.00670473	3.93977
WBGene00235295	C42D4.19	1.53718	0.0054533	0.0157016	3.34819
WBGene00009803	F47B8.2	1.53626	5.69655e-07	1.97167e-05	9.24656
WBGene00021774	fbxb-43	1.53357	0.000782022	0.00356864	4.39354
WBGene00021624	Y47D7A.12	1.53162	0.00798615	0.0212034	3.14704
WBGene00018852	F55A3.7	1.53115	9.25231e-08	6.96554e-06	10.8632
WBGene00016046	C24B5.4	1.5301	5.35946e-07	1.92782e-05	9.29755
WBGene00007073	ugt-2	1.52962	1.3523e-06	3.53893e-05	8.54626
WBGene00015028	B0207.5	1.52854	0.00406615	0.0125111	3.50342
WBGene00005653	srr-2	1.5255	0.0131675	0.0316111	2.88347
WBGene00007899	C33D9.5	1.52532	3.97883e-07	1.64165e-05	9.54966
WBGene00018437	btb-8	1.5232	0.000228792	0.00149011	5.09052
WBGene00014132	ZK896.1	1.52231	0.00131114	0.00528751	4.11011
WBGene00017315	ugt-36	1.52137	1.35945e-06	3.54595e-05	8.54212
WBGene00007467	chil-3	1.5198	0.00431303	0.0130874	3.4722
WBGene00077491	K08H10.10	1.51972	0.00127143	0.00517732	4.12684
WBGene00022696	ZK328.7	1.51908	7.92026e-05	0.000679543	5.72438
WBGene00009698	F44F1.6	1.5187	0.000220491	0.00145332	5.11206
WBGene00022322	Y82E9BL.5	1.51613	0.0166261	0.0382652	2.76017
WBGene00001820	ham-1	1.51595	1.97468e-05	0.000245637	6.61036
WBGene00016080	C24H12.11	1.51552	0.00651857	0.0180806	3.25405
WBGene00020015	nhr-210	1.51545	5.82024e-05	0.000542573	5.91503
WBGene00045486	K05F6.12	1.51518	0.000491366	0.00254994	4.65293
WBGene00013757	fbxa-113	1.51456	0.00330047	0.0106697	3.61414
WBGene00007506	C10C5.2	1.51408	0.00353568	0.0112848	3.57757
WBGene00017326	dmd-5	1.51242	0.00633168	0.0176857	3.26939
WBGene00044798	tbx-43	1.51204	0.00382805	0.0119843	3.5354
WBGene00045058	gadr-5	1.51167	1.27441e-05	0.000178048	6.90475
WBGene00000478	cfz-2	1.50788	0.000135429	0.0010254	5.39967
WBGene00008494	F01D5.3	1.50578	1.36641e-05	0.000188089	6.85738
WBGene00012238	W04A8.3	1.50228	0.00229249	0.00805488	3.80861
WBGene00016309	sdz-4	1.49717	0.000616055	0.00300093	4.52612
WBGene00003057	lon-3	1.49446	0.0184224	0.0415152	2.70579
WBGene00009371	F33H2.8	1.4935	0.00196564	0.00715988	3.89116
WBGene00003377	mls-2	1.49297	0.000523668	0.00267046	4.61711
WBGene00000745	col-172	1.48943	0.00280033	0.00937083	3.70165
WBGene00235267	Y77E11A.23	1.4883	0.000425294	0.0022901	4.73451
WBGene00022255	Y73B6BL.36	1.48805	0.000646329	0.00310649	4.49936
WBGene00003657	nhr-67	1.48797	5.52294e-05	0.000522122	5.94779
WBGene00009063	F22G12.3	1.48758	0.0226439	0.0490588	2.59606
WBGene00012635	Y38H8A.1	1.48757	0.00445721	0.0134172	3.45479
WBGene00195004	K08D12.8	1.48685	0.0191549	0.0428738	2.68509
WBGene00000463	ceh-43	1.48543	0.000389243	0.00215203	4.78479
WBGene00015607	fbxb-13	1.48469	0.0011677	0.00485701	4.17324
WBGene00010921	fbxb-4	1.48334	0.00170833	0.00643817	3.96675
WBGene00016488	C36C9.5	1.48235	0.0226363	0.0490552	2.59624
WBGene00014884	Y39E4B.14	1.48151	0.00013824	0.00103925	5.38741
WBGene00206418	M04C3.5	1.47927	0.000427512	0.00229737	4.73156
WBGene00016281	C31B8.4	1.4789	1.08142e-05	0.000159354	7.01717
WBGene00015626	C09B9.1	1.4768	0.000525411	0.00267762	4.61525
WBGene00021101	W08F4.12	1.4759	0.00947254	0.024297	3.05712
WBGene00019041	fbxc-22	1.4721	0.0141374	0.0334534	2.84593
WBGene00001770	gst-22	1.47183	3.02165e-06	6.31564e-05	7.93045
WBGene00009840	fbxa-189	1.46965	5.14358e-06	9.3165e-05	7.54044
WBGene00010659	K08D8.5	1.46826	2.26506e-08	2.78203e-06	12.2673
WBGene00022685	ZK250.2	1.46635	2.17868e-05	0.000265809	6.54531
WBGene00010101	fbxb-57	1.46541	0.00227014	0.00800246	3.81385
WBGene00021850	Y54F10AM.6	1.465	0.00176433	0.00661935	3.94935
WBGene00000658	col-83	1.45805	0.00541542	0.0156208	3.35187
WBGene00001377	eya-1	1.45551	1.71982e-05	0.000221568	6.70242
WBGene00018838	F54G2.2	1.45389	0.000157155	0.00114095	5.31115
WBGene00019956	fbxb-75	1.45254	0.000169291	0.00120483	5.26714
WBGene00077439	F55B12.10	1.45223	0.00288944	0.00960225	3.68495
WBGene00019243	fbxb-72	1.45203	0.000173148	0.00122569	5.25384
WBGene00194955	F37H8.6	1.45187	0.0028377	0.00946596	3.69458
WBGene00017252	sdz-10	1.44975	0.00028895	0.00175257	4.95532
WBGene00018562	F47D12.6	1.44724	1.06658e-05	0.0001579	7.02668
WBGene00015439	C04E12.10	1.44585	0.00921365	0.0237827	3.07172
WBGene00013887	nspa-5	1.44529	9.32457e-06	0.000143667	7.11961
WBGene00014199	ZK1053.4	1.44256	2.66561e-06	5.80767e-05	8.02435
WBGene00008177	C48D1.1	1.44116	0.000142056	0.00105945	5.37117
WBGene00010219	F57G9.3	1.44033	0.00577889	0.0164298	3.31758
WBGene00022180	Y71H2AM.15	1.43805	2.53732e-05	0.000300115	6.44523
WBGene00013613	Y102A5C.4	1.43591	0.00321115	0.0104418	3.62874
WBGene00007346	frpr-2	1.43576	0.0156202	0.0363396	2.7932
WBGene00020073	sdz-28	1.43419	0.000741373	0.00343444	4.42311
WBGene00005003	spp-18	1.43148	1.96845e-07	1.07318e-05	10.1665
WBGene00018206	ugt-61	1.43032	1.36306e-09	4.41882e-07	15.5476
WBGene00002088	ins-5	1.42879	0.000131277	0.000998801	5.41828
WBGene00012420	Y7A9D.1	1.42822	0.00074915	0.00345777	4.41732
WBGene00001958	hlh-14	1.42582	0.0033226	0.0107319	3.61059
WBGene00010580	K05C4.3	1.42524	0.00818594	0.0216233	3.13402
WBGene00015440	arrd-20	1.42431	0.00207504	0.00746191	3.86206
WBGene00015067	B0238.1	1.42408	2.39064e-07	1.20235e-05	9.99311
WBGene00022333	fbxa-27	1.42348	0.000329149	0.00192367	4.8805
WBGene00005931	fbxa-199	1.42233	0.0119353	0.0291769	2.93531
WBGene00219288	Y87G2A.25	1.42177	9.56828e-05	0.000785114	5.60893
WBGene00015947	C18A11.1	1.42125	3.4137e-05	0.000373977	6.2529
WBGene00020541	fbxb-81	1.41985	0.000545395	0.00274512	4.59429
WBGene00010411	H25K10.1	1.41945	0.00537336	0.0155192	3.35599
WBGene00005113	srd-35	1.41839	0.00841816	0.0221102	3.11929
WBGene00019287	K01A12.3	1.4174	0.0158104	0.0367016	2.7868
WBGene00013802	Y116A8C.25	1.4173	1.18648e-05	0.000169507	6.95356
WBGene00021664	Y48G1BL.5	1.41497	1.63168e-06	4.03726e-05	8.39947
WBGene00019233	ugt-14	1.41439	2.4178e-05	0.000288556	6.47682
WBGene00003525	nas-6	1.41321	0.0229035	0.0494862	2.58998
WBGene00045404	C06C3.11	1.41098	0.00228163	0.00802977	3.81115
WBGene00018436	fbxb-11	1.40463	0.000992114	0.00428603	4.26242
WBGene00044478	K06B9.6	1.40331	0.0042118	0.0128489	3.48477
WBGene00005017	sqt-2	1.40276	0.0140355	0.033281	2.84976
WBGene00010752	K10G4.3	1.40222	9.42984e-05	0.000777742	5.61779
WBGene00020835	T27A1.3	1.4018	0.00176894	0.00663353	3.94794
WBGene00010711	K09B11.4	1.40158	0.000350279	0.0020015	4.84491
WBGene00020544	fbxb-84	1.40001	0.000347541	0.00199552	4.84939
WBGene00020260	T05E7.4	1.39749	0.00024216	0.0015536	5.0575
WBGene00019704	fbxb-40	1.39744	0.00285717	0.00951491	3.69093
WBGene00019750	M03D4.3	1.3961	0.00026183	0.0016411	5.01223
WBGene00015706	C12D5.3	1.39574	0.000907336	0.00401477	4.31152
WBGene00019042	fbxc-21	1.39442	0.00128922	0.00522563	4.11928
WBGene00044207	Y6G8.5	1.39431	0.00795085	0.021145	3.14938
WBGene00010522	K03A11.5	1.39174	0.00202219	0.00732387	3.87592
WBGene00014643	B0391.8	1.39115	2.21445e-05	0.000269346	6.53457
WBGene00008150	mam-2	1.3908	0.0203549	0.0450205	2.6528
WBGene00022274	Y73E7A.8	1.38955	0.00491404	0.0144823	3.40319
WBGene00019200	H14E04.3	1.38866	1.19465e-05	0.00017011	6.94887
WBGene00008280	acc-2	1.38844	0.0079969	0.0212248	3.14633
WBGene00019952	fbxb-74	1.38768	0.000541011	0.00272998	4.59882
WBGene00019744	M02H5.8	1.38728	1.7948e-05	0.000228816	6.67391
WBGene00003722	nhr-132	1.38671	2.18401e-07	1.13701e-05	10.0735
WBGene00015906	C17E7.13	1.3857	0.0225165	0.048854	2.59907
WBGene00016307	fbxc-18	1.38457	0.000150674	0.00110776	5.33614
WBGene00007404	best-5	1.38428	0.000637062	0.00307684	4.50741
WBGene00019515	ugt-19	1.38412	2.62422e-06	5.74184e-05	8.03612
WBGene00019414	fbxb-51	1.38375	0.000787179	0.00358393	4.38991
WBGene00020179	T02H6.9	1.38368	0.00687406	0.0188754	3.22606
WBGene00011704	sdz-31	1.38325	0.0062323	0.0174696	3.27773
WBGene00050927	B0250.12	1.38297	3.34299e-05	0.000367784	6.26636
WBGene00010495	K02B12.2	1.3822	0.00103514	0.00442855	4.23914
WBGene00020379	T09B4.5	1.38129	0.000184242	0.00128702	5.21726
WBGene00008791	F14D7.4	1.38069	0.0205271	0.0453194	2.64832
WBGene00020152	nhr-211	1.38041	3.24325e-06	6.64762e-05	7.87779
WBGene00021531	Y42G9A.1	1.37804	0.00015648	0.00113709	5.31371
WBGene00006649	tth-1	1.37714	8.42473e-07	2.58211e-05	8.92449
WBGene00009212	F28D1.2	1.3764	9.52214e-05	0.000783321	5.61187
WBGene00012066	fbxb-116	1.37543	0.0039053	0.0121686	3.52481
WBGene00020522	T15B7.10	1.37508	0.00822801	0.0217005	3.13132
WBGene00016903	2025-03-04	1.37471	0.000160167	0.00115701	5.2999
WBGene00007531	C11H1.7	1.37412	0.00146372	0.00573239	4.05033
WBGene00022181	pho-9	1.37222	5.77346e-08	5.06693e-06	11.3178
WBGene00007139	mnp-1	1.37189	1.61239e-05	0.000211152	6.74566
WBGene00019963	R08E5.3	1.37113	3.67018e-08	3.73723e-06	11.7695
WBGene00021872	clec-85	1.3703	8.47216e-08	6.53302e-06	10.9469
WBGene00012639	fezf-1	1.36896	0.0101032	0.0255924	3.02316
WBGene00022287	Y75B7AR.1	1.36874	0.00579597	0.0164644	3.31602
WBGene00044697	poml-4	1.36796	0.00013132	0.000998801	5.41808
WBGene00013215	Y54G11A.4	1.36471	1.35504e-05	0.00018701	6.86304
WBGene00001210	egl-46	1.36396	0.0037914	0.0119001	3.54051
WBGene00000048	acr-9	1.36377	0.00144594	0.00567969	4.05696
WBGene00016577	clec-3	1.36224	0.00142482	0.00562319	4.06494
WBGene00000220	atf-2	1.36164	0.000390623	0.00215753	4.78278
WBGene00021913	cec-8	1.3599	7.35495e-06	0.000120571	7.28558
WBGene00021239	Y20F4.4	1.35965	1.26298e-08	1.84059e-06	12.8938
WBGene00008096	C44H4.8	1.35898	0.00661691	0.018299	3.24616
WBGene00017069	D2096.1	1.35839	8.39894e-06	0.000133018	7.19243
WBGene00013418	Y65A5A.1	1.35641	0.000214229	0.00142326	5.12888
WBGene00017485	F15E6.4	1.35451	7.63502e-07	2.41598e-05	9.00469
WBGene00018707	oac-31	1.3542	0.000413536	0.00224532	4.7504
WBGene00011564	ugt-50	1.35363	4.72393e-09	1.08889e-06	14.0117
WBGene00007170	B0393.5	1.35254	0.000783031	0.00357221	4.39283
WBGene00018614	F48G7.2	1.35225	0.0111935	0.0277047	2.96915
WBGene00006654	ttx-3	1.35222	0.0198677	0.0441395	2.66568
WBGene00010505	K02D3.2	1.35039	0.00618894	0.0173726	3.28141
WBGene00007247	C01G12.7	1.35014	0.00174504	0.00655782	3.95528
WBGene00019541	K08F11.1	1.3498	0.00386292	0.0120721	3.5306
WBGene00195056	C45E1.5	1.34973	0.0192088	0.0429703	2.6836
WBGene00020236	lgc-1	1.34888	0.00391066	0.0121824	3.52408
WBGene00020648	T21D12.7	1.34644	0.0016483	0.00626094	3.98606
WBGene00000557	cnc-3	1.346	1.26004e-05	0.000176505	6.91248
WBGene00020135	aakg-4	1.34593	1.27804e-07	8.07129e-06	10.5605
WBGene00010102	F55C9.5	1.34569	0.00515031	0.015017	3.37838
WBGene00022591	cuti-1	1.3448	0.00151376	0.00587349	4.03212
WBGene00007162	fbxa-153	1.34407	4.6014e-06	8.60649e-05	7.62101
WBGene00019048	F58E2.4	1.34351	2.81672e-05	0.000324397	6.37713
WBGene00000284	cah-6	1.34252	3.4485e-05	0.000375173	6.24638
WBGene00009509	F37D6.3	1.34211	0.0145369	0.0342305	2.83121
WBGene00023482	C05B5.9	1.33931	0.000935193	0.00410601	4.29488
WBGene00206489	F53F1.14	1.33876	0.000305355	0.00182695	4.92355
WBGene00009899	efl-3	1.33798	2.92235e-05	0.000334208	6.35323
WBGene00010998	R03G8.3	1.33794	5.22896e-05	0.000504323	5.98207
WBGene00021773	fbxb-42	1.33746	0.000313282	0.00185413	4.90883
WBGene00044901	Y41G9A.10	1.33625	3.34484e-05	0.000367784	6.266
WBGene00000801	cars-2	1.33602	1.03281e-05	0.000154922	7.04886
WBGene00011977	T24B8.3	1.33581	1.21745e-06	3.31152e-05	8.62918
WBGene00020153	nhr-212	1.33514	3.94715e-08	3.90538e-06	11.6959
WBGene00020212	T04D1.2	1.33511	0.00231825	0.00812743	3.80262
WBGene00009595	F40F12.7	1.33302	8.41166e-07	2.58211e-05	8.92575
WBGene00195176	Y43F8B.24	1.32955	0.000150348	0.0011062	5.33743
WBGene00004155	pqn-73	1.32929	0.0139661	0.0331536	2.85238
WBGene00001076	dpy-17	1.32883	0.000379991	0.00211465	4.79848
WBGene00018931	ugt-52	1.32833	6.37203e-05	0.000578729	5.85865
WBGene00011424	dhs-31	1.32676	1.75557e-05	0.000225261	6.68867
WBGene00235318	K11D5.2	1.32648	0.0117991	0.028933	2.94137
WBGene00009133	bed-3	1.32617	0.00185846	0.00686474	3.92133
WBGene00206507	Y51A2A.16	1.32612	0.0111207	0.0275645	2.97259
WBGene00016457	C35E7.5	1.32575	8.69946e-05	0.000731943	5.66693
WBGene00015988	C18H2.1	1.32235	7.63171e-07	2.41598e-05	9.00504
WBGene00011345	dma-1	1.3193	0.000261282	0.00163935	5.01344
WBGene00012268	W04G5.8	1.318	0.0101162	0.0256171	3.02248
WBGene00012573	Y37H2C.1	1.31734	0.00130455	0.00526628	4.11285
WBGene00017713	F22E5.20	1.31731	0.00680293	0.0187075	3.23154
WBGene00021240	Y20F4.5	1.31568	6.2874e-05	0.000572679	5.86695
WBGene00050946	M162.12	1.31547	0.000127757	0.000978977	5.43454
WBGene00001388	far-4	1.31511	0.00290574	0.00964028	3.68195
WBGene00007131	B0284.1	1.31383	0.0118525	0.0290328	2.93898
WBGene00014135	ZK896.4	1.31164	0.000140987	0.00105484	5.37567
WBGene00206386	K10C2.12	1.31147	7.24352e-05	0.000634307	5.77933
WBGene00006063	sto-1	1.31133	4.6274e-08	4.27362e-06	11.5366
WBGene00018021	F34D6.1	1.30956	0.000310731	0.00184591	4.91352
WBGene00010106	fbxb-61	1.30756	0.00553623	0.0158685	3.34022
WBGene00022302	Y76B12C.8	1.30417	5.31798e-05	0.000509199	5.97148
WBGene00020851	nhr-227	1.30242	0.00651613	0.018077	3.25425
WBGene00011113	R07E5.5	1.29954	0.0219786	0.0479179	2.61196
WBGene00001752	gst-4	1.29548	7.06405e-08	5.7672e-06	11.1214
WBGene00008616	fbxa-44	1.29502	0.00723299	0.0196605	3.19923
WBGene00015898	sre-9	1.29497	0.00136951	0.00546464	4.08643
WBGene00045292	fbxa-179	1.2941	0.00309584	0.0101438	3.6482
WBGene00017251	fbxb-105	1.29331	0.0140491	0.033299	2.84925
WBGene00022275	Y74C9A.1	1.29177	0.0175382	0.0399247	2.73187
WBGene00012538	Y37A1B.5	1.29137	9.69275e-09	1.58731e-06	13.1867
WBGene00022837	ceh-45	1.29106	0.00258728	0.00884418	3.74389
WBGene00017504	F16B4.2	1.29078	2.16218e-05	0.000264801	6.55033
WBGene00012673	dyf-17	1.29032	1.3022e-07	8.11192e-06	10.5431
WBGene00012041	T26E3.8	1.28907	0.0117984	0.028933	2.9414
WBGene00001103	dsl-1	1.28893	0.0155685	0.0362511	2.79496
WBGene00009469	F36D3.1	1.2869	1.31379e-10	1.49068e-07	18.8618
WBGene00017794	mltn-13	1.28668	0.0181002	0.0409444	2.71515
WBGene00016556	math-21	1.28336	0.00189983	0.00697368	3.90948
WBGene00016189	C28G1.4	1.28248	0.0035764	0.0113873	3.57149
WBGene00016883	C52E2.4	1.28006	0.000166204	0.00118872	5.27801
WBGene00005092	srd-14	1.27901	1.18187e-05	0.000169288	6.95622
WBGene00044314	fbxb-33	1.27576	0.00609694	0.0171628	3.28931
WBGene00019212	H19M22.3	1.27426	0.00894576	0.0232499	3.08727
WBGene00013081	Y51A2D.14	1.27376	4.86694e-09	1.08889e-06	13.9766
WBGene00006987	zmp-1	1.27184	0.000226456	0.00147914	5.0965
WBGene00005816	srw-69	1.27127	0.00853163	0.0223417	3.11224
WBGene00077663	F55C9.14	1.27118	0.00124936	0.00510575	4.13638
WBGene00012783	Y43C5A.3	1.27016	8.14756e-06	0.000129813	7.21369
WBGene00013873	ZC376.1	1.27016	0.0177719	0.0403335	2.72486
WBGene00016849	acs-21	1.27006	8.28478e-07	2.56772e-05	8.9381
WBGene00235114	ZK105.13	1.26937	0.00429189	0.0130507	3.4748
WBGene00219329	K02D10.8	1.26929	0.000140843	0.00105483	5.37628
WBGene00018363	F42G9.4	1.26895	0.000294974	0.00178094	4.94344
WBGene00015537	C06E4.8	1.26893	0.00061284	0.00298985	4.52904
WBGene00012822	Y43F8B.12	1.26539	0.00708225	0.0193268	3.21033
WBGene00020849	nhr-225	1.26524	0.00775605	0.020752	3.16244
WBGene00012634	Y38H6C.23	1.26295	0.00020851	0.00139931	5.14469
WBGene00018052	F35F10.1	1.26182	4.09034e-08	4.01081e-06	11.66
WBGene00011075	R07A4.4	1.26114	0.00622949	0.0174648	3.27797
WBGene00022334	Y82E9BR.1	1.26025	0.00037056	0.00207631	4.81279
WBGene00018348	F42C5.6	1.25959	0.00522694	0.015193	3.37058
WBGene00077697	F58E6.13	1.25852	0.0102425	0.0258745	3.01595
WBGene00019718	M01H9.2	1.25424	0.00163805	0.00622796	3.98943
WBGene00016538	C39F7.1	1.25266	0.00331584	0.0107122	3.61167
WBGene00007991	C37A5.7	1.25209	4.56022e-10	2.68293e-07	17.0253
WBGene00010453	fozi-1	1.25133	5.13831e-06	9.3165e-05	7.54118
WBGene00010967	MTCE.35	1.2511	2.46284e-09	6.63089e-07	14.7987
WBGene00045410	E01G4.7	1.25088	3.92926e-09	9.60251e-07	14.2304
WBGene00015587	sdz-2	1.25031	0.00125507	0.00512513	4.1339
WBGene00021299	Y27F2A.8	1.24973	0.00647615	0.0179849	3.25749
WBGene00007211	BE10.3	1.24925	0.00552449	0.0158434	3.34134
WBGene00007077	AC8.5	1.24758	0.0152553	0.0356736	2.80571
WBGene00019909	R06A10.1	1.24629	0.00124674	0.0051009	4.13752
WBGene00021600	Y46H3A.4	1.24556	0.0148588	0.0348696	2.81963
WBGene00020365	T08G2.2	1.24519	0.00034401	0.00198352	4.85523
WBGene00001170	egl-1	1.24273	0.0092683	0.0238824	3.06861
WBGene00021066	W06H8.2	1.24218	4.13693e-06	7.99455e-05	7.69851
WBGene00015963	C18B10.6	1.24207	0.00553769	0.0158698	3.34008
WBGene00017484	F15E6.3	1.24002	0.000211976	0.00141194	5.13505
WBGene00011733	T12D8.5	1.23955	0.000855978	0.00383236	4.34362
WBGene00008894	F16H6.4	1.23896	0.00786136	0.0209737	3.15534
WBGene00003886	osm-6	1.2388	0.0184021	0.0414869	2.70637
WBGene00016319	C32D5.12	1.23655	8.1883e-05	0.000699272	5.70397
WBGene00020634	acs-9	1.23449	0.00155375	0.00598626	4.01801
WBGene00001547	gcy-22	1.23259	0.00254809	0.00874031	3.75205
WBGene00045488	F57B1.9	1.23193	9.04579e-05	0.000751529	5.64311
WBGene00012432	Y11D7A.8	1.23108	0.0153768	0.0358765	2.80151
WBGene00021542	Y43B11AL.1	1.23048	0.00687736	0.0188812	3.22581
WBGene00020137	T01B10.5	1.23009	0.00133587	0.00535555	4.09995
WBGene00017303	F09F7.6	1.22971	0.00015866	0.00114925	5.30551
WBGene00012968	Y48A6B.7	1.22935	4.23963e-07	1.69639e-05	9.49549
WBGene00235355	ZK250.15	1.22774	0.0116413	0.0285947	2.94847
WBGene00006947	wrt-1	1.22744	0.021932	0.0478295	2.61309
WBGene00018537	F47B7.6	1.22707	0.00927248	0.0238841	3.06837
WBGene00009838	fbxa-187	1.22605	0.00109374	0.00461707	4.20899
WBGene00007885	ugt-21	1.22494	2.31677e-06	5.21273e-05	8.13031
WBGene00003651	nhr-61	1.22383	8.42292e-07	2.58211e-05	8.92466
WBGene00018204	F39F10.4	1.22307	0.000638489	0.00307999	4.50617
WBGene00000558	cnc-4	1.22291	0.000180476	0.00126519	5.22941
WBGene00016218	C29F9.3	1.22265	4.92558e-05	0.000482683	6.01964
WBGene00016119	C25H3.10	1.2226	1.14647e-06	3.16725e-05	8.67687
WBGene00018456	fbxc-39	1.22245	0.00348422	0.01115	3.58535
WBGene00018054	F35F10.4	1.22239	5.29507e-05	0.000508254	5.97418
WBGene00015869	nhr-257	1.22226	0.0105958	0.0265612	2.99807
WBGene00219715	anr-18	1.22148	0.00656395	0.0181779	3.25039
WBGene00019918	fbxc-36	1.22115	5.28287e-07	1.92163e-05	9.30961
WBGene00012824	Y43F8B.14	1.22094	0.00855187	0.0223874	3.11099
WBGene00022843	ZK1055.2	1.21943	0.010926	0.0271908	2.9819
WBGene00001475	fmi-1	1.21911	1.60428e-05	0.000210437	6.74904
WBGene00013965	ZK287.4	1.21911	0.000606637	0.00296962	4.53472
WBGene00017253	sdz-9	1.2164	0.00766899	0.0205537	3.16839
WBGene00045397	Y54G2A.52	1.21441	0.00019572	0.00134299	5.18176
WBGene00021397	Y38C1AA.6	1.21268	0.00640603	0.0178524	3.26323
WBGene00001577	gem-4	1.21268	8.74852e-07	2.63201e-05	8.8939
WBGene00011184	R09H10.7	1.21177	0.000498004	0.00257011	4.64537
WBGene00018056	F35F10.6	1.21012	5.33879e-06	9.58268e-05	7.51362
WBGene00017807	F26A1.9	1.2096	0.00186625	0.00688631	3.91908
WBGene00011453	ugt-56	1.20957	0.000809468	0.00366336	4.37447
WBGene00012491	Y20C6A.1	1.20944	3.30909e-05	0.000365287	6.27292
WBGene00045475	T07A5.7	1.20937	0.000428217	0.00229805	4.73063
WBGene00006539	tbb-6	1.20931	0.000104197	0.000837639	5.55724
WBGene00019035	fbxb-26	1.20752	0.00236666	0.00826612	3.79155
WBGene00005018	sqt-3	1.20743	0.000850147	0.0038084	4.34739
WBGene00011850	T20B3.1	1.20684	3.97222e-07	1.64165e-05	9.55108
WBGene00008051	lron-4	1.20472	3.6544e-05	0.000390647	6.20919
WBGene00001310	end-1	1.20296	0.00805615	0.02135	3.14244
WBGene00007322	C05B5.5	1.20223	0.00228719	0.00803985	3.80984
WBGene00010328	F59C6.11	1.19994	0.00933909	0.0240245	3.0646
WBGene00021468	epg-2	1.19956	0.000143656	0.00106819	5.36451
WBGene00044437	Y47G6A.32	1.1991	0.0113834	0.0280741	2.96028
WBGene00015412	lgc-9	1.19843	0.0145531	0.0342438	2.83062
WBGene00016545	C40A11.2	1.19801	0.00648832	0.0180124	3.2565
WBGene00045418	F15B9.10	1.19565	1.29149e-11	3.41921e-08	22.7917
WBGene00012825	Y43F8C.3	1.19542	5.41249e-08	4.77653e-06	11.3813
WBGene00010597	K06A4.7	1.19527	9.37656e-06	0.000144328	7.11575
WBGene00016052	dod-3	1.19473	0.00302413	0.009961	3.66067
WBGene00194681	F40D4.16	1.19446	0.00129351	0.0052334	4.11748
WBGene00002142	inx-20	1.19347	0.00457792	0.013713	3.44066
WBGene00001591	glc-1	1.1934	3.75256e-07	1.58483e-05	9.59983
WBGene00007919	C34C6.7	1.19281	2.49739e-05	0.000296783	6.45561
WBGene00007694	C23H4.6	1.19132	1.32964e-05	0.000183984	6.8759
WBGene00001387	far-3	1.18878	1.16403e-06	3.19908e-05	8.66478
WBGene00044499	T11F8.5	1.18853	0.00357105	0.0113748	3.57228
WBGene00194717	ZC239.22	1.18802	0.00603065	0.0170154	3.29508
WBGene00003684	nhr-94	1.18796	3.98813e-06	7.75416e-05	7.72531
WBGene00020361	fbxc-19	1.18714	0.0112659	0.0278492	2.96575
WBGene00219749	linc-30	1.18712	0.00829326	0.0218508	3.12716
WBGene00009067	F23A7.1	1.18692	0.00908701	0.0235592	3.07901
WBGene00002987	lim-4	1.18651	0.011183	0.027683	2.96964
WBGene00019043	fbxc-26	1.1855	0.00650875	0.018066	3.25485
WBGene00016219	C29F9.4	1.18353	5.04034e-05	0.000491201	6.00515
WBGene00010587	sol-2	1.18331	5.51207e-05	0.000522119	5.94902
WBGene00018572	lin-42	1.18222	0.000107684	0.000857854	5.53734
WBGene00015152	B0348.2	1.18205	0.0197859	0.044001	2.66787
WBGene00010973	R01H10.5	1.18202	0.000178239	0.00125336	5.23676
WBGene00045218	K08C9.8	1.18201	0.000728149	0.003388	4.43309
WBGene00002188	kgb-2	1.18118	0.00160018	0.00611473	4.00208
WBGene00014615	Y116F11A.4	1.18057	0.00598397	0.0168997	3.29918
WBGene00195142	M110.10	1.17887	0.000273659	0.00168556	4.98669
WBGene00020542	fbxb-82	1.17835	0.00519442	0.0151206	3.37387
WBGene00017654	F21C10.4	1.17804	0.0013794	0.00548672	4.08253
WBGene00001433	fkb-8	1.17702	8.54928e-06	0.000135264	7.18004
WBGene00018540	btb-21	1.17665	7.15321e-05	0.000629871	5.78706
WBGene00022588	ZC317.2	1.17663	0.0107355	0.0268219	2.99117
WBGene00008709	F11E6.6	1.17658	0.00437438	0.0132306	3.46472
WBGene00001072	dpy-10	1.17623	2.99578e-05	0.000340888	6.33715
WBGene00009225	fbxa-94	1.17372	0.00272723	0.00919789	3.71576
WBGene00017082	DC2.5	1.17218	3.28881e-07	1.44717e-05	9.71361
WBGene00004219	ptr-4	1.17147	0.00990222	0.0251847	3.03375
WBGene00013673	Y105E8A.13	1.17138	0.000777673	0.00355696	4.39663
WBGene00019014	F57C12.2	1.17126	0.000420015	0.00227091	4.74159
WBGene00006873	vab-7	1.17094	0.00343349	0.0110184	3.59314
WBGene00015456	C04G6.6	1.1664	9.5591e-08	6.97548e-06	10.8323
WBGene00011107	R07E3.6	1.16588	0.00405606	0.0124903	3.50473
WBGene00013699	Y106G6D.2	1.1646	0.00619619	0.0173898	3.2808
WBGene00019789	M116.2	1.16276	2.77522e-07	1.32784e-05	9.86162
WBGene00002141	inx-19	1.16261	0.00548536	0.0157731	3.34509
WBGene00009697	F44F1.5	1.1626	5.21425e-05	0.00050321	5.98384
WBGene00044530	F32D1.11	1.162	0.00206086	0.00742416	3.86574
WBGene00219728	linc-16	1.16193	3.49018e-05	0.000378403	6.23866
WBGene00000640	col-64	1.16083	0.000692397	0.00326856	4.46105
WBGene00010031	F54B11.8	1.16045	0.00575264	0.0163683	3.31998
WBGene00195073	F02E11.7	1.15986	0.00389736	0.0121511	3.52589
WBGene00018411	F44B9.10	1.15971	0.00886239	0.0230689	3.0922
WBGene00022386	Y95B8A.6	1.159	5.59139e-07	1.95966e-05	9.26212
WBGene00012548	Y37D8A.6	1.15889	3.92666e-09	9.60251e-07	14.2312
WBGene00015859	C16D9.4	1.15852	4.17793e-05	0.000430392	6.12378
WBGene00013126	mltn-2	1.15844	0.000789224	0.00358913	4.38847
WBGene00001806	gur-5	1.15788	0.0135245	0.0322845	2.86935
WBGene00005000	spp-15	1.15657	1.13919e-09	4.18962e-07	15.7814
WBGene00010258	F58E6.11	1.15597	0.00133121	0.00534789	4.10185
WBGene00019047	F58E2.3	1.155	2.96457e-05	0.000338306	6.34394
WBGene00018743	F53B3.5	1.1542	0.000117409	0.000914238	5.48523
WBGene00044712	F22G12.8	1.15264	0.000701135	0.00329903	4.45408
WBGene00001639	gly-14	1.14402	5.94004e-06	0.000104033	7.43715
WBGene00008427	atg-10	1.14283	4.25783e-05	0.000436077	6.11175
WBGene00014200	scrm-2	1.14134	0.00766701	0.0205519	3.16853
WBGene00015395	nhr-147	1.13885	0.00667564	0.0184197	3.2415
WBGene00219308	W06G6.20	1.13853	0.0208225	0.0458569	2.64072
WBGene00008138	C47D12.4	1.13748	0.00127062	0.00517535	4.12719
WBGene00004827	skr-21	1.13691	8.40242e-05	0.000713375	5.68816
WBGene00017331	ugt-40	1.13582	2.9601e-06	6.26115e-05	7.94581
WBGene00003740	nlp-2	1.13542	0.00111208	0.00467211	4.1999
WBGene00004398	rol-8	1.13306	0.0225877	0.0489838	2.59739
WBGene00019961	R08E5.1	1.13218	0.000795526	0.00360759	4.38407
WBGene00010545	K03H1.10	1.13203	0.000870462	0.00388298	4.33437
WBGene00019653	K11G9.2	1.13105	1.89458e-05	0.000238097	6.63786
WBGene00020702	T22F7.3	1.1308	0.000226822	0.00148091	5.09556
WBGene00009623	F41E7.7	1.13	1.28942e-05	0.000179472	6.89678
WBGene00007716	fbxa-82	1.12969	0.003939	0.01224	3.52025
WBGene00012063	fbxb-1	1.12863	0.00532699	0.0154232	3.36056
WBGene00018354	F42G2.5	1.1275	0.000716112	0.00335064	4.44234
WBGene00019700	btb-11	1.12742	0.00818849	0.0216233	3.13386
WBGene00018730	F53A9.7	1.12595	1.87876e-05	0.000236296	6.64344
WBGene00016180	C28C12.4	1.12558	0.000947374	0.0041389	4.28776
WBGene00015183	B0432.1	1.12538	0.00452185	0.0135839	3.44718
WBGene00016767	C49C8.3	1.1253	5.06311e-07	1.87361e-05	9.34529
WBGene00007835	oac-7	1.12312	0.000765738	0.00351655	4.40519
WBGene00016003	C18H9.5	1.12288	1.37561e-07	8.37226e-06	10.4925
WBGene00008017	fbxa-176	1.12264	0.00444925	0.013406	3.45574
WBGene00015371	C03A7.13	1.12232	0.00267158	0.00905264	3.72676
WBGene00012462	Y17G7B.8	1.12108	1.56647e-05	0.000206844	6.76508
WBGene00015172	B0410.3	1.11926	2.15188e-09	6.10403e-07	14.9666
WBGene00011762	T13H10.2	1.11869	0.00756249	0.0203507	3.17576
WBGene00012240	W04A8.5	1.11869	0.00248693	0.00856752	3.76503
WBGene00007938	C34F6.1	1.11743	0.00407751	0.0125356	3.50194
WBGene00017361	F10E9.12	1.1164	2.22474e-05	0.000270288	6.53152
WBGene00015435	C04E12.5	1.11574	0.00394934	0.0122602	3.51886
WBGene00016265	nmur-4	1.11238	0.000197073	0.00134994	5.17772
WBGene00012922	Y47D3A.1	1.11195	0.000159504	0.00115432	5.30236
WBGene00015082	B0244.7	1.11137	0.00479235	0.0142186	3.41645
WBGene00003640	nhr-50	1.11072	0.000328844	0.00192259	4.88103
WBGene00015048	faah-2	1.11026	2.31626e-05	0.000278952	6.50499
WBGene00000490	che-11	1.10777	0.00358808	0.0114133	3.56976
WBGene00021663	Y48G1BL.4	1.10491	0.000285761	0.0017372	4.96172
WBGene00020196	T03G11.3	1.10316	0.0100689	0.0255346	3.02496
WBGene00021719	fbxb-104	1.10281	0.005494	0.0157825	3.34426
WBGene00019234	ugt-8	1.10253	5.80448e-07	1.98716e-05	9.23092
WBGene00020456	fbxa-60	1.10243	8.74449e-05	0.000734953	5.66377
WBGene00017718	F22F4.5	1.10227	5.45466e-07	1.94276e-05	9.28281
WBGene00008178	C48D1.5	1.10217	0.000168726	0.00120189	5.26911
WBGene00016698	C46A5.1	1.10209	3.29281e-05	0.000363743	6.2761
WBGene00015935	C17H12.10	1.10153	0.00646685	0.0179697	3.25825
WBGene00017659	F21C10.10	1.10114	0.000366765	0.00206232	4.81866
WBGene00001553	gcy-33	1.10057	0.00383926	0.01201	3.53385
WBGene00003892	osm-12	1.09978	0.0105377	0.0264482	3.00097
WBGene00013226	faah-5	1.0981	0.00190298	0.00697964	3.90859
WBGene00009988	F53F4.4	1.09644	0.000185225	0.00129084	5.21413
WBGene00017764	F25A2.1	1.09624	0.00522011	0.0151843	3.37127
WBGene00015409	C03H5.7	1.09619	0.013416	0.0320814	2.8736
WBGene00009511	F37H8.2	1.09395	6.99924e-07	2.26904e-05	9.07598
WBGene00009042	F22B5.4	1.09253	6.74584e-05	0.000603365	5.8233
WBGene00019774	M04G7.3	1.09196	3.87002e-07	1.61353e-05	9.57339
WBGene00013898	ZC443.3	1.08754	0.000179169	0.00125767	5.23369
WBGene00007439	C08E8.3	1.08709	0.0110976	0.0275289	2.97368
WBGene00022063	Y67D8B.4	1.08647	0.0128464	0.0309989	2.8965
WBGene00022597	ZC395.5	1.08614	0.000111454	0.000879947	5.51657
WBGene00007213	C01A2.1	1.0821	0.0115157	0.0283475	2.95419
WBGene00020363	fbxa-3	1.08204	0.00275673	0.00926589	3.71002
WBGene00021396	cutl-24	1.08197	0.00335044	0.0108108	3.60616
WBGene00045289	fbxa-169	1.08153	0.00066501	0.00316752	4.48349
WBGene00003647	nhr-57	1.08099	0.000224897	0.00147077	5.10052
WBGene00013187	npr-34	1.08048	0.0160421	0.0371363	2.7791
WBGene00012216	W02D9.10	1.08039	0.000157267	0.00114125	5.31073
WBGene00002270	lec-7	1.07904	0.000221843	0.00145715	5.10849
WBGene00022698	ZK353.2	1.07795	0.00358114	0.0113978	3.57078
WBGene00013484	Y69H2.9	1.0776	0.000810021	0.00366482	4.37409
WBGene00007607	C15C8.5	1.07554	0.00354752	0.0113157	3.57579
WBGene00015335	acdh-6	1.07507	0.0102921	0.0259756	3.0134
WBGene00002232	kpc-1	1.07423	0.000102983	0.000830397	5.56433
WBGene00016561	eri-6	1.07301	2.80278e-09	7.29872e-07	14.6394
WBGene00018803	fbxa-24	1.07244	0.0180449	0.040844	2.71677
WBGene00010977	R02D5.3	1.07232	0.00255892	0.00876989	3.74978
WBGene00009396	clec-65	1.07111	1.01539e-08	1.62924e-06	13.1348
WBGene00003702	nhr-112	1.06946	0.000599492	0.00294569	4.54134
WBGene00014698	C37A5.3	1.06773	0.00178067	0.00666599	3.94437
WBGene00077490	M03A1.8	1.06702	0.00444916	0.013406	3.45575
WBGene00017814	F26A10.2	1.06612	6.10186e-05	0.000560278	5.88558
WBGene00004210	ptc-3	1.0649	2.76704e-05	0.000320602	6.3887
WBGene00012448	cyp-33D3	1.06489	0.00791333	0.021077	3.15187
WBGene00017478	F15A8.6	1.06451	3.68386e-06	7.29652e-05	7.7836
WBGene00013583	ceh-51	1.06319	0.0205132	0.045295	2.64868
WBGene00012910	Y46G5A.20	1.06308	0.00274491	0.00923987	3.71231
WBGene00019131	bath-12	1.06223	6.31248e-06	0.00010817	7.3938
WBGene00019284	K01A2.10	1.06203	0.00021296	0.00141661	5.13234
WBGene00008655	lips-3	1.06197	0.0180073	0.0407735	2.71788
WBGene00044350	Y73B6BL.44	1.06146	1.41398e-05	0.000191976	6.83419
WBGene00011474	aldo-1	1.06129	1.96743e-10	1.83839e-07	18.2466
WBGene00010262	F58E10.7	1.06042	9.79956e-08	6.99974e-06	10.8088
WBGene00008739	F13D12.3	1.06041	1.07746e-07	7.27324e-06	10.7196
WBGene00194884	Y48B6A.17	1.06012	0.00264086	0.00897829	3.73294
WBGene00001772	gst-24	1.05916	9.73279e-06	0.000148802	7.0899
WBGene00013510	Y71A12B.13	1.05819	0.000669847	0.00318674	4.47946
WBGene00019687	K12H6.7	1.0577	0.00296081	0.00979638	3.67194
WBGene00044630	bus-17	1.05509	0.0112475	0.0278124	2.96661
WBGene00020878	T28A11.16	1.05444	0.00140755	0.00557717	4.07156
WBGene00014002	ZK593.2	1.05399	0.000303809	0.00182113	4.92647
WBGene00016407	C34D10.2	1.05399	0.000144804	0.00107537	5.35977
WBGene00021654	Y47G7B.2	1.05286	5.422e-06	9.68167e-05	7.50251
WBGene00017781	F25E2.3	1.05242	7.81365e-06	0.000125882	7.24303
WBGene00000485	che-3	1.05214	0.000599407	0.00294569	4.54142
WBGene00009183	F27C8.2	1.05179	0.00377249	0.0118548	3.54316
WBGene00008831	F14H3.12	1.04986	3.42103e-05	0.000374264	6.25152
WBGene00013654	Y105C5B.15	1.04793	4.20181e-07	1.6926e-05	9.50312
WBGene00194705	Y39F10C.2	1.04742	0.00508022	0.0148672	3.38562
WBGene00000819	csp-1	1.047	0.00789585	0.0210446	3.15303
WBGene00019313	btb-10	1.04564	0.00515729	0.0150318	3.37766
WBGene00008708	F11E6.4	1.0452	0.00231787	0.00812743	3.80271
WBGene00012340	dct-15	1.04511	0.00383138	0.01199	3.53494
WBGene00021043	pck-1	1.04418	1.18871e-08	1.74839e-06	12.9604
WBGene00021492	comt-5	1.044	8.9077e-06	0.000138997	7.15141
WBGene00012431	Y11D7A.7	1.0438	9.20665e-07	2.70829e-05	8.85262
WBGene00219655	linc-107	1.0433	0.00594296	0.0168068	3.30281
WBGene00011752	fbxa-2	1.03996	0.000549078	0.00275802	4.59052
WBGene00195043	Y57G11C.1135	1.03942	0.00652307	0.0180879	3.25369
WBGene00006853	unc-130	1.03929	0.00137676	0.00547978	4.08357
WBGene00008310	C54E10.6	1.03913	0.0105484	0.0264627	3.00044
WBGene00001854	hil-3	1.03838	0.00168924	0.00638741	3.97281
WBGene00010396	H13N06.2	1.03754	0.0109192	0.0271824	2.98223
WBGene00009415	F35E2.8	1.03751	0.00995831	0.0253019	3.03077
WBGene00001543	gcy-18	1.03723	9.1241e-05	0.000756848	5.63786
WBGene00016184	glb-9	1.0368	0.000846562	0.00379448	4.34972
WBGene00020941	W02D7.5	1.03658	1.75944e-05	0.000225393	6.6872
WBGene00016221	C29F9.6	1.03538	0.00646411	0.0179697	3.25847
WBGene00011592	T07F10.6	1.03484	0.00280829	0.00939546	3.70013
WBGene00017535	atf-8	1.03105	0.0175798	0.0399907	2.73062
WBGene00015362	fbxa-105	1.03009	0.000143526	0.00106787	5.36504
WBGene00007423	C08B6.2	1.02958	0.00733689	0.0198785	3.19172
WBGene00021799	Y53G8AL.1	1.0294	0.000477562	0.00250035	4.66899
WBGene00012699	Y39B6A.41	1.02851	0.000415252	0.00225206	4.74805
WBGene00001956	hlh-12	1.02835	0.0215457	0.047201	2.62255
WBGene00219795	C02F5.15	1.02719	0.0196833	0.0438219	2.67064
WBGene00009560	psa-3	1.02648	0.00346282	0.0110879	3.58863
WBGene00020448	fbxa-51	1.0255	0.000975513	0.00423273	4.27169
WBGene00016324	C32E8.6	1.02535	0.00377554	0.011862	3.54273
WBGene00206532	F11A6.15	1.02488	0.00830431	0.0218727	3.12646
WBGene00013841	fbxa-33	1.02344	0.0215926	0.0472646	2.62139
WBGene00018153	F37C12.10	1.02222	3.98119e-05	0.000414425	6.15448
WBGene00194708	Y36E3A.2	1.02218	0.0189897	0.042546	2.68969
WBGene00019194	H12I13.6	1.02206	0.00986358	0.0251175	3.03581
WBGene00012628	Y38H6C.16	1.02029	0.00251141	0.00863686	3.7598
WBGene00018755	bcmo-2	1.02016	6.9461e-07	2.25642e-05	9.08225
WBGene00018393	msra-1	1.01993	4.6053e-06	8.60649e-05	7.62039
WBGene00014244	ZK1307.1	1.01973	2.80674e-08	3.20373e-06	12.0439
WBGene00010795	M01A8.1	1.0182	0.00105548	0.00449021	4.22848
WBGene00017861	F27D9.2	1.01812	0.000252109	0.00159679	5.03414
WBGene00004013	pha-4	1.01688	5.65824e-07	1.97108e-05	9.25219
WBGene00011099	nhr-208	1.01684	0.00359483	0.0114283	3.56876
WBGene00021309	Y32G9B.1	1.01629	0.00101234	0.00434975	4.25135
WBGene00020231	T05A8.5	1.01608	0.0195556	0.0435864	2.6741
WBGene00003602	nhr-3	1.01493	3.16836e-06	6.55331e-05	7.89515
WBGene00009238	F28H7.4	1.01401	0.00470004	0.0139944	3.42673
WBGene00013078	ttr-25	1.01397	9.08764e-09	1.5366e-06	13.2589
WBGene00019215	H20E11.3	1.01396	0.000305581	0.00182762	4.92312
WBGene00022522	ZC132.3	1.01373	0.0136576	0.0325508	2.86417
WBGene00019148	H03E18.1	1.01321	0.00104344	0.00445446	4.23477
WBGene00018955	F56C11.3	1.0098	2.47308e-07	1.2283e-05	9.9631
WBGene00003643	nhr-53	1.00909	8.07845e-07	2.52114e-05	8.95862
WBGene00006193	str-146	1.00885	0.00667477	0.0184197	3.24157
WBGene00002181	kal-1	1.00848	4.62831e-05	0.000463269	6.05891
WBGene00020869	T28A11.2	1.00695	1.05046e-08	1.6487e-06	13.0971
WBGene00018646	mul-1	1.00693	0.000397925	0.00218721	4.77225
WBGene00045392	F26D11.12	1.00605	0.00155655	0.00599269	4.01703
WBGene00013748	ssu-1	1.00573	0.000571621	0.00284596	4.56797
WBGene00043995	F40F12.9	1.00522	0.00190028	0.00697368	3.90936
WBGene00219748	linc-46	1.004	0.00255268	0.00875227	3.75108
WBGene00016097	C25E10.8	1.00279	1.27717e-06	3.3983e-05	8.59131
WBGene00022258	Y73C8B.1	1.00247	0.000138127	0.00103925	5.38789
WBGene00012308	oac-53	1.00045	0.0201419	0.0446177	2.6584
WBGene00016520	C39B5.2	1.00001	0.000150769	0.00110776	5.33577
WBGene00022010	catp-7	0.999456	0.000161121	0.00116188	5.29639
WBGene00019979	R09B5.11	0.999371	0.000558369	0.00278993	4.58111
WBGene00013642	daf-38	0.997157	0.00534462	0.0154615	3.35882
WBGene00008334	sdz-8	0.994756	1.40299e-05	0.000190972	6.83947
WBGene00008971	F20C5.6	0.994179	0.000365179	0.00205851	4.82113
WBGene00014028	trxr-2	0.994069	1.05865e-08	1.6487e-06	13.0884
WBGene00008897	F16H6.7	0.994056	0.000454151	0.00240633	4.69736
WBGene00045461	C25F9.14	0.993786	0.000688205	0.00325361	4.46442
WBGene00010745	dod-17	0.99296	0.000220016	0.001452	5.11332
WBGene00014836	T09F5.12	0.992268	0.00010902	0.00086589	5.5299
WBGene00009804	F47B8.3	0.992238	0.000167735	0.00119751	5.2726
WBGene00194769	Y32B12C.5	0.991013	0.00056461	0.00281596	4.57488
WBGene00009927	F52B11.5	0.990894	0.00395078	0.0122622	3.51867
WBGene00009361	F33E2.5	0.990743	0.000541866	0.00273255	4.59793
WBGene00001981	hnd-1	0.989488	0.000865872	0.00386902	4.33728
WBGene00019873	arrd-26	0.988973	0.00150413	0.00584471	4.03558
WBGene00007182	fbxb-119	0.988403	0.00757224	0.0203631	3.17508
WBGene00019975	flp-34	0.988373	0.00044528	0.0023696	4.70851
WBGene00018200	btb-17	0.987974	0.00505768	0.0148176	3.38797
WBGene00019198	H14E04.1	0.987805	0.000283242	0.00172652	4.96682
WBGene00011609	T08D2.4	0.987618	0.0128006	0.0309165	2.89839
WBGene00019067	F58H7.1	0.987227	0.00942427	0.0241966	3.05981
WBGene00019598	K09H9.7	0.987091	1.5874e-05	0.000208741	6.75615
WBGene00009056	F22D6.15	0.986712	0.000598959	0.00294565	4.54184
WBGene00007459	C08F11.12	0.986443	0.00121992	0.0050216	4.14938
WBGene00009393	clec-62	0.986148	7.45712e-06	0.000121743	7.27586
WBGene00007365	C06B3.6	0.985884	4.73653e-06	8.77991e-05	7.60002
WBGene00007642	C17E4.2	0.985027	0.00110055	0.00463595	4.2056
WBGene00019780	M60.4	0.984542	7.11821e-09	1.36232e-06	13.5357
WBGene00011610	T08D2.5	0.983268	0.000206235	0.00138809	5.15111
WBGene00007470	chil-5	0.982793	0.0195662	0.0436039	2.67381
WBGene00003595	ngn-1	0.982466	0.0106253	0.026601	2.99661
WBGene00044761	Y82E9BR.23	0.981354	0.00456466	0.0136837	3.44219
WBGene00018413	cyp-33C4	0.981233	3.04162e-05	0.000344377	6.32732
WBGene00012810	Y43F8A.3	0.980008	0.000637965	0.00307933	4.50662
WBGene00019418	fbxb-54	0.979672	0.00585596	0.0166111	3.31059
WBGene00020455	fbxa-59	0.979042	0.000138231	0.00103925	5.38745
WBGene00018109	fbxb-12	0.978882	0.0104781	0.0263387	3.00396
WBGene00001439	fkh-7	0.977423	1.07898e-06	3.04975e-05	8.72522
WBGene00045050	ZC15.10	0.976782	0.00876114	0.0228523	3.09825
WBGene00017789	F25E5.8	0.976775	2.86576e-10	2.06921e-07	17.6905
WBGene00013708	Y106G6E.4	0.97657	9.46662e-07	2.75922e-05	8.83017
WBGene00021533	Y42G9A.3	0.976375	1.75138e-05	0.000224905	6.69026
WBGene00009939	ztf-11	0.975984	0.000192831	0.00132775	5.19048
WBGene00020175	T02H6.5	0.975693	0.0113654	0.0280516	2.96111
WBGene00022060	dmd-9	0.975662	7.97568e-08	6.30008e-06	11.0046
WBGene00019069	lgc-30	0.97487	8.89742e-05	0.000743871	5.65319
WBGene00022283	lgc-27	0.97402	0.001286	0.00521732	4.12064
WBGene00009433	F35E12.9	0.973927	0.00389478	0.0121454	3.52624
WBGene00016958	ilys-4	0.97377	0.000261457	0.00163966	5.01305
WBGene00002242	kvs-1	0.973239	8.51469e-05	0.000721749	5.68004
WBGene00009397	clec-66	0.973174	0.0002502	0.00158723	5.03855
WBGene00022847	ZK1055.6	0.972939	2.28579e-06	5.16498e-05	8.14053
WBGene00010238	F58B4.5	0.972398	0.000333766	0.00194065	4.87252
WBGene00020758	T24C4.2	0.972353	0.000111622	0.000880835	5.51566
WBGene00020134	T01B6.1	0.972217	0.00109942	0.00463366	4.20616
WBGene00000522	clc-1	0.971839	1.64332e-05	0.000214673	6.7329
WBGene00022307	Y77E11A.2	0.971194	3.83386e-06	7.53873e-05	7.75425
WBGene00008388	D1086.1	0.970333	1.11245e-06	3.12214e-05	8.70085
WBGene00016094	C25E10.4	0.969627	0.000297935	0.00179578	4.93769
WBGene00194687	F57C12.6	0.969616	0.00929526	0.0239273	3.06708
WBGene00018608	F48E3.9	0.969548	0.0163518	0.0377432	2.76898
WBGene00006902	vet-6	0.968906	0.00318521	0.0103718	3.63305
WBGene00013408	fbxb-93	0.966937	0.00767434	0.0205646	3.16802
WBGene00045273	C08A9.11	0.966903	0.0021524	0.00766268	3.84241
WBGene00008680	F11A5.15	0.966086	0.00169285	0.00639347	3.97166
WBGene00016884	C52E2.5	0.965	0.00123312	0.00506023	4.14351
WBGene00008277	mltn-12	0.964531	0.00846713	0.0222095	3.11623
WBGene00019090	F59A7.2	0.963475	0.000346851	0.00199339	4.85053
WBGene00012917	Y46G5A.29	0.963206	0.00214024	0.00763429	3.84545
WBGene00235094	K08D9.9	0.963204	0.000307531	0.00183753	4.91947
WBGene00018384	F43C11.7	0.961866	1.18873e-05	0.000169658	6.95226
WBGene00017539	F17E9.2	0.961862	0.00260235	0.00887852	3.74079
WBGene00019751	M03D4.4	0.961801	0.00232612	0.00815141	3.80081
WBGene00019832	R02F2.2	0.961139	0.00182262	0.00677563	3.93183
WBGene00017653	F21C10.3	0.958954	4.5907e-05	0.000461248	6.06407
WBGene00011831	T19B10.2	0.958878	7.30413e-10	3.3491e-07	16.3745
WBGene00017973	ift-81	0.958748	0.00940247	0.0241524	3.06103
WBGene00001157	ech-8	0.958557	2.39183e-07	1.20235e-05	9.99266
WBGene00189956	Y34F4.6	0.958165	0.00160746	0.00613959	3.99962
WBGene00011397	T03E6.8	0.957701	1.60327e-05	0.000210437	6.74947
WBGene00013046	Y50E8A.1	0.95721	0.00120424	0.0049722	4.15643
WBGene00006683	twk-31	0.956751	3.60697e-05	0.000387926	6.21755
WBGene00005427	srh-217	0.956435	0.0115993	0.0285047	2.95037
WBGene00013905	ugt-4	0.955777	0.00117958	0.00489743	4.16772
WBGene00007393	fbxa-157	0.954966	0.00692246	0.0189854	3.22236
WBGene00021095	mlt-8	0.954455	0.00986832	0.0251215	3.03556
WBGene00017127	E04F6.8	0.954141	1.38615e-08	1.94858e-06	12.7922
WBGene00002124	inx-2	0.954031	2.44613e-05	0.000291717	6.46919
WBGene00014814	R03D7.3	0.953193	0.0121211	0.0295657	2.92717
WBGene00001987	hot-2	0.953089	0.00537687	0.0155265	3.35564
WBGene00009663	hda-5	0.951778	5.88063e-05	0.00054628	5.90859
WBGene00012457	acbp-6	0.950672	3.73182e-05	0.000396243	6.19577
WBGene00021121	W09G12.7	0.950193	0.005561	0.0159259	3.33786
WBGene00019854	R03H10.1	0.948957	7.54298e-05	0.000653067	5.75437
WBGene00008350	CE7X_3.2	0.948216	0.0135997	0.0324247	2.86642
WBGene00016217	C29F9.2	0.947655	0.00371807	0.0117256	3.55087
WBGene00045053	K12C11.7	0.946567	0.000813387	0.00367377	4.3718
WBGene00011251	glb-22	0.945859	0.0112908	0.0278978	2.96458
WBGene00016262	C30F12.3	0.945763	0.000101957	0.000823794	5.5704
WBGene00003694	nhr-104	0.943978	4.2195e-07	1.6926e-05	9.49954
WBGene00003569	ncx-4	0.943711	8.72243e-06	0.000137593	7.16605
WBGene00045077	Y71A12B.18	0.943642	0.000409335	0.00223052	4.7562
WBGene00016066	acd-2	0.943629	0.000201512	0.00136971	5.16467
WBGene00077539	Y52B11A.12	0.943393	0.00682908	0.0187682	3.22952
WBGene00008677	F11A5.9	0.943321	1.38758e-06	3.6016e-05	8.52602
WBGene00016379	C33H5.13	0.943201	0.0005562	0.002781	4.58329
WBGene00022324	fbxa-26	0.943155	0.00607926	0.0171283	3.29085
WBGene00022191	Y71H2B.1	0.942816	8.76502e-06	0.000137964	7.16266
WBGene00219755	linc-17	0.942415	0.00592488	0.0167646	3.30442
WBGene00007321	C05B5.4	0.942182	0.0021016	0.00753248	3.85523
WBGene00021157	Y4C6B.3	0.941444	2.38666e-05	0.000285483	6.48532
WBGene00000425	ced-11	0.941386	0.000659327	0.003148	4.48827
WBGene00010234	ttr-50	0.941124	0.00135852	0.00542484	4.09081
WBGene00015427	C04E6.13	0.940685	0.000538535	0.00272229	4.60139
WBGene00009512	F37H8.3	0.940189	2.13947e-06	4.95415e-05	8.19089
WBGene00015433	C04E12.2	0.939595	9.00726e-06	0.000140275	7.14367
WBGene00019814	R02C2.1	0.938247	0.00225726	0.00796636	3.8169
WBGene00007931	C34D1.4	0.937469	3.27315e-06	6.70026e-05	7.87098
WBGene00219295	C34C12.12	0.937271	0.00152636	0.0059094	4.02763
WBGene00020704	T22F7.5	0.937236	0.0035911	0.0114204	3.56931
WBGene00235272	Y43B11AL.5	0.93703	0.0167777	0.0385358	2.75536
WBGene00044977	F56C4.4	0.936432	0.00596951	0.0168699	3.30046
WBGene00002393	lpr-1	0.936285	0.00990423	0.0251847	3.03364
WBGene00018351	F42G2.2	0.935721	0.000403968	0.00221048	4.76369
WBGene00003387	mod-5	0.935606	0.00100015	0.00431607	4.25799
WBGene00007133	B0284.3	0.935533	0.00376868	0.0118475	3.54369
WBGene00018603	F48E3.2	0.935491	0.00404748	0.0124698	3.50586
WBGene00011429	T04C12.7	0.934566	0.00201782	0.00731136	3.87708
WBGene00012513	Y26E6A.2	0.934505	0.000542692	0.00273498	4.59708
WBGene00044661	fbxa-143	0.933466	0.00275233	0.00925645	3.71087
WBGene00007619	C15H11.11	0.933304	0.0209982	0.0461669	2.63625
WBGene00010976	R02D5.1	0.932537	1.38755e-05	0.000190175	6.84697
WBGene00010365	H04D03.4	0.93225	0.00277838	0.00931561	3.70585
WBGene00015369	ugt-51	0.931487	0.0118127	0.0289575	2.94076
WBGene00020249	T05C1.2	0.931057	0.00667521	0.0184197	3.24153
WBGene00020011	R11G1.2	0.930374	0.00484584	0.0143532	3.41058
WBGene00013947	ZK228.4	0.930339	2.54045e-05	0.00030026	6.44442
WBGene00007283	clec-222	0.93011	9.50916e-06	0.000145945	7.10601
WBGene00013982	ZK512.1	0.929729	0.00998684	0.0253704	3.02927
WBGene00001546	gcy-21	0.929712	1.70398e-05	0.000220062	6.70862
WBGene00010041	F54C9.3	0.92807	1.69586e-05	0.000219549	6.71181
WBGene00019444	frpr-11	0.927599	0.000137404	0.00103493	5.39102
WBGene00017327	F10C1.8	0.927352	0.00137205	0.00546927	4.08543
WBGene00017983	F32D1.3	0.927336	0.00823248	0.0217087	3.13104
WBGene00022590	ZC317.7	0.926306	6.59691e-07	2.18392e-05	9.12477
WBGene00010470	cdr-4	0.926101	0.00163776	0.00622796	3.98953
WBGene00015662	C10A4.1	0.92562	0.00294869	0.00976036	3.67413
WBGene00021253	Y22D7AL.15	0.92417	7.92339e-05	0.000679543	5.72413
WBGene00018055	F35F10.5	0.923902	3.35387e-06	6.82153e-05	7.85292
WBGene00012585	lips-15	0.923359	2.89045e-08	3.25637e-06	12.0136
WBGene00022196	gpa-17	0.92201	6.47176e-05	0.000586781	5.84901
WBGene00006705	ubc-8	0.921923	4.83779e-05	0.000476136	6.03097
WBGene00003757	nlp-19	0.921364	0.00303971	0.00999913	3.65794
WBGene00175031	C06C3.12	0.921117	0.00848083	0.0222344	3.11538
WBGene00019021	F57H12.6	0.920846	0.0192218	0.0429934	2.68324
WBGene00021461	nekl-1	0.91991	0.0124583	0.0302276	2.91269
WBGene00019622	K10C2.7	0.917864	0.00030461	0.00182394	4.92495
WBGene00007932	zip-5	0.916789	0.00252146	0.00866581	3.75766
WBGene00016481	C36C5.12	0.916415	0.000163323	0.0011734	5.28835
WBGene00004006	pgp-12	0.91609	0.00109671	0.00462592	4.20751
WBGene00006533	tba-7	0.913045	4.6559e-05	0.000465034	6.05515
WBGene00002112	ins-29	0.912938	0.00720805	0.0195994	3.20105
WBGene00010361	H03G16.5	0.912924	0.00270528	0.00913743	3.72007
WBGene00001253	elt-6	0.912804	0.000430694	0.002309	4.72736
WBGene00010792	K12G11.6	0.91172	0.0206097	0.0454639	2.64619
WBGene00019536	rpi-2	0.909604	0.0211086	0.0463777	2.63346
WBGene00020046	best-16	0.90955	0.00128955	0.00522563	4.11914
WBGene00004944	sol-1	0.909453	0.0175827	0.0399915	2.73053
WBGene00077770	M04D5.3	0.909418	2.82095e-06	6.03106e-05	7.98183
WBGene00011070	R06F6.7	0.907113	8.82686e-05	0.000741093	5.65805
WBGene00015948	C18A11.2	0.905379	0.0020976	0.00752106	3.85625
WBGene00013220	ctl-3	0.904204	2.12685e-05	0.000261494	6.56121
WBGene00001391	far-7	0.903055	0.00342135	0.0109883	3.59503
WBGene00235164	K09F6.13	0.902944	0.00079528	0.00360759	4.38424
WBGene00001976	hmg-11	0.902216	5.10103e-05	0.000495595	5.99762
WBGene00001787	gst-39	0.90193	2.5665e-06	5.6233e-05	8.05287
WBGene00008964	mltn-9	0.900513	0.000542456	0.00273466	4.59732
WBGene00018085	ttr-20	0.899837	5.56726e-05	0.00052422	5.94279
WBGene00006970	zag-1	0.899515	0.000917584	0.00405221	4.30534
WBGene00010694	K08H2.9	0.898972	0.015454	0.0360269	2.79886
WBGene00006895	ver-2	0.898529	0.000119875	0.000930249	5.47273
WBGene00021915	Y55D5A.1	0.89844	0.00088542	0.00393424	4.32498
WBGene00044073	tag-244	0.898117	0.000198539	0.00135513	5.17338
WBGene00007372	C06B8.7	0.897802	3.99611e-05	0.000415634	6.15209
WBGene00022139	tub-2	0.897212	2.9833e-08	3.31397e-06	11.981
WBGene00005105	srd-27	0.897132	0.00509411	0.014897	3.38418
WBGene00022727	prkl-1	0.896116	0.000178201	0.00125336	5.23688
WBGene00219758	linc-11	0.895787	0.000240085	0.00154403	5.0625
WBGene00000685	col-111	0.895679	0.00359576	0.0114283	3.56862
WBGene00001761	gst-13	0.895533	9.38638e-08	6.97548e-06	10.8495
WBGene00008110	C46C2.2	0.894981	4.81216e-09	1.08889e-06	13.9899
WBGene00019100	F59B1.8	0.894699	3.85023e-06	7.55072e-05	7.75112
WBGene00002012	hsp-12.3	0.894024	0.000161348	0.00116191	5.29555
WBGene00017507	F16B4.5	0.893867	0.00143962	0.00566048	4.05934
WBGene00195143	C16D2.2	0.89323	0.0122186	0.0297642	2.92294
WBGene00008309	nhr-170	0.892736	0.00107805	0.00456054	4.2169
WBGene00010001	F53F8.4	0.892484	9.7397e-07	2.81813e-05	8.80728
WBGene00195246	ZK546.19	0.892413	0.00550866	0.0158208	3.34286
WBGene00022557	fbxb-15	0.891619	0.00260789	0.00889167	3.73965
WBGene00019105	asp-8	0.891363	5.15331e-06	9.32349e-05	7.53908
WBGene00015569	C07D10.5	0.891014	0.000258948	0.00162728	5.01864
WBGene00012622	Y38H6C.9	0.890885	0.013147	0.0315898	2.88429
WBGene00016492	C37A2.6	0.890715	0.0010769	0.00455688	4.21748
WBGene00012444	Y15E3A.5	0.889875	1.83278e-05	0.000232486	6.65994
WBGene00003633	nhr-43	0.889084	6.22138e-05	0.000568622	5.87351
WBGene00016927	nhr-172	0.888904	0.00960436	0.0245914	3.04984
WBGene00021448	Y39D8A.1	0.888095	0.000175058	0.00123591	5.24737
WBGene00005444	srh-237	0.887532	0.000281051	0.00171514	4.9713
WBGene00011108	R07E3.7	0.886691	0.000929952	0.00408752	4.29797
WBGene00009984	F53F1.6	0.886505	0.0134068	0.0320685	2.87396
WBGene00013650	Y105C5B.9	0.886225	7.11233e-06	0.000118303	7.30924
WBGene00000493	che-14	0.886111	0.00374818	0.0117994	3.54659
WBGene00044921	F53C11.9	0.885449	6.77193e-05	0.000605358	5.82091
WBGene00013079	ttr-26	0.885245	0.0010087	0.00433879	4.25333
WBGene00008226	C50B8.4	0.884994	0.00278329	0.00932952	3.7049
WBGene00020981	W03D2.6	0.884901	0.000135952	0.00102772	5.39736
WBGene00000858	cwn-2	0.884546	0.000148907	0.00109891	5.34315
WBGene00017838	F26G1.2	0.883557	0.00369763	0.011675	3.55379
WBGene00043534	W02B12.13	0.882749	0.0117005	0.0287179	2.94579
WBGene00018060	arrd-18	0.882339	0.000224823	0.00147077	5.10072
WBGene00009087	F23D12.3	0.882075	3.84311e-05	0.00040429	6.17699
WBGene00018823	F54E2.1	0.881847	0.000263684	0.00164791	5.00815
WBGene00004815	skr-9	0.881356	0.00450416	0.0135381	3.44925
WBGene00020962	W02H5.8	0.881173	3.01574e-08	3.32674e-06	11.9699
WBGene00009653	F43D9.1	0.88049	0.0137205	0.0326811	2.86175
WBGene00021725	bath-9	0.880392	0.000832028	0.00374201	4.35928
WBGene00021156	Y4C6B.2	0.879972	0.000720437	0.00336098	4.439
WBGene00021430	Y38F2AR.12	0.87997	6.53216e-09	1.3135e-06	13.6342
WBGene00019699	math-34	0.879321	0.0180875	0.040923	2.71552
WBGene00015560	C07A12.2	0.878941	0.00133611	0.00535555	4.09985
WBGene00009743	sptf-1	0.877977	0.00202484	0.00733103	3.87521
WBGene00019278	K01A2.3	0.877788	0.00239997	0.0083586	3.78407
WBGene00008784	F14B6.3	0.877786	0.00317052	0.0103268	3.63551
WBGene00017905	F28F5.6	0.87714	0.000264658	0.00165126	5.00601
WBGene00012322	W07A12.4	0.875934	0.00045636	0.0024116	4.69462
WBGene00004048	plx-2	0.87479	0.000256092	0.0016143	5.02506
WBGene00011432	sdz-30	0.87429	0.0110935	0.0275259	2.97388
WBGene00017489	F15E6.9	0.873091	0.000378628	0.00210961	4.80052
WBGene00001544	gcy-19	0.872996	0.00184247	0.00682705	3.92599
WBGene00018758	F53E10.1	0.872984	1.14894e-06	3.16855e-05	8.67516
WBGene00011065	R06C7.6	0.87184	0.000264129	0.0016499	5.00717
WBGene00010985	R03A10.5	0.870733	2.03086e-07	1.08987e-05	10.1385
WBGene00022741	ZK430.5	0.870486	0.00480452	0.0142468	3.41511
WBGene00000690	col-116	0.870197	0.00383603	0.0120022	3.5343
WBGene00003605	nhr-6	0.868486	0.000224318	0.00146879	5.10203
WBGene00022337	Y82E9BR.4	0.868313	0.00763687	0.0205057	3.1706
WBGene00017243	F08C6.5	0.868279	0.00937855	0.0240987	3.06238
WBGene00018278	F41C6.4	0.867841	0.00228275	0.00803134	3.81089
WBGene00006923	vhp-1	0.866997	1.07041e-06	3.03206e-05	8.73159
WBGene00020887	T28B4.4	0.86686	0.00522243	0.0151879	3.37103
WBGene00022772	ZK616.2	0.866614	0.000318741	0.00187944	4.89892
WBGene00006616	trp-4	0.86661	1.35418e-05	0.00018701	6.86348
WBGene00014053	ZK669.3	0.866469	3.22032e-05	0.00035873	6.29044
WBGene00000951	deg-3	0.866401	8.57362e-05	0.000724811	5.67583
WBGene00018903	F55G1.7	0.865128	2.07592e-05	0.000255628	6.57723
WBGene00007745	C26D10.4	0.865016	0.00124055	0.00507759	4.14024
WBGene00019738	clec-265	0.864616	0.00542913	0.0156547	3.35053
WBGene00018543	ugt-32	0.864605	0.000455216	0.00241037	4.69604
WBGene00194905	Y53F4B.51	0.86439	0.00853736	0.0223531	3.11188
WBGene00012446	nhr-230	0.864352	7.13485e-05	0.000628986	5.78865
WBGene00016456	C35E7.4	0.863504	5.28888e-05	0.00050825	5.97492
WBGene00004229	ptr-15	0.863352	0.00445071	0.0134079	3.45557
WBGene00015437	scrm-3	0.863331	0.00385332	0.0120456	3.53191
WBGene00010935	M163.1	0.862779	6.26165e-06	0.000107648	7.39955
WBGene00022825	ZK816.1	0.862719	0.00710517	0.0193761	3.20863
WBGene00017390	F12A10.1	0.861928	0.000611157	0.00298439	4.53058
WBGene00015014	bath-24	0.861389	0.000173595	0.00122831	5.25232
WBGene00006331	sup-26	0.860904	6.05883e-05	0.000556971	5.88998
WBGene00020700	T22F3.11	0.859925	0.00916268	0.0236971	3.07464
WBGene00007765	C27B7.9	0.859329	0.000626634	0.00303756	4.51662
WBGene00012062	T26G10.5	0.859124	0.00563784	0.0161074	3.33062
WBGene00045455	F26G1.11	0.85757	0.02054	0.0453415	2.64799
WBGene00017756	F23F12.12	0.857237	5.73131e-05	0.000537116	5.92464
WBGene00001174	egl-5	0.856624	0.0040664	0.0125111	3.50338
WBGene00011575	madf-4	0.856247	0.020739	0.0456984	2.64286
WBGene00012021	T25E12.6	0.85612	0.0121462	0.0296106	2.92607
WBGene00001104	dsl-2	0.855737	0.0043951	0.0132806	3.46222
WBGene00013216	Y54G11A.7	0.855725	2.11272e-06	4.92812e-05	8.20049
WBGene00019249	H28G03.1	0.852672	9.61681e-08	6.97548e-06	10.8266
WBGene00017698	F22B7.9	0.852648	0.000113177	0.000889126	5.50733
WBGene00016506	C37H5.2	0.852195	0.000946112	0.00413507	4.2885
WBGene00013554	Y75B8A.19	0.851419	1.84688e-05	0.00023394	6.65484
WBGene00013884	ZC412.3	0.851159	4.30705e-07	1.71365e-05	9.48206
WBGene00011737	sqst-1	0.849849	0.000202756	0.00137464	5.16106
WBGene00003420	msh-4	0.849645	0.00108771	0.0045953	4.21202
WBGene00019022	F58A6.1	0.849164	0.000325043	0.00190739	4.88769
WBGene00016451	clec-6	0.848073	0.0186813	0.0419793	2.69838
WBGene00022562	ZC204.12	0.847553	0.00423424	0.01291	3.48196
WBGene00001719	grl-10	0.846749	0.00961155	0.0246036	3.04945
WBGene00013329	Y57G11C.40	0.846221	0.000348228	0.00199697	4.84826
WBGene00021458	Y39G10AL.1	0.845267	0.0192709	0.0430534	2.68189
WBGene00019167	H06I04.1	0.844679	1.13412e-07	7.56953e-06	10.6716
WBGene00008760	F13E9.11	0.844456	0.00240634	0.00837482	3.78265
WBGene00015117	B0294.1	0.843903	0.00384858	0.0120344	3.53257
WBGene00002182	kap-1	0.843576	0.000657547	0.00314322	4.48978
WBGene00012131	T28F3.5	0.841956	0.000533659	0.00270836	4.6065
WBGene00010146	glb-19	0.841691	0.000715447	0.00334852	4.44286
WBGene00003001	lin-12	0.841525	7.51139e-05	0.000651999	5.75695
WBGene00010724	K09E9.1	0.840972	0.000109655	0.000869194	5.52639
WBGene00012356	W09D6.1	0.839516	1.27511e-07	8.07129e-06	10.5626
WBGene00001006	dlg-1	0.839497	5.12795e-07	1.88123e-05	9.3346
WBGene00012533	fbxa-209	0.839494	0.00977069	0.024906	3.0408
WBGene00000870	cyd-1	0.836809	0.000129157	0.000987091	5.42801
WBGene00022354	Y82E9BR.22	0.836363	3.54388e-07	1.53257e-05	9.64905
WBGene00006614	trp-1	0.834486	0.0010785	0.00456124	4.21667
WBGene00010047	F54D1.6	0.833652	0.000532822	0.00270545	4.60738
WBGene00012142	T28H10.1	0.833598	0.000149614	0.00110232	5.34034
WBGene00010049	F54D5.3	0.833172	2.19891e-09	6.128e-07	14.9396
WBGene00017181	F02E11.3	0.830988	0.0175568	0.0399498	2.73131
WBGene00017961	nhr-180	0.830612	0.00500138	0.0146981	3.39388
WBGene00011817	T16H12.9	0.829613	0.00247327	0.00853341	3.76798
WBGene00020551	T17H7.7	0.829336	0.0167646	0.0385168	2.75578
WBGene00009000	arrd-28	0.828761	0.0224124	0.0486699	2.60154
WBGene00006981	zig-4	0.828393	0.00200841	0.00728727	3.87959
WBGene00013899	ZC443.4	0.828374	0.000571879	0.00284596	4.56772
WBGene00003933	pat-9	0.828317	0.000292367	0.00176856	4.94855
WBGene00017483	lgc-22	0.826839	1.67039e-05	0.000217493	6.72195
WBGene00011495	T05F1.11	0.826432	0.00733696	0.0198785	3.19171
WBGene00019885	R05D8.7	0.826254	0.00528243	0.0153235	3.365
WBGene00013761	Y113G7B.11	0.82566	0.0189125	0.0424385	2.69185
WBGene00014027	tpk-1	0.823556	2.38503e-05	0.000285483	6.48577
WBGene00016435	C35B1.5	0.823411	7.17858e-06	0.00011881	7.3027
WBGene00011476	T05D4.3	0.823167	0.000597301	0.00294003	4.54339
WBGene00000675	col-101	0.822769	2.91967e-08	3.26612e-06	12.0032
WBGene00008830	nhr-176	0.822245	0.000458193	0.00241807	4.69236
WBGene00023069	rncs-1	0.822109	0.00186884	0.00689131	3.91834
WBGene00015559	npr-17	0.821549	0.000504599	0.00259655	4.63797
WBGene00019644	cpt-4	0.820826	0.00186638	0.00688631	3.91905
WBGene00012013	ugt-54	0.820426	0.00703327	0.0192295	3.21399
WBGene00077775	T07C12.15	0.820183	0.00100117	0.00431928	4.25744
WBGene00017854	F27C1.4	0.818921	0.00150716	0.00585266	4.03449
WBGene00008885	F16C3.1	0.818364	0.00152526	0.00590795	4.02802
WBGene00021479	oac-55	0.817799	0.0111717	0.0276593	2.97018
WBGene00017340	F10D7.3	0.817149	0.00797322	0.0211833	3.1479
WBGene00018286	F41E6.5	0.81601	0.00118826	0.00492318	4.16371
WBGene00044355	ZK563.7	0.814743	0.000903636	0.00400174	4.31377
WBGene00000039	acn-1	0.814475	0.0115242	0.0283553	2.9538
WBGene00004876	smf-1	0.814315	1.84907e-06	4.45038e-05	8.30272
WBGene00020698	T22F3.8	0.814306	0.00809371	0.0214245	3.13999
WBGene00044468	Y69A2AL.2	0.813975	0.000279899	0.00170942	4.97367
WBGene00006965	xtr-1	0.813617	0.00602946	0.0170151	3.29518
WBGene00010851	M04C3.2	0.812728	0.00331035	0.0106967	3.61256
WBGene00007730	C25G4.2	0.812082	2.65487e-07	1.29364e-05	9.90055
WBGene00012750	faah-6	0.812058	0.000546613	0.00274951	4.59304
WBGene00016355	lact-5	0.811832	0.000842619	0.003782	4.3523
WBGene00010965	MTCE.31	0.811461	6.43447e-06	0.000110023	7.38019
WBGene00235352	ZK250.13	0.811328	0.00120447	0.0049722	4.15632
WBGene00002125	inx-3	0.810127	6.82663e-05	0.000609219	5.81594
WBGene00006535	tba-9	0.809208	0.000267041	0.0016596	5.00083
WBGene00020865	T27E4.7	0.809204	0.000344728	0.00198622	4.85403
WBGene00018615	F48G7.4	0.808622	0.000955298	0.00416207	4.28319
WBGene00015320	C02B8.1	0.808194	0.00293374	0.00971493	3.67684
WBGene00019318	K02E10.4	0.805883	0.000781795	0.00356862	4.3937
WBGene00007121	B0250.4	0.80475	6.51146e-05	0.00058803	5.84521
WBGene00219423	C23H5.15	0.803617	0.000921581	0.00406535	4.30294
WBGene00235306	W03D2.13	0.803458	0.000843243	0.003782	4.35189
WBGene00018189	nhr-181	0.802885	3.52891e-05	0.000381338	6.23158
WBGene00010822	M01G12.9	0.802434	0.00100224	0.00432153	4.25685
WBGene00012196	bath-35	0.801719	0.000514838	0.00263643	4.62667
WBGene00016860	cyp-33C9	0.80151	1.95473e-05	0.000244111	6.61709
WBGene00044949	Y49A10A.2	0.801376	0.000375868	0.00209939	4.80469
WBGene00014213	ZK1073.1	0.801224	6.78144e-07	2.21652e-05	9.10201
WBGene00015055	pitr-3	0.800381	0.00138509	0.00550468	4.08029
WBGene00021853	Y54F10AM.11	0.800227	1.41721e-07	8.5925e-06	10.4651
WBGene00011263	R13H4.5	0.800155	0.000202498	0.00137347	5.16181
WBGene00007533	cbl-1	0.800148	4.96303e-06	9.07224e-05	7.56622
WBGene00001948	hlh-1	0.798671	0.00668663	0.0184405	3.24063
WBGene00017143	EEED8.15	0.798248	0.000474738	0.00248967	4.67233
WBGene00019690	set-13	0.798006	0.0105151	0.0263958	3.0021
WBGene00014101	gopc-1	0.797052	0.00145827	0.00571684	4.05236
WBGene00017673	F21F3.3	0.796419	0.00604048	0.0170371	3.29422
WBGene00015402	C03G6.17	0.796278	0.000426039	0.00229178	4.73352
WBGene00005649	srp-8	0.795257	0.0118435	0.029015	2.93939
WBGene00001821	ham-2	0.794799	0.00101753	0.00436614	4.24855
WBGene00012222	W03C9.6	0.794463	0.000107003	0.000854142	5.54117
WBGene00000374	cyp-31A1	0.794035	5.56656e-06	9.85784e-05	7.48362
WBGene00008538	sqrd-1	0.793537	3.91055e-05	0.000408947	6.16589
WBGene00007900	C33D9.6	0.793352	5.55438e-05	0.000523317	5.94424
WBGene00008589	F08G12.8	0.793014	0.00941236	0.0241739	3.06048
WBGene00016247	C30B5.6	0.792709	0.0141573	0.0334806	2.84519
WBGene00009796	F46G10.1	0.792558	6.17466e-07	2.07806e-05	9.17952
WBGene00044421	D1007.18	0.792256	0.00953542	0.0244465	3.05364
WBGene00005655	srr-4	0.791514	1.22084e-05	0.000172535	6.93405
WBGene00017041	D2007.1	0.791426	0.000108094	0.000859701	5.53505
WBGene00010043	F54C9.7	0.791368	0.00990274	0.0251847	3.03372
WBGene00020373	gpx-6	0.791173	0.0145414	0.0342361	2.83104
WBGene00015085	B0244.10	0.79082	0.00033115	0.00193039	4.87703
WBGene00021986	Y59C2A.3	0.790695	5.03448e-09	1.10668e-06	13.9369
WBGene00020891	T28C12.4	0.790536	0.000129182	0.000987091	5.4279
WBGene00007480	glna-1	0.789627	8.47867e-07	2.59007e-05	8.9193
WBGene00008841	F15A4.6	0.789219	1.42512e-06	3.66904e-05	8.50508
WBGene00016305	fbxc-57	0.788459	0.0121222	0.0295657	2.92712
WBGene00019057	F58F9.3	0.788417	0.00202509	0.00733103	3.87515
WBGene00004353	rgs-10	0.788124	0.00244576	0.00846609	3.77396
WBGene00044725	R11G1.7	0.787592	0.00728756	0.0197877	3.19527
WBGene00045316	C49F5.9	0.787589	0.000687788	0.00325289	4.46476
WBGene00020579	T19D12.4	0.786326	0.00396034	0.0122847	3.51739
WBGene00010768	K11D2.1	0.785983	0.000238636	0.00153845	5.06602
WBGene00000135	amt-3	0.785523	0.00066024	0.00315047	4.4875
WBGene00008227	C50B8.5	0.785479	0.00530317	0.015378	3.36293
WBGene00008693	F11C1.4	0.785036	0.0074696	0.0201736	3.18227
WBGene00001778	gst-30	0.78371	0.0118576	0.0290408	2.93876
WBGene00021011	W03G1.5	0.783653	0.00365715	0.0115817	3.55963
WBGene00012668	Y39B6A.5	0.782184	0.000659701	0.00314885	4.48796
WBGene00012878	Y45F10C.2	0.781575	0.00204316	0.00737796	3.87037
WBGene00003746	nlp-8	0.781238	1.4998e-05	0.000200373	6.79437
WBGene00009503	F37A8.5	0.780482	0.0035659	0.0113607	3.57305
WBGene00015370	C03A7.12	0.778156	0.00130795	0.00527867	4.11143
WBGene00003234	mif-1	0.777814	4.83347e-07	1.82809e-05	9.38439
WBGene00022576	ZC250.2	0.777693	0.00122808	0.00504476	4.14574
WBGene00011829	T19A6.4	0.776596	0.000211499	0.00141162	5.13637
WBGene00017038	dmsr-4	0.776229	0.00169764	0.00640241	3.97014
WBGene00016086	C25A11.1	0.775447	0.00318696	0.0103718	3.63276
WBGene00021070	W07B8.1	0.775333	0.0029041	0.00963886	3.68225
WBGene00004818	skr-12	0.774526	0.00926379	0.0238772	3.06886
WBGene00000453	ceh-32	0.774211	0.000165487	0.00118519	5.28057
WBGene00044404	F36H2.5	0.773985	0.0122519	0.0298363	2.9215
WBGene00007324	C05B5.8	0.773542	0.000894496	0.00397012	4.31936
WBGene00009380	F34H10.3	0.773336	7.83061e-07	2.46512e-05	8.98403
WBGene00007154	dhc-3	0.772572	0.00629397	0.0176196	3.27254
WBGene00008534	F02H6.1	0.772396	0.000311761	0.00184876	4.91162
WBGene00009820	F47B10.9	0.771603	6.02807e-05	0.000554785	5.89315
WBGene00020917	W01B11.6	0.770821	2.91087e-05	0.000333135	6.35579
WBGene00017571	jmjd-3.1	0.770684	0.000262056	0.0016411	5.01173
WBGene00016769	C49C8.5	0.769904	5.44381e-05	0.00051746	5.95682
WBGene00012530	Y32F6A.5	0.76894	1.47921e-10	1.56648e-07	18.6791
WBGene00016744	bbs-9	0.768769	0.0147736	0.0347208	2.82267
WBGene00017930	F29G9.1	0.76833	0.0019273	0.00704933	3.90176
WBGene00010666	K08E4.2	0.767612	2.25426e-07	1.15887e-05	10.0453
WBGene00008495	F01D5.5	0.767351	0.00838616	0.0220371	3.12129
WBGene00018672	F52C9.1	0.76702	3.1064e-07	1.40224e-05	9.76315
WBGene00016452	C35D10.17	0.766106	1.90851e-05	0.000239106	6.63299
WBGene00013633	Y105C5A.8	0.765588	3.96031e-06	7.72274e-05	7.73044
WBGene00009800	rrc-1	0.76517	0.000255411	0.00161128	5.0266
WBGene00013698	Y106G6D.1	0.765026	0.00536936	0.0155105	3.35638
WBGene00020248	T05C1.1	0.764823	0.00717064	0.0195223	3.2038
WBGene00012967	kvs-4	0.764538	0.00676322	0.0186194	3.23463
WBGene00010553	K04C1.3	0.764181	9.89379e-05	0.000806377	5.58862
WBGene00006470	tag-120	0.764002	0.000396547	0.00218093	4.77422
WBGene00011095	gana-1	0.763913	2.5584e-06	5.61329e-05	8.05526
WBGene00008358	nspc-18	0.76341	0.000389357	0.00215203	4.78462
WBGene00018288	F41E6.7	0.763398	0.00817461	0.0216027	3.13475
WBGene00014252	ZK1320.2	0.762667	7.36637e-09	1.37665e-06	13.4965
WBGene00020616	T20D4.10	0.762132	0.0150824	0.0353264	2.81174
WBGene00018724	F53A9.1	0.762046	0.0039851	0.0123398	3.51409
WBGene00003766	nlp-28	0.761851	0.000614625	0.0029958	4.52742
WBGene00019922	fbxc-28	0.761667	0.00641885	0.0178734	3.26218
WBGene00007722	C25D7.15	0.76165	0.0157606	0.0366126	2.78847
WBGene00012867	seld-1	0.761599	1.75451e-07	9.88646e-06	10.2702
WBGene00020620	T20D4.15	0.761045	0.0227337	0.0491862	2.59395
WBGene00009724	F45D3.4	0.760887	0.00111242	0.00467211	4.19973
WBGene00011242	R11D1.1	0.760142	5.25077e-10	2.87732e-07	16.8281
WBGene00007153	clec-41	0.759017	0.00035897	0.00203506	4.83091
WBGene00014761	F46A8.11	0.758589	0.00203999	0.00736987	3.87121
WBGene00004221	ptr-6	0.756894	0.00031816	0.00187671	4.89996
WBGene00012702	ztf-20	0.756584	2.24046e-06	5.12646e-05	8.15575
WBGene00006869	vab-2	0.755697	0.00119135	0.00493213	4.1623
WBGene00018403	F44A2.3	0.754561	0.000412899	0.00224385	4.75128
WBGene00019579	oac-57	0.754419	0.000767679	0.00352343	4.40379
WBGene00010320	F59B10.4	0.753796	0.000723892	0.00337215	4.43634
WBGene00020108	R151.4	0.753669	0.003588	0.0114133	3.56977
WBGene00000437	ceh-13	0.753482	0.00107068	0.00453884	4.22065
WBGene00004814	skr-8	0.753465	0.0137487	0.0327385	2.86066
WBGene00014052	ZK669.2	0.752981	0.0007182	0.00335578	4.44072
WBGene00004096	pqm-1	0.752645	0.0002749	0.00169007	4.98407
WBGene00018346	F42C5.4	0.752628	0.00243728	0.00844787	3.77582
WBGene00001541	gcy-15	0.752167	0.00397862	0.0123246	3.51495
WBGene00008234	C50F4.9	0.752158	0.00579101	0.0164562	3.31647
WBGene00015683	C10G8.4	0.751225	1.59224e-06	3.96881e-05	8.41849
WBGene00003067	lrg-1	0.750814	1.77436e-06	4.30975e-05	8.33453
WBGene00015980	C18G1.1	0.749564	0.0133451	0.0319643	2.8764
WBGene00017211	fbxb-36	0.749403	0.00162392	0.00619055	3.99411
WBGene00002090	ins-7	0.749159	0.00591481	0.0167451	3.30531
WBGene00021048	W05H9.1	0.7487	0.00489263	0.0144416	3.4055
WBGene00007988	best-8	0.748571	0.000735588	0.00341362	4.42745
WBGene00014021	svop-1	0.748557	0.000230862	0.00150236	5.08528
WBGene00008342	frpr-5	0.74846	0.00223539	0.00791201	3.82212
WBGene00019279	K01A2.4	0.748175	0.00284324	0.00948046	3.69354
WBGene00044167	C36A4.11	0.746091	0.00579348	0.0164603	3.31625
WBGene00019113	F59E11.7	0.745942	0.0141354	0.0334534	2.84601
WBGene00013882	ZC410.5	0.745812	2.16569e-05	0.000264835	6.54926
WBGene00012777	lact-8	0.745641	0.0168972	0.0387319	2.7516
WBGene00013041	pstk-1	0.745057	0.000275826	0.0016917	4.98213
WBGene00003561	ncr-1	0.745057	0.00233709	0.00818444	3.79829
WBGene00020170	T02G5.14	0.744539	0.016992	0.0388819	2.74864
WBGene00020160	igcm-3	0.744194	0.000110429	0.000874024	5.52214
WBGene00017785	F25E5.4	0.743777	0.00682663	0.0187647	3.22971
WBGene00003617	nhr-18	0.743488	0.00069018	0.00326101	4.46283
WBGene00015393	C03G6.5	0.741775	0.0057099	0.0162752	3.32392
WBGene00009895	scl-2	0.741537	0.00108706	0.00459375	4.21235
WBGene00021547	Y44E3A.1	0.740866	0.000536672	0.00271738	4.60334
WBGene00003607	nhr-8	0.740595	0.00578818	0.0164511	3.31673
WBGene00008341	ttr-44	0.738572	0.00164688	0.00625703	3.98653
WBGene00002222	klp-11	0.738545	3.64465e-05	0.000389867	6.2109
WBGene00220049	R106.7	0.738186	0.000110016	0.000871626	5.5244
WBGene00007214	C01A2.2	0.737924	0.00258188	0.00883333	3.74501
WBGene00001564	icl-1	0.737881	0.0034873	0.0111572	3.58488
WBGene00016762	ugt-24	0.737513	0.00467604	0.013936	3.42944
WBGene00013091	Y51B9A.9	0.736911	0.00343462	0.0110185	3.59297
WBGene00018566	F47E1.2	0.736195	0.00190717	0.00699015	3.90741
WBGene00020989	W03D8.8	0.73547	0.000419236	0.00226902	4.74264
WBGene00022455	Y110A7A.4	0.735355	9.96927e-07	2.86369e-05	8.78856
WBGene00010972	R01H10.4	0.735221	8.88966e-05	0.000743614	5.65372
WBGene00010974	bbs-5	0.735081	0.00572621	0.01631	3.32241
WBGene00000002	aat-1	0.735073	1.16164e-05	0.000167295	6.96804
WBGene00044251	F59C6.12	0.734748	7.38796e-05	0.000644875	5.76716
WBGene00020726	T23C6.4	0.734465	0.00306878	0.0100739	3.65287
WBGene00009297	sdz-16	0.734354	0.00775132	0.0207429	3.16277
WBGene00015044	cyp-34A9	0.733842	0.00185901	0.00686474	3.92118
WBGene00012492	fbxb-7	0.733595	0.000377296	0.00210514	4.80253
WBGene00044082	D1086.12	0.732797	5.11164e-07	1.87959e-05	9.33727
WBGene00003089	ltd-1	0.732367	0.00167159	0.00633148	3.97849
WBGene00004192	prx-2	0.731497	0.00110771	0.00465762	4.20205
WBGene00013806	Y116A8C.29	0.730865	0.00471322	0.0140179	3.42525
WBGene00019777	M57.1	0.730653	3.96114e-05	0.000412879	6.15769
WBGene00022353	Y82E9BR.21	0.729164	0.0104446	0.026268	3.00565
WBGene00006621	try-3	0.729135	0.00659554	0.0182622	3.24786
WBGene00007677	C18D4.8	0.728865	0.00202905	0.00734203	3.8741
WBGene00006575	tir-1	0.727129	9.69195e-05	0.000792366	5.60113
WBGene00219303	Y13C8A.4	0.726159	0.00913135	0.023651	3.07645
WBGene00007422	ugt-17	0.726084	1.53666e-05	0.000203925	6.77801
WBGene00018594	aman-3	0.725862	5.89215e-05	0.000546711	5.90737
WBGene00003580	ndx-3	0.725307	4.39012e-05	0.000445754	6.09234
WBGene00019329	ceeh-1	0.725128	1.13669e-05	0.000165048	6.98293
WBGene00007881	nlp-35	0.724871	0.00189922	0.00697368	3.90966
WBGene00007916	C34C6.3	0.724435	0.0108924	0.0271328	2.98352
WBGene00017180	F02E11.2	0.72419	0.00282238	0.00942674	3.69747
WBGene00015163	B0361.9	0.724098	3.43266e-06	6.89353e-05	7.83573
WBGene00018577	asna-2	0.723865	0.000310027	0.00184391	4.91483
WBGene00019139	bath-1	0.723596	8.78862e-06	0.000138088	7.16078
WBGene00044672	fbxa-4	0.723309	0.0157052	0.0364999	2.79033
WBGene00007453	fbxa-98	0.723087	0.00756592	0.020353	3.17552
WBGene00020090	R119.5	0.722947	3.35104e-05	0.000368128	6.26481
WBGene00000784	cpr-4	0.722799	0.000425856	0.00229158	4.73376
WBGene00011839	T19C4.5	0.722515	0.000387882	0.00214854	4.78678
WBGene00012664	Y39B6A.1	0.721971	0.00053158	0.0027004	4.60869
WBGene00017510	nhr-178	0.721966	0.0175728	0.0399805	2.73083
WBGene00016114	flp-27	0.721334	0.00100561	0.00433137	4.25501
WBGene00002263	lea-1	0.720849	1.49158e-06	3.77289e-05	8.46941
WBGene00011060	R06C1.6	0.72076	3.6574e-05	0.000390705	6.20866
WBGene00003727	nhr-137	0.720552	1.19511e-05	0.00017011	6.94861
WBGene00011809	T16G12.8	0.720536	3.96225e-06	7.72274e-05	7.73009
WBGene00000973	dhs-9	0.719981	4.8953e-06	8.99783e-05	7.57615
WBGene00007388	folt-1	0.718548	9.52746e-05	0.000783353	5.61153
WBGene00019187	H11E01.2	0.718361	5.99089e-05	0.000552361	5.89701
WBGene00020069	R13H7.2	0.717227	0.0100126	0.0254319	3.02791
WBGene00000716	col-143	0.716934	1.08181e-06	3.05233e-05	8.72313
WBGene00008779	F14B4.1	0.716471	0.000472431	0.00247957	4.67508
WBGene00015076	B0238.12	0.715678	0.000909369	0.00402265	4.31028
WBGene00022423	nhr-41	0.7149	9.24969e-05	0.000765267	5.62953
WBGene00219589	anr-35	0.714844	0.0133391	0.0319547	2.87663
WBGene00017083	kin-33	0.714284	0.006951	0.0190406	3.22019
WBGene00012494	nhr-232	0.713854	0.000233245	0.00151127	5.0793
WBGene00007473	chil-8	0.713359	0.00339803	0.0109466	3.59866
WBGene00011003	R04B5.5	0.712338	2.95733e-05	0.000337722	6.34552
WBGene00006949	wrt-3	0.712336	0.0103773	0.0261408	3.00905
WBGene00021692	Y48G8AL.15	0.711804	1.86059e-05	0.000234815	6.64991
WBGene00021158	Y4C6B.4	0.711604	0.000534824	0.00271167	4.60528
WBGene00007099	trx-2	0.711507	1.91119e-07	1.05414e-05	10.193
WBGene00013996	ZK550.2	0.711404	0.0143523	0.0339013	2.83796
WBGene00019867	R04B3.2	0.71131	3.19116e-06	6.57478e-05	7.88982
WBGene00050904	Y70C5A.3	0.711305	0.0170935	0.0390682	2.74548
WBGene00077728	T23G11.11	0.71074	0.000316534	0.0018685	4.9029
WBGene00015913	C17F4.7	0.710549	0.00777008	0.0207826	3.16149
WBGene00019415	K05F6.4	0.710341	0.0044215	0.0133375	3.45905
WBGene00008803	lips-10	0.708995	7.05632e-06	0.000117741	7.31482
WBGene00010667	K08E4.3	0.708178	3.84942e-07	1.60916e-05	9.57796
WBGene00016028	flp-24	0.707749	1.18027e-05	0.00016921	6.95715
WBGene00007525	C11G10.1	0.707712	0.00646953	0.0179697	3.25803
WBGene00014492	R166.6	0.706393	9.96556e-08	7.00456e-06	10.7929
WBGene00011832	T19B10.3	0.705626	5.17255e-07	1.89323e-05	9.32732
WBGene00017128	E04F6.9	0.705481	5.05987e-07	1.87361e-05	9.34583
WBGene00013763	Y113G7B.14	0.705209	0.000366637	0.00206232	4.81886
WBGene00007717	C25D7.5	0.705042	0.0158286	0.0367384	2.78619
WBGene00016147	cyp-32A1	0.704739	0.00029811	0.00179578	4.93736
WBGene00219688	linc-21	0.70421	0.00479683	0.0142292	3.41595
WBGene00018828	sdz-21	0.702882	0.00699539	0.0191358	3.21684
WBGene00011229	R11.4	0.702831	0.0145114	0.0341857	2.83214
WBGene00003655	nhr-65	0.702605	2.62127e-05	0.000307071	6.42397
WBGene00000715	col-142	0.702487	3.24186e-06	6.64762e-05	7.87811
WBGene00003749	nlp-11	0.702063	2.17194e-05	0.000265349	6.54736
WBGene00002253	lbp-1	0.701503	2.66681e-05	0.000310802	6.41273
WBGene00010789	sulp-5	0.70057	0.0039706	0.0123093	3.51602
WBGene00017850	F27B10.1	0.700496	0.00509018	0.0148909	3.38458
WBGene00020612	arrd-22	0.700088	0.000434546	0.0023226	4.72232
WBGene00044469	clec-173	0.699734	1.40077e-05	0.000190972	6.84054
WBGene00003713	nhr-123	0.698871	0.0151651	0.0354992	2.80884
WBGene00015733	C13B9.2	0.698814	1.25535e-06	3.377e-05	8.60493
WBGene00020139	T01B11.2	0.698601	7.20823e-06	0.000118902	7.29979
WBGene00008577	F08G2.5	0.697999	0.00153532	0.00592994	4.02447
WBGene00194861	H04D03.6	0.697489	0.000246318	0.00156761	5.04762
WBGene00022313	Y77E11A.12	0.697288	0.000173851	0.00122903	5.25145
WBGene00008425	D2045.8	0.697285	0.000330338	0.00192778	4.87843
WBGene00010959	MTCE.11	0.697207	4.95245e-07	1.85755e-05	9.36389
WBGene00003090	lys-1	0.696537	3.44168e-07	1.49374e-05	9.6743
WBGene00007368	C06B8.2	0.696506	0.0165586	0.0381381	2.76232
WBGene00011957	T23F11.6	0.696375	0.0128415	0.0309964	2.8967
WBGene00009677	F44A6.5	0.696208	7.46895e-05	0.000649394	5.76044
WBGene00195060	linc-14	0.696179	0.0164007	0.0378237	2.7674
WBGene00003706	nhr-116	0.69564	0.0103295	0.0260617	3.01149
WBGene00007044	cpna-5	0.695079	0.000530325	0.00269488	4.61002
WBGene00023502	clec-184	0.694263	0.00122625	0.00503986	4.14655
WBGene00014947	Y71A12B.14	0.694132	0.000395978	0.00217889	4.77504
WBGene00016848	klo-1	0.693552	3.22941e-06	6.63638e-05	7.88096
WBGene00013540	Y75B8A.3	0.693065	0.000308861	0.00184307	4.91699
WBGene00017651	F21A9.2	0.692893	0.0085837	0.0224559	3.10903
WBGene00011540	T06E6.10	0.692792	1.92114e-06	4.57957e-05	8.2733
WBGene00019576	K09E3.5	0.692713	0.00266477	0.00903904	3.72813
WBGene00002262	ldh-1	0.692546	6.61086e-09	1.3135e-06	13.6205
WBGene00004265	qui-1	0.692076	0.00114397	0.00477957	4.18445
WBGene00015620	C08G9.2	0.691992	0.011569	0.0284391	2.95175
WBGene00006746	unc-6	0.691898	0.000189678	0.00131401	5.20017
WBGene00017881	asp-13	0.691876	0.00159992	0.00611473	4.00217
WBGene00019487	ephx-1	0.691711	4.15363e-06	8.00734e-05	7.69557
WBGene00014106	ZK856.5	0.691282	0.00745309	0.0201485	3.18344
WBGene00016500	tag-253	0.691115	1.25803e-05	0.00017638	6.91357
WBGene00022569	ZC239.6	0.691052	0.000271322	0.00167637	4.99164
WBGene00010341	glo-3	0.690609	0.000222665	0.00146037	5.10634
WBGene00000652	col-76	0.690013	0.000145221	0.00107796	5.35805
WBGene00206419	R106.5	0.689135	8.37234e-06	0.000132862	7.19465
WBGene00003885	osm-5	0.688424	0.0125925	0.0304927	2.90703
WBGene00010239	F58B4.6	0.688213	0.00600659	0.0169596	3.29719
WBGene00003685	nhr-95	0.687607	4.4311e-06	8.36956e-05	7.64842
WBGene00004819	skr-13	0.687492	0.015789	0.0366626	2.78752
WBGene00007317	C05A9.2	0.687295	0.000190846	0.00131923	5.19656
WBGene00008040	ttr-5	0.686884	2.55635e-05	0.000301513	6.44035
WBGene00019664	K11H12.8	0.685919	2.27582e-06	5.15762e-05	8.14385
WBGene00012624	fbxa-150	0.685466	0.000716592	0.0033519	4.44197
WBGene00012317	ztf-6	0.685278	0.00017626	0.00124274	5.24334
WBGene00010808	sepa-1	0.685089	0.0141156	0.0334166	2.84675
WBGene00013518	Y73F8A.5	0.684844	0.00293459	0.00971572	3.67668
WBGene00018523	lact-1	0.684788	0.00184634	0.0068382	3.92486
WBGene00021247	Y22D7AL.9	0.684381	1.0475e-05	0.000155947	7.03912
WBGene00011899	T21C12.3	0.684216	0.0117444	0.0288078	2.94382
WBGene00019563	K09C6.9	0.683394	0.00361782	0.0114783	3.56537
WBGene00013970	ZK337.2	0.683094	0.000480489	0.00251071	4.66554
WBGene00019477	K07C11.4	0.682766	2.71218e-06	5.86162e-05	8.01133
WBGene00003669	nhr-79	0.68137	0.00116222	0.00483929	4.17581
WBGene00015040	cyp-34A5	0.681221	0.00888361	0.0231035	3.09094
WBGene00009488	oac-20	0.680802	0.0031697	0.0103262	3.63565
WBGene00007981	glb-11	0.680413	0.000247946	0.00157608	5.0438
WBGene00007667	fbxa-97	0.67923	0.0129716	0.0312344	2.89138
WBGene00008782	sdz-14	0.678747	0.0204187	0.045124	2.65114
WBGene00005642	srp-1	0.678174	1.33725e-06	3.50857e-05	8.55507
WBGene00022848	ZK1055.7	0.678172	1.05602e-05	0.000156922	7.03353
WBGene00015350	C02F5.7	0.678036	5.77241e-05	0.000539381	5.92018
WBGene00007421	C07H4.1	0.677983	0.00535517	0.0154847	3.35778
WBGene00019488	K07D4.9	0.677762	0.00138735	0.00551088	4.07941
WBGene00010483	K01G12.3	0.67772	0.000791581	0.00359779	4.38682
WBGene00018252	F40H3.6	0.677668	0.00113797	0.0047633	4.18732
WBGene00001665	gpa-3	0.676984	0.0168514	0.0386604	2.75304
WBGene00010755	vglu-2	0.67648	1.02025e-05	0.000154055	7.05731
WBGene00022418	igcm-4	0.676117	0.00324314	0.0105266	3.62346
WBGene00011774	ttr-54	0.67599	0.000279129	0.00170668	4.97526
WBGene00021079	W08A12.2	0.675981	0.000937766	0.0041139	4.29337
WBGene00006602	tps-1	0.675421	0.000701957	0.00330094	4.45343
WBGene00010870	M05B5.2	0.674362	0.00310467	0.0101623	3.64668
WBGene00045052	K12C11.6	0.673372	0.0159046	0.0368794	2.78366
WBGene00017381	ddr-2	0.67311	0.00185912	0.00686474	3.92114
WBGene00011445	T04F8.7	0.673065	0.00455365	0.0136609	3.44347
WBGene00021687	Y48G8AL.7	0.671592	5.36573e-06	9.60931e-05	7.51001
WBGene00004003	pgp-9	0.671274	0.00205421	0.0074044	3.86747
WBGene00018874	tag-234	0.671017	0.0153135	0.0357727	2.80369
WBGene00020929	W02C12.2	0.67038	0.00380617	0.0119382	3.53844
WBGene00003111	mab-20	0.670085	0.000181359	0.00127023	5.22654
WBGene00017567	F18E3.11	0.669456	0.000189213	0.00131194	5.20161
WBGene00044757	Y55F3BR.11	0.669274	0.00794898	0.0211436	3.1495
WBGene00017262	F08F3.4	0.668959	0.00654658	0.0181361	3.25179
WBGene00010177	F57A8.1	0.668385	4.36699e-07	1.72561e-05	9.47032
WBGene00006684	twk-32	0.668346	0.0100708	0.0255346	3.02486
WBGene00020577	T19D12.2	0.667939	0.000261102	0.00163935	5.01384
WBGene00019138	bath-21	0.667644	0.000605666	0.00296661	4.53562
WBGene00013425	ceh-91	0.667585	2.92139e-06	6.21108e-05	7.95565
WBGene00011304	mnk-1	0.667408	0.000433637	0.00232008	4.72351
WBGene00014852	W02A11.6	0.666463	0.0133254	0.0319316	2.87717
WBGene00004816	skr-10	0.666418	0.0146266	0.0343958	2.82796
WBGene00002063	ife-5	0.666098	7.39774e-06	0.000121066	7.28149
WBGene00013221	Y54G11A.14	0.665562	0.00254598	0.00873496	3.75249
WBGene00004855	sma-1	0.664619	3.21299e-05	0.000358416	6.29191
WBGene00023407	cex-1	0.664178	5.03855e-05	0.000491201	6.00537
WBGene00013755	fbxa-115	0.663573	0.000681931	0.00323106	4.46951
WBGene00005718	srv-7	0.66284	0.0056476	0.0161266	3.32971
WBGene00003772	nlr-1	0.662828	0.00165403	0.00627822	3.98419
WBGene00009071	F23A7.6	0.661712	0.00926879	0.0238824	3.06858
WBGene00022194	Y71H2B.4	0.661457	3.5967e-06	7.15063e-05	7.80125
WBGene00010865	M04D8.7	0.661239	0.00380654	0.0119382	3.53839
WBGene00020501	T14B4.5	0.660403	0.00255052	0.00874675	3.75154
WBGene00009958	madd-4	0.660194	0.00213646	0.00762473	3.8464
WBGene00004129	pqn-42	0.659922	0.000456706	0.00241263	4.69419
WBGene00013181	Y53H1B.2	0.659812	7.18023e-06	0.00011881	7.30253
WBGene00011069	ceh-62	0.65937	0.000263707	0.00164791	5.0081
WBGene00009394	clec-63	0.659306	5.13212e-06	9.3165e-05	7.54205
WBGene00003883	osm-1	0.65908	2.40586e-05	0.000287563	6.48007
WBGene00014159	arrd-4	0.657564	0.00505376	0.0148089	3.38838
WBGene00010953	clec-190	0.656936	0.000985423	0.00426292	4.26614
WBGene00001207	egl-43	0.656468	0.0176141	0.0400343	2.72959
WBGene00012195	bath-34	0.655823	0.000545613	0.00274535	4.59407
WBGene00021855	Y54F10AR.2	0.655782	1.03662e-07	7.12845e-06	10.7558
WBGene00007840	C31C9.6	0.654845	0.00916624	0.0236989	3.07444
WBGene00000443	ceh-20	0.65451	9.17025e-05	0.000759486	5.63478
WBGene00044526	T28A11.22	0.654332	0.00636014	0.0177527	3.26702
WBGene00045212	Y110A7A.21	0.653441	0.00145129	0.0056965	4.05496
WBGene00015016	bath-14	0.651974	0.000125272	0.000963189	5.44631
WBGene00019156	H04M03.12	0.651651	0.0124335	0.0301835	2.91374
WBGene00012672	Y39B6A.10	0.651624	1.10555e-05	0.00016156	7.002
WBGene00007799	nrx-1	0.650489	0.000126012	0.000967007	5.44278
WBGene00004889	smp-1	0.650384	1.94151e-08	2.54258e-06	12.43
WBGene00012546	Y37D8A.4	0.650243	2.25068e-06	5.12943e-05	8.15229
WBGene00016539	trim-9	0.650027	0.00244468	0.00846603	3.7742
WBGene00020433	T11F8.1	0.649309	3.01714e-05	0.000342337	6.33255
WBGene00003710	nhr-120	0.649261	0.00974716	0.0248689	3.04207
WBGene00016997	cebp-1	0.648917	0.000109324	0.00086731	5.52821
WBGene00021503	Y40D12A.2	0.648676	0.000399419	0.00219314	4.77012
WBGene00017582	F18G5.6	0.648048	0.000450013	0.00239079	4.70254
WBGene00020106	R151.1	0.64784	0.00123691	0.00506792	4.14184
WBGene00012821	Y43F8B.11	0.647766	0.0106774	0.0267103	2.99403
WBGene00044643	H17B01.5	0.647457	0.0213023	0.0467257	2.6286
WBGene00001955	hlh-11	0.647397	3.21259e-05	0.000358416	6.29199
WBGene00001461	flp-18	0.646651	8.9752e-06	0.000139913	7.14615
WBGene00006372	syx-2	0.646412	0.00491611	0.0144857	3.40297
WBGene00018144	F37C4.4	0.646024	0.0014202	0.0056147	4.06671
WBGene00001707	grh-1	0.646007	0.00215164	0.00766213	3.8426
WBGene00022659	ZK112.3	0.645727	0.0195732	0.0436135	2.67362
WBGene00235276	D2096.16	0.645691	0.00399071	0.0123524	3.51334
WBGene00004986	spp-1	0.64569	4.27793e-05	0.000437854	6.10876
WBGene00008199	C49C3.9	0.645671	0.00172677	0.00649992	3.96095
WBGene00018878	glit-1	0.645462	0.000321923	0.00189292	4.89322
WBGene00021128	W10C8.5	0.645292	4.36998e-06	8.30222e-05	7.65853
WBGene00007260	olrn-1	0.645219	0.00157449	0.00604256	4.01083
WBGene00003388	moe-3	0.643297	0.000168673	0.00120189	5.2693
WBGene00008426	D2045.9	0.642061	0.000165723	0.00118635	5.27973
WBGene00001519	gar-3	0.640996	0.000634504	0.00306822	4.50966
WBGene00012113	T28B8.1	0.640129	0.000803456	0.00363927	4.37859
WBGene00000482	chd-3	0.640126	1.48764e-05	0.000199406	6.79987
WBGene00021336	Y34F4.1	0.639847	0.012893	0.0310781	2.89459
WBGene00021369	siah-1	0.638639	0.000153841	0.00112279	5.32379
WBGene00000792	crb-1	0.638357	0.000148414	0.00109654	5.34512
WBGene00007689	C18E9.9	0.638046	0.00252719	0.00867987	3.75645
WBGene00019189	H11L12.1	0.637913	0.000413586	0.00224532	4.75033
WBGene00010744	K10D6.4	0.637899	3.99804e-05	0.000415634	6.15179
WBGene00000396	cdh-4	0.637694	0.00124041	0.00507759	4.1403
WBGene00020735	T23F2.2	0.636868	0.00182177	0.00677408	3.93207
WBGene00011805	T16G12.4	0.636119	5.16193e-06	9.32847e-05	7.53787
WBGene00004798	sip-1	0.63598	4.41616e-07	1.7263e-05	9.46081
[truncated: 1,670 more rows]

## Sheet: isp-1 DOWNREGULATED
Gene_ID	Gene_Symbol	log2FC.isp1_vs_WT	Pval.isp1_vs_WT	Padj.isp1_vs_WT	tstat.isp1_vs_WT
WBGene00004186	prpf-4	-0.0993453	0.0193113	0.0431267	-2.68077
WBGene00000200	arx-2	-0.0994746	0.0167256	0.0384439	-2.75701
WBGene00016586	C42C1.8	-0.100065	0.0227052	0.0491513	-2.59462
WBGene00014096	ZK829.7	-0.100181	0.0212276	0.0466003	-2.63047
WBGene00010037	F54C8.4	-0.101782	0.020152	0.0446339	-2.65813
WBGene00004807	skr-1	-0.104171	0.0131845	0.0316465	-2.88279
WBGene00000840	cul-5	-0.104364	0.0156296	0.0363561	-2.79289
WBGene00006460	ppm-1	-0.104939	0.0192461	0.0430356	-2.68257
WBGene00016158	ari-1	-0.106745	0.0151884	0.0355381	-2.80803
WBGene00019762	M03F8.3	-0.111241	0.013373	0.0320166	-2.87529
WBGene00015927	dyci-1	-0.111872	0.0131414	0.0315811	-2.88452
WBGene00000876	cyl-1	-0.112184	0.0229154	0.0494983	-2.58971
WBGene00008532	dpt-1	-0.112347	0.0170109	0.0389195	-2.74805
WBGene00004759	sel-1	-0.112363	0.019971	0.0443444	-2.66293
WBGene00006755	unc-16	-0.11299	0.0212488	0.046634	-2.62994
WBGene00001499	fsn-1	-0.116252	0.0182385	0.0412074	-2.71111
WBGene00010231	F58B3.4	-0.117432	0.0130358	0.0313732	-2.88878
WBGene00022697	cyy-1	-0.117441	0.017718	0.0402301	-2.72647
WBGene00016151	smc-5	-0.118157	0.0138781	0.0329922	-2.85571
WBGene00021359	Y37E11AL.3	-0.118888	0.0130371	0.0313732	-2.88872
WBGene00000390	cdc-42	-0.118918	0.0100181	0.0254417	-3.02762
WBGene00009385	sas-5	-0.119652	0.0141532	0.0334758	-2.84534
WBGene00020936	hrpf-1	-0.120096	0.0140552	0.0333086	-2.84901
WBGene00012665	pph-5	-0.120469	0.00943027	0.0242042	-3.05948
WBGene00004684	rsd-6	-0.121174	0.0111499	0.0276183	-2.97121
WBGene00016074	C24H12.5	-0.12136	0.0204529	0.0451871	-2.65025
WBGene00016200	dpff-1	-0.121569	0.0128824	0.0310668	-2.89502
WBGene00008920	eef-1G	-0.121661	0.0127104	0.0307313	-2.90212
WBGene00006595	top-1	-0.121756	0.00934635	0.0240393	-3.06419
WBGene00022817	upp-1	-0.121785	0.0197776	0.0439949	-2.6681
WBGene00009654	F43D9.3	-0.122335	0.0225217	0.048854	-2.59895
WBGene00020437	stt-3	-0.122365	0.0124421	0.0301975	-2.91338
WBGene00020831	T26C12.1	-0.122807	0.020842	0.045887	-2.64023
WBGene00017534	F17A9.2	-0.123005	0.0149629	0.035088	-2.81594
WBGene00006791	unc-57	-0.123676	0.00639464	0.0178271	-3.26417
WBGene00008480	E04D5.1	-0.123882	0.00747254	0.0201736	-3.18206
WBGene00013994	ZK524.4	-0.124384	0.0189896	0.042546	-2.6897
WBGene00001999	hrp-1	-0.124467	0.00861108	0.0225201	-3.10735
WBGene00014075	dhhc-4	-0.124601	0.0152913	0.0357367	-2.80446
WBGene00019833	R02F2.4	-0.124694	0.0162568	0.037584	-2.77206
WBGene00006931	vps-26	-0.125227	0.00936408	0.0240732	-3.06319
WBGene00003882	orc-2	-0.125306	0.00792669	0.0210949	-3.15098
WBGene00018131	F37A4.1	-0.125577	0.00874789	0.0228215	-3.09905
WBGene00011368	tftc-5	-0.125789	0.014878	0.0349043	-2.81895
WBGene00004272	rab-8	-0.126045	0.0201365	0.0446177	-2.65854
WBGene00018161	F38A5.2	-0.126738	0.0185228	0.0416939	-2.70291
WBGene00011975	T24B1.1	-0.126738	0.0211062	0.0463777	-2.63352
WBGene00011349	T01H3.3	-0.127367	0.0215682	0.0472242	-2.622
WBGene00007554	pptr-2	-0.127547	0.00899137	0.0233417	-3.08459
WBGene00006481	plrg-1	-0.128377	0.00927571	0.0238886	-3.06818
WBGene00013877	ZC376.6	-0.128931	0.0169186	0.0387697	-2.75093
WBGene00009052	ekl-1	-0.129132	0.00604655	0.0170482	-3.29369
WBGene00018010	F33E11.2	-0.129895	0.0226854	0.0491152	-2.59509
WBGene00014015	panl-3	-0.129903	0.0106426	0.0266359	-2.99575
WBGene00015486	C05D11.9	-0.130004	0.0175544	0.0399498	-2.73139
WBGene00015512	mthf-1	-0.130542	0.0152333	0.0356361	-2.80647
WBGene00019544	miro-1	-0.130543	0.0223679	0.0485999	-2.6026
WBGene00007184	B0464.2	-0.130694	0.0203311	0.0449742	-2.65343
WBGene00017855	F27C1.6	-0.131187	0.00925117	0.0238602	-3.06958
WBGene00002992	lin-3	-0.131968	0.0103875	0.0261612	-3.00854
WBGene00011758	T13H5.4	-0.132077	0.00479775	0.0142293	-3.41585
WBGene00016960	vps-33.2	-0.132867	0.0100706	0.0255346	-3.02487
WBGene00001334	ero-1	-0.132971	0.0168856	0.0387165	-2.75197
WBGene00003821	nst-1	-0.133024	0.00351364	0.0112257	-3.58089
WBGene00009082	dlat-1	-0.133624	0.0016352	0.0062201	-3.99038
WBGene00018017	F33G12.5	-0.133625	0.00694658	0.0190318	-3.22053
WBGene00004049	pme-1	-0.133657	0.00586762	0.0166412	-3.30954
WBGene00004340	rfc-4	-0.133704	0.00747239	0.0201736	-3.18208
WBGene00022774	swsn-6	-0.133737	0.0151618	0.0354968	-2.80896
WBGene00004268	rab-5	-0.134029	0.00899906	0.0233579	-3.08414
WBGene00010416	H25P06.1	-0.134043	0.00622482	0.0174548	-3.27837
WBGene00019121	npl-4.2	-0.134045	0.0175294	0.0399165	-2.73214
WBGene00015203	B0495.2	-0.134557	0.0148301	0.0348227	-2.82066
WBGene00004271	rab-7	-0.134779	0.0127054	0.0307239	-2.90232
WBGene00003564	ncs-2	-0.134912	0.0200296	0.0444352	-2.66137
WBGene00004895	smu-1	-0.134951	0.00962074	0.0246175	-3.04894
WBGene00021351	Y37E3.10	-0.134982	0.015181	0.0355261	-2.80829
WBGene00011142	R08D7.1	-0.135278	0.016825	0.0386165	-2.75387
WBGene00015283	C01B10.9	-0.135416	0.00703715	0.0192368	-3.2137
WBGene00021868	atln-1	-0.135814	0.0115427	0.0283877	-2.95295
WBGene00015235	cdc-26	-0.136252	0.0159185	0.0369039	-2.78319
WBGene00013144	Y53C12B.2	-0.136516	0.0135665	0.0323676	-2.86771
WBGene00011857	T20D3.3	-0.136558	0.0211395	0.0464327	-2.63268
WBGene00017349	farl-11	-0.136601	0.0218719	0.047724	-2.61455
WBGene00012033	T26C5.3	-0.136928	0.0158826	0.0368367	-2.78439
WBGene00008502	skih-2	-0.137094	0.0163125	0.0376689	-2.77025
WBGene00005025	sqv-7	-0.138008	0.0210827	0.0463335	-2.63412
WBGene00001134	eat-3	-0.138077	0.0143676	0.0339223	-2.8374
WBGene00001130	dyn-1	-0.138079	0.0155837	0.0362813	-2.79444
WBGene00004390	rnp-7	-0.13862	0.00422064	0.0128734	-3.48366
WBGene00002130	inx-8	-0.138772	0.00571229	0.0162791	-3.3237
WBGene00001392	far-8	-0.139016	0.0134162	0.0320814	-2.87359
WBGene00020107	R151.2	-0.139098	0.0174012	0.0396982	-2.73603
WBGene00010419	H28O16.1	-0.139641	0.00925727	0.0238682	-3.06923
WBGene00009987	F53F4.3	-0.140263	0.00747972	0.0201827	-3.18156
WBGene00011892	T21C9.4	-0.140415	0.0189154	0.0424385	-2.69177
WBGene00015159	psd-1	-0.140629	0.0227818	0.0492768	-2.59283
WBGene00014013	ZK632.4	-0.140974	0.00856278	0.0224052	-3.11032
WBGene00004383	rnh-2	-0.141325	0.0130802	0.0314483	-2.88698
WBGene00000846	cup-5	-0.141979	0.00252545	0.00867577	-3.75682
WBGene00001002	div-1	-0.142231	0.00498014	0.0146472	-3.39613
WBGene00008330	C55A6.1	-0.142236	0.0113819	0.0280741	-2.96035
WBGene00002202	kin-19	-0.142402	0.0072041	0.0195954	-3.20134
WBGene00018613	skpt-1	-0.142441	0.0202143	0.0447471	-2.65649
WBGene00013140	mop-25.2	-0.142548	0.00693326	0.0190084	-3.22154
WBGene00009159	F26E4.4	-0.142683	0.0158402	0.0367546	-2.7858
WBGene00008402	wdfy-2	-0.142881	0.00911989	0.023629	-3.07711
WBGene00000158	apg-1	-0.143745	0.00653957	0.0181199	-3.25235
WBGene00018948	F56C9.3	-0.143839	0.00917498	0.0237137	-3.07394
WBGene00000567	cnx-1	-0.144335	0.00928019	0.0238962	-3.06793
WBGene00000271	brf-1	-0.145194	0.0192603	0.0430534	-2.68218
WBGene00007645	C17E4.6	-0.1453	0.00805181	0.0213421	-3.14273
WBGene00004699	rsp-2	-0.14544	0.0163977	0.0378237	-2.7675
WBGene00001830	hcp-2	-0.145676	0.00942854	0.0242037	-3.05958
WBGene00004888	smo-1	-0.145708	0.0157874	0.0366626	-2.78757
WBGene00003253	mig-22	-0.145709	0.00273387	0.00921246	-3.71446
WBGene00013355	gck-3	-0.145731	0.0154075	0.0359321	-2.80046
WBGene00007444	C08F8.2	-0.146173	0.00643856	0.0179118	-3.26056
WBGene00003934	pat-10	-0.146194	0.0200219	0.0444264	-2.66157
WBGene00016182	C28C12.12	-0.14695	0.0189587	0.0425005	-2.69056
WBGene00008413	D2030.3	-0.147468	0.00720543	0.0195957	-3.20125
WBGene00004304	ran-3	-0.147481	0.00622178	0.0174493	-3.27862
WBGene00013688	riok-2	-0.147588	0.0032124	0.0104418	-3.62853
WBGene00010847	M04B2.4	-0.147707	0.00633942	0.0177042	-3.26874
WBGene00012276	his-74	-0.147925	0.00780798	0.0208497	-3.15893
WBGene00018132	F37A4.2	-0.148083	0.02058	0.0454173	-2.64695
WBGene00004701	rsp-4	-0.148232	0.0151361	0.0354417	-2.80986
WBGene00010766	K11B4.1	-0.148674	0.0128869	0.0310711	-2.89484
WBGene00016610	paqr-1	-0.149024	0.00224704	0.00794619	-3.81933
WBGene00011560	T07C4.3	-0.149111	0.00917148	0.0237085	-3.07414
WBGene00000419	ced-5	-0.14968	0.0115238	0.0283553	-2.95381
WBGene00003241	mig-5	-0.150134	0.0119124	0.02913	-2.93632
WBGene00012382	ttr-16	-0.150214	0.0173493	0.039591	-2.73761
WBGene00020782	T24H7.3	-0.150398	0.020376	0.0450547	-2.65225
WBGene00016408	prmt-5	-0.150546	0.0105023	0.0263745	-3.00274
WBGene00016263	C30F12.4	-0.150668	0.0102437	0.0258745	-3.01589
WBGene00007965	C36A4.4	-0.150762	0.00788193	0.021018	-3.15396
WBGene00017317	attf-2	-0.151001	0.00761421	0.0204587	-3.17217
WBGene00006474	wdr-5.1	-0.151578	0.00850255	0.0222839	-3.11403
WBGene00020441	T12A2.7	-0.152058	0.00792646	0.0210949	-3.15099
WBGene00000418	ced-4	-0.152295	0.0150325	0.0352303	-2.81349
WBGene00006359	swp-1	-0.152398	0.0230613	0.0497459	-2.58632
WBGene00020932	dhod-1	-0.153247	0.00609516	0.0171628	-3.28947
WBGene00019003	F57B10.5	-0.153258	0.013405	0.0320685	-2.87403
WBGene00010113	F55D12.5	-0.153533	0.0123395	0.0299897	-2.91774
WBGene00000405	cdk-1	-0.153759	0.0135906	0.0324155	-2.86677
WBGene00018833	ztf-1	-0.153912	0.00653318	0.0181085	-3.25287
WBGene00012351	W09C5.1	-0.153993	0.00927239	0.0238841	-3.06837
WBGene00012206	W02B12.11	-0.153999	0.00914494	0.0236708	-3.07566
WBGene00044077	tag-232	-0.154257	0.00402753	0.0124252	-3.50847
WBGene00022722	ZK370.8	-0.154358	0.0194626	0.0434156	-2.67663
WBGene00009186	trcs-1	-0.154417	0.0177141	0.0402284	-2.72658
WBGene00008767	F13G3.7	-0.154699	0.0123688	0.0300517	-2.91649
WBGene00012258	W04G3.5	-0.154714	0.00868743	0.0226936	-3.1027
WBGene00014119	ZK858.6	-0.154765	0.00355594	0.0113358	-3.57453
WBGene00006734	ufd-2	-0.15541	0.00329034	0.0106429	-3.61578
WBGene00018391	rpb-4	-0.1555	0.0145027	0.0341777	-2.83245
WBGene00022401	Y97E10AR.6	-0.155544	0.00211865	0.00757648	-3.85089
WBGene00018090	F36D4.5	-0.155778	0.0029284	0.00969924	-3.67781
WBGene00010583	K05C4.7	-0.15587	0.00819058	0.0216233	-3.13373
WBGene00009732	cope-1	-0.156083	0.00678676	0.0186745	-3.2328
WBGene00018604	uggt-1	-0.156227	0.00563677	0.0161072	-3.33072
WBGene00017826	tag-340	-0.156238	0.00489055	0.0144416	-3.40573
WBGene00001110	duo-1	-0.156405	0.0051161	0.0149447	-3.3819
WBGene00008642	F10B5.8	-0.156497	0.00510826	0.01493	-3.38271
WBGene00008218	nasp-2	-0.157103	0.0091282	0.0236467	-3.07663
WBGene00004755	sec-24.1	-0.157177	0.00345243	0.0110657	-3.59022
WBGene00012497	ragc-1	-0.157324	0.00684007	0.0187951	-3.22867
WBGene00014234	vps-29	-0.157543	0.0110982	0.0275289	-2.97366
WBGene00003831	nuo-1	-0.15815	0.0163039	0.0376574	-2.77053
WBGene00017132	mel-47	-0.158283	0.00392921	0.0122144	-3.52157
WBGene00010264	F58G1.2	-0.158283	0.0101687	0.0257214	-3.01975
WBGene00019713	pqn-52	-0.158289	0.0104999	0.0263745	-3.00286
WBGene00010794	dld-1	-0.158336	0.00747803	0.0201827	-3.18168
WBGene00009888	F49E2.5	-0.158506	0.0131523	0.0315939	-2.88408
WBGene00011747	sna-2	-0.158533	0.00717109	0.0195223	-3.20376
WBGene00001411	fem-1	-0.158631	0.00468662	0.0139623	-3.42824
WBGene00000757	col-184	-0.158663	0.0098832	0.0251473	-3.03476
WBGene00013177	rsy-1	-0.158936	0.0107242	0.026802	-2.99173
WBGene00006933	vps-35	-0.159378	0.0044206	0.0133375	-3.45916
WBGene00013340	tcc-1	-0.159567	0.0016227	0.00618736	-3.99452
WBGene00020507	vha-15	-0.160123	0.00114373	0.00477957	-4.18456
WBGene00004506	rpt-6	-0.160204	0.00260053	0.00887612	-3.74116
WBGene00007786	rmd-2	-0.160456	0.00127777	0.00519515	-4.12414
WBGene00004136	pqn-51	-0.160503	0.00914007	0.0236697	-3.07595
WBGene00022036	Y65B4BL.4	-0.160546	0.0134745	0.0321868	-2.8713
WBGene00003030	lin-45	-0.160712	0.00777987	0.0208053	-3.16083
WBGene00018371	ess-2	-0.160933	0.00376238	0.0118324	-3.54458
WBGene00009132	F25H8.2	-0.161116	0.019526	0.0435267	-2.6749
WBGene00003175	mec-12	-0.161373	0.0174855	0.0398503	-2.73347
WBGene00022677	ZK180.3	-0.16141	0.0144718	0.0341226	-2.83358
WBGene00010778	gpdh-2	-0.161616	0.0027921	0.00934919	-3.70322
WBGene00001558	gdi-1	-0.161661	0.00206157	0.00742416	-3.86556
WBGene00014095	gdh-1	-0.162086	0.00546717	0.0157244	-3.34685
WBGene00000209	asg-1	-0.162128	0.0225922	0.0489868	-2.59728
WBGene00000874	cyk-3	-0.162171	0.00902042	0.0234056	-3.08289
WBGene00020824	T26A8.1	-0.162323	0.00157812	0.00605079	-4.00959
WBGene00011885	T21B10.3	-0.162366	0.00237692	0.00829104	-3.78924
WBGene00007186	B0464.6	-0.162396	0.00155453	0.00598636	-4.01773
WBGene00021559	Y45G5AM.7	-0.16272	0.00864542	0.0226024	-3.10526
WBGene00019888	snpc-1.4	-0.162888	0.00247268	0.00853324	-3.76811
WBGene00010631	cash-1	-0.163091	0.0147354	0.0346362	-2.82404
WBGene00004388	rnp-5	-0.163123	0.0188269	0.0422646	-2.69426
WBGene00007576	dph-1	-0.163557	0.0106051	0.0265755	-2.99761
WBGene00010496	sec-12	-0.164036	0.00976367	0.0248961	-3.04117
WBGene00009521	F38A1.8	-0.164178	0.0032869	0.0106339	-3.61633
WBGene00003795	npp-9	-0.164219	0.013227	0.0317151	-2.88109
WBGene00022703	ubxn-4	-0.164267	0.00171218	0.0064496	-3.96553
WBGene00008645	F10C2.4	-0.164591	0.00879621	0.0229268	-3.09615
WBGene00007008	rfp-1	-0.164644	0.00748245	0.0201866	-3.18137
WBGene00011734	mlc-5	-0.164701	0.00518803	0.0151104	-3.37452
WBGene00003830	num-1	-0.164832	0.0066514	0.0183752	-3.24342
WBGene00017759	sucl-2	-0.165279	0.00574285	0.0163515	-3.32088
WBGene00019712	M01E11.3	-0.165482	0.0187912	0.0422026	-2.69527
WBGene00008338	C55A6.9	-0.166151	0.00821524	0.0216776	-3.13214
WBGene00019457	vms-1	-0.166251	0.00212793	0.00759942	-3.84854
WBGene00006751	unc-11	-0.166441	0.0123854	0.030083	-2.91578
WBGene00000833	cts-1	-0.166463	0.0228179	0.0493414	-2.59198
WBGene00017686	tpp-2	-0.166475	0.00637072	0.0177791	-3.26615
WBGene00017261	acl-6	-0.166532	0.0226536	0.0490664	-2.59583
WBGene00015677	cpg-4	-0.166544	0.0195949	0.0436495	-2.67303
WBGene00018857	stau-1	-0.166657	0.010446	0.026268	-3.00558
WBGene00007978	C36B1.11	-0.166971	0.00943837	0.0242211	-3.05903
WBGene00020184	uba-5	-0.167086	0.00264121	0.00897829	-3.73287
WBGene00009952	F53A2.7	-0.167145	0.00473081	0.0140597	-3.42328
WBGene00000203	arx-5	-0.167354	0.0191644	0.042889	-2.68483
WBGene00009200	F28C1.1	-0.167577	0.00212493	0.00759039	-3.8493
WBGene00007581	alkb-8	-0.167669	0.00399331	0.0123532	-3.513
WBGene00016790	C49H3.3	-0.16781	0.016466	0.0379572	-2.76529
WBGene00014249	ZK1307.8	-0.168028	0.00637232	0.0177805	-3.26602
WBGene00001047	dnj-29	-0.168919	0.00349442	0.0111688	-3.5838
WBGene00006434	prdx-2	-0.168988	0.00265647	0.00901473	-3.72979
WBGene00006447	tag-72	-0.16937	0.00653726	0.0181166	-3.25254
WBGene00009098	ehbp-1	-0.169574	0.00206127	0.00742416	-3.86563
WBGene00016400	C34D4.4	-0.169959	0.0206089	0.0454639	-2.64621
WBGene00004767	sel-10	-0.170003	0.00144136	0.00566594	-4.05868
WBGene00016652	got-2.1	-0.170167	0.0109655	0.0272635	-2.98
WBGene00009784	F46C5.9	-0.170561	0.00945216	0.0242492	-3.05826
WBGene00004101	hgrs-1	-0.170637	0.00253783	0.00871266	-3.7542
WBGene00003162	mdh-2	-0.170764	0.00357619	0.0113873	-3.57152
WBGene00010665	K08E3.5	-0.17078	0.00338855	0.0109183	-3.60014
WBGene00004205	psr-1	-0.170997	0.00428512	0.0130351	-3.47564
WBGene00019399	K04F10.7	-0.171072	0.0199526	0.0443158	-2.66342
WBGene00003864	oma-1	-0.17154	0.00820137	0.0216482	-3.13303
WBGene00022257	puf-11	-0.171726	0.00916407	0.0236971	-3.07456
WBGene00002027	hsr-9	-0.171804	0.0114107	0.0281239	-2.95902
WBGene00000794	crn-1	-0.171816	0.00296967	0.00981547	-3.67035
WBGene00022251	blos-2	-0.172071	0.0165761	0.0381673	-2.76177
WBGene00017605	F19F10.9	-0.172094	0.0028307	0.00944855	-3.6959
WBGene00000215	asp-2	-0.17212	0.00341022	0.0109703	-3.59676
WBGene00012315	immt-2	-0.172274	0.00070517	0.00331507	-4.45089
WBGene00000142	aos-1	-0.172327	0.00169416	0.00639481	-3.97124
WBGene00021832	Y54E10A.12	-0.172437	0.001856	0.00685961	-3.92205
WBGene00015312	C01G8.1	-0.172476	0.0144521	0.0340812	-2.8343
WBGene00011967	pir-1	-0.17259	0.0103904	0.0261612	-3.00839
WBGene00016444	C35D10.7	-0.172613	0.000725063	0.00337661	-4.43545
WBGene00004373	rme-1	-0.172618	0.00121458	0.00500352	-4.15177
WBGene00016333	C32F10.8	-0.172677	0.00033695	0.00195148	-4.86709
WBGene00004244	puf-8	-0.172912	0.00722527	0.0196429	-3.1998
WBGene00008143	C47E8.4	-0.173022	0.0119179	0.029139	-2.93608
WBGene00007394	C06H5.6	-0.173064	0.01766	0.0401272	-2.7282
WBGene00008062	set-32	-0.1733	0.0151711	0.035508	-2.80864
WBGene00003020	lin-35	-0.173836	0.00274362	0.00923863	-3.71256
WBGene00010713	uso-1	-0.174033	0.00447334	0.0134607	-3.45288
WBGene00009915	F52A8.1	-0.174476	0.00467341	0.0139308	-3.42974
WBGene00016014	C23G10.7	-0.174706	0.0022868	0.00803985	-3.80994
WBGene00000507	cit-1.1	-0.17472	0.00259042	0.00884921	-3.74324
WBGene00017920	jmjd-1.2	-0.174727	0.000905213	0.00400761	-4.31281
WBGene00018522	F46H5.7	-0.174874	0.00439923	0.013287	-3.46172
WBGene00016203	tag-250	-0.174976	0.0152737	0.0357112	-2.80507
WBGene00004975	spe-39	-0.175002	0.00257101	0.00880502	-3.74726
WBGene00012897	pisy-1	-0.175197	0.0116861	0.0286869	-2.94644
WBGene00020732	T23E7.2	-0.175476	0.0198096	0.0440413	-2.66724
WBGene00004387	rnp-4	-0.175645	0.00341524	0.0109753	-3.59598
WBGene00021757	taco-1	-0.17594	0.0136006	0.0324247	-2.86638
WBGene00018890	F55F8.2	-0.176282	0.00499654	0.01469	-3.39439
WBGene00012121	T28C6.7	-0.176462	0.00436795	0.0132187	-3.4655
WBGene00006392	taf-10	-0.176482	0.0156689	0.0364368	-2.79156
WBGene00015928	C17H12.2	-0.17652	0.00464558	0.0138634	-3.4329
WBGene00004143	pqn-59	-0.176949	0.00856229	0.0224052	-3.11035
WBGene00007625	C16C10.4	-0.177037	0.00371584	0.0117208	-3.55119
WBGene00013789	Y116A8C.9	-0.177658	0.0190417	0.0426445	-2.68824
WBGene00007718	otub-1	-0.177691	0.00066722	0.0031771	-4.48165
WBGene00012348	pptr-1	-0.177749	0.0043431	0.013161	-3.46852
WBGene00021973	emc-2	-0.177811	0.00352573	0.0112575	-3.57906
WBGene00003010	lin-24	-0.177833	0.0128749	0.0310582	-2.89533
WBGene00018426	F44E7.4	-0.177893	0.00388302	0.0121206	-3.52784
WBGene00022044	dpm-1	-0.177966	0.00501237	0.0147202	-3.39272
WBGene00000838	cul-3	-0.178197	0.00121911	0.00501959	-4.14974
WBGene00002071	ile-2	-0.178231	0.0130302	0.031366	-2.889
WBGene00011273	R53.4	-0.178541	0.00920803	0.0237721	-3.07204
WBGene00015009	B0041.5	-0.178732	0.00186121	0.00687086	-3.92054
WBGene00007118	npp-22	-0.178989	0.00402181	0.0124148	-3.50923
WBGene00004297	rad-51	-0.17916	0.000708565	0.00332316	-4.44822
WBGene00045038	F13G11.3	-0.179177	0.0036161	0.0114772	-3.56563
WBGene00012167	W01A8.5	-0.179215	0.0011754	0.00488135	-4.16965
WBGene00015754	C14B9.8	-0.179335	0.012302	0.029926	-2.91935
WBGene00011936	pgrn-1	-0.179378	0.0175084	0.0398853	-2.73278
WBGene00017997	F33D4.5	-0.179484	0.00149754	0.00582336	-4.03796
WBGene00004357	rho-1	-0.179821	0.000976386	0.0042342	-4.27119
WBGene00017889	F28B3.10	-0.179899	0.0189177	0.0424385	-2.69171
WBGene00000159	aps-1	-0.18003	0.00914397	0.0236708	-3.07572
WBGene00007221	cpna-3	-0.180343	0.0110883	0.0275172	-2.97413
WBGene00011635	T09A5.7	-0.180397	0.022992	0.0496301	-2.58793
WBGene00000871	cye-1	-0.180537	0.00597623	0.0168829	-3.29986
WBGene00000854	cux-7	-0.18065	0.00420721	0.0128399	-3.48535
WBGene00000292	cap-1	-0.180652	0.000196212	0.0013452	-5.18029
WBGene00007626	rnf-121	-0.180926	0.00356109	0.0113476	-3.57376
WBGene00007144	B0334.4	-0.181109	0.00847237	0.0222195	-3.11591
WBGene00006715	ubc-20	-0.181422	0.00202762	0.0073385	-3.87448
WBGene00001041	dnj-23	-0.181491	0.00119305	0.00493787	-4.16152
WBGene00010458	mrpl-10	-0.181525	0.0148226	0.0348104	-2.82092
WBGene00019767	rpa-2	-0.181601	0.00362931	0.011505	-3.56369
WBGene00014139	nstp-5	-0.18162	0.0229743	0.0496003	-2.58834
WBGene00007643	2025-03-03	-0.181667	0.0148098	0.0347855	-2.82138
WBGene00010993	R03E1.2	-0.181956	0.000502692	0.00259178	-4.6401
WBGene00006739	ulp-4	-0.182834	0.0137332	0.0327064	-2.86126
WBGene00012353	W09C5.7	-0.182893	0.000539179	0.00272367	-4.60072
WBGene00004152	pqn-70	-0.183126	0.00176841	0.0066331	-3.9481
WBGene00020933	W02D3.4	-0.183174	0.00107689	0.00455688	-4.21749
WBGene00008149	pyp-1	-0.183223	0.00901235	0.0233885	-3.08336
WBGene00002957	let-858	-0.183494	0.00378303	0.0118768	-3.54168
WBGene00020275	atp-4	-0.183529	0.0105953	0.0265612	-2.9981
WBGene00017643	czw-1	-0.183589	0.000978412	0.00423852	-4.27006
WBGene00006529	tba-2	-0.183729	0.00362278	0.0114912	-3.56465
WBGene00008769	mrpl-13	-0.183903	0.016233	0.0375364	-2.77284
WBGene00014078	ZK792.5	-0.184084	0.000526066	0.00267924	-4.61455
WBGene00001241	elo-3	-0.184194	0.0193378	0.0431737	-2.68004
WBGene00011306	R186.3	-0.184295	0.00279569	0.00935725	-3.70253
WBGene00001600	glh-3	-0.184521	0.00535635	0.0154847	-3.35766
WBGene00009126	pyk-1	-0.184542	0.00148135	0.00577736	-4.04385
WBGene00009944	F52H3.2	-0.184835	0.000751537	0.00346636	-4.41556
WBGene00001597	gld-3	-0.185116	0.0124518	0.0302164	-2.91296
WBGene00000991	dhs-28	-0.185129	0.0125092	0.0303234	-2.91054
WBGene00000696	col-122	-0.185288	0.00430214	0.0130668	-3.47354
WBGene00017984	F32D1.5	-0.185421	0.000553153	0.00276925	-4.58637
WBGene00010325	exos-3	-0.185529	0.0091555	0.0236826	-3.07506
WBGene00018897	F55F8.9	-0.185534	0.018405	0.0414876	-2.70629
WBGene00015702	C11D2.4	-0.186003	0.00397463	0.0123146	-3.51548
WBGene00018181	F38E1.9	-0.186209	0.0143629	0.0339213	-2.83757
WBGene00006999	zyx-1	-0.186315	0.00182412	0.00677962	-3.93138
WBGene00011087	R07B7.2	-0.186321	0.00405834	0.0124935	-3.50444
WBGene00002190	kin-2	-0.186509	0.000548591	0.00275684	-4.59102
WBGene00019766	M4.1	-0.186676	0.0045457	0.0136403	-3.44439
WBGene00006976	zhp-3	-0.186726	0.00250817	0.00862949	-3.76048
WBGene00007101	B0024.11	-0.186938	0.00161879	0.00617395	-3.99583
WBGene00002077	imb-3	-0.186978	0.0138418	0.0329303	-2.8571
WBGene00015329	C02B10.4	-0.187029	0.00196383	0.00715656	-3.89166
WBGene00001007	dli-1	-0.187169	0.00159042	0.00608619	-4.00539
WBGene00003085	lst-3	-0.18719	0.00470426	0.0140017	-3.42626
WBGene00000976	dhs-13	-0.187212	0.00199827	0.00726209	-3.88231
WBGene00017757	bra-2	-0.187348	0.0162836	0.037624	-2.77119
WBGene00021078	unc-132	-0.187381	0.0113635	0.0280511	-2.9612
WBGene00011580	ddx-19	-0.187768	0.00552235	0.015843	-3.34155
WBGene00020195	T03G6.3	-0.188181	0.00925584	0.0238682	-3.06931
WBGene00017988	fipp-1	-0.188523	0.00452198	0.0135839	-3.44716
WBGene00008281	C53D6.4	-0.188719	0.00818975	0.0216233	-3.13378
WBGene00017825	cee-1	-0.189115	0.000656132	0.00314001	-4.49098
WBGene00003818	nsf-1	-0.189256	0.002172	0.00772206	-3.83755
WBGene00022781	pmt-1	-0.189513	0.0167201	0.0384369	-2.75718
WBGene00004405	rop-1	-0.189697	0.00437093	0.0132227	-3.46514
WBGene00014111	rpc-25	-0.189901	0.00458038	0.013713	-3.44037
WBGene00006697	uaf-1	-0.19003	0.00306443	0.0100638	-3.65362
WBGene00013668	Y105E8A.3	-0.190058	0.00399656	0.0123581	-3.51256
WBGene00013260	rsr-2	-0.190232	0.00241717	0.00840192	-3.78025
WBGene00019792	M116.5	-0.190245	0.0101187	0.0256189	-3.02236
WBGene00016291	C31H1.8	-0.190438	0.000388579	0.00215072	-4.78576
WBGene00004783	seu-1	-0.190448	0.00273083	0.00920807	-3.71506
WBGene00016057	C24D10.6	-0.190545	0.012844	0.0309976	-2.8966
WBGene00021552	zip-4	-0.190622	0.00302024	0.0099577	-3.66136
WBGene00004042	plk-1	-0.190689	0.0104515	0.0262776	-3.0053
WBGene00022580	iglr-2	-0.190868	0.00177239	0.00664331	-3.94689
WBGene00022458	prp-31	-0.19122	0.000407486	0.00222284	-4.75876
WBGene00016889	lst-6	-0.191487	0.00745123	0.0201469	-3.18357
WBGene00000192	arl-8	-0.191556	0.00296672	0.0098139	-3.67088
WBGene00011412	mrpl-16	-0.191584	0.021952	0.0478665	-2.6126
WBGene00011883	mrpl-50	-0.191623	0.0169744	0.0388529	-2.74919
WBGene00019296	mcu-1	-0.191715	0.00199814	0.00726209	-3.88235
WBGene00014036	ZK643.5	-0.191804	0.00126234	0.00514954	-4.13075
WBGene00004756	sec-24.2	-0.192341	0.00719182	0.0195721	-3.20224
WBGene00018585	F48A11.4	-0.19246	0.00423931	0.012918	-3.48133
WBGene00016062	C24G6.8	-0.192687	0.00106273	0.00451499	-4.22473
WBGene00021536	Y42H9AR.1	-0.192762	0.00122533	0.00503866	-4.14696
WBGene00020796	mrpl-28	-0.192854	0.0111164	0.0275611	-2.97279
WBGene00010303	cri-3	-0.19312	0.000655039	0.00313602	-4.49191
WBGene00007907	C34B4.2	-0.193463	0.00142015	0.0056147	-4.06672
WBGene00002214	klc-1	-0.193493	0.00288445	0.00958967	-3.68587
WBGene00000879	cyn-3	-0.193577	0.00652349	0.0180879	-3.25365
WBGene00017125	acdh-12	-0.19363	0.000942529	0.00412282	-4.29058
WBGene00003893	ost-1	-0.193765	0.00328401	0.0106331	-3.6168
WBGene00010097	srpa-68	-0.193773	0.0014335	0.00564717	-4.06165
WBGene00004116	pqn-27	-0.193933	0.00314923	0.010268	-3.63909
WBGene00017356	F10E9.4	-0.194266	0.00410999	0.0126065	-3.49774
WBGene00018008	vpr-1	-0.194286	0.000214618	0.00142525	-5.12782
WBGene00015734	copd-1	-0.194611	0.000343863	0.00198339	-4.85547
WBGene00003805	npp-19	-0.194939	0.00642947	0.0178928	-3.26131
WBGene00002998	lin-9	-0.194953	0.00831733	0.0218888	-3.12564
WBGene00019511	K08A2.1	-0.195271	0.00104634	0.00446443	-4.23325
WBGene00000229	atp-2	-0.195627	0.000302285	0.00181668	-4.92936
WBGene00012095	pssy-2	-0.195628	0.00156126	0.00600936	-4.0154
WBGene00021686	Y48G8AL.5	-0.195648	0.00123182	0.00505751	-4.14408
WBGene00018849	F55A3.3	-0.196118	0.00218843	0.00777005	-3.8335
WBGene00006963	xpa-1	-0.196277	0.00213176	0.00760969	-3.84758
WBGene00021507	Y41D4A.5	-0.196313	0.000409455	0.00223052	-4.75603
WBGene00013669	Y105E8A.8	-0.196525	0.00822459	0.021695	-3.13154
WBGene00001385	far-1	-0.197031	0.00879591	0.0229268	-3.09616
WBGene00022400	rpb-9	-0.19709	0.0136633	0.0325595	-2.86395
WBGene00018893	tag-345	-0.197248	0.00131494	0.0052988	-4.10853
WBGene00009445	F35G12.12	-0.19728	0.000335704	0.00194675	-4.86921
WBGene00011061	wago-1	-0.197721	0.00137108	0.00546927	-4.08582
WBGene00019276	H43I07.3	-0.197749	0.00933883	0.0240245	-3.06461
WBGene00000094	agt-2	-0.197796	0.00429278	0.0130509	-3.47469
WBGene00020894	T28D9.1	-0.197829	0.00395491	0.0122717	-3.51812
WBGene00017742	nfyc-1	-0.197919	0.00240508	0.0083727	-3.78293
WBGene00016583	tag-335	-0.197943	0.0145504	0.0342438	-2.83072
WBGene00000822	csq-1	-0.198737	0.00570146	0.016257	-3.3247
WBGene00015540	sams-4	-0.198756	0.000772701	0.00354238	-4.40018
WBGene00000817	csn-5	-0.199201	0.00184855	0.00684011	-3.92421
WBGene00010260	ddx-17	-0.199318	0.00517692	0.0150863	-3.37566
WBGene00010044	F54C9.9	-0.199433	0.000283701	0.00172733	-4.96589
WBGene00017999	emc-6	-0.19971	0.00765201	0.020529	-3.16956
WBGene00006802	unc-69	-0.199747	0.00543808	0.0156748	-3.34966
WBGene00015803	C15H9.9	-0.199767	0.00186892	0.00689131	-3.91831
WBGene00004754	sec-23	-0.1998	0.000954803	0.00416106	-4.28347
WBGene00008132	gale-1	-0.199921	0.00292503	0.00969205	-3.67842
WBGene00022117	Y71F9AL.12	-0.19994	0.00245093	0.00848029	-3.77283
WBGene00010002	F53F8.5	-0.199993	0.00269908	0.00912113	-3.7213
WBGene00011507	T05H10.1	-0.200536	0.00749162	0.0202045	-3.18072
WBGene00005023	sqv-5	-0.200619	0.0128792	0.0310638	-2.89515
WBGene00003209	mel-26	-0.200729	0.00123519	0.00506478	-4.1426
WBGene00004919	snr-6	-0.200812	0.00669273	0.0184509	-3.24015
WBGene00006613	trm-1	-0.200841	0.00193471	0.00706405	-3.89969
WBGene00013246	Y57A10A.1	-0.20088	0.0103337	0.0260671	-3.01127
WBGene00007022	mdt-22	-0.20099	0.00941978	0.024189	-3.06007
WBGene00017286	F09E5.8	-0.201016	0.0220825	0.0480982	-2.60944
WBGene00020475	sut-1	-0.201079	0.00890148	0.0231462	-3.08988
WBGene00004498	rps-29	-0.20142	0.0168127	0.0385995	-2.75426
WBGene00006910	vha-1	-0.201524	0.00174181	0.00655033	-3.95627
WBGene00020517	hpo-8	-0.201589	0.00843715	0.0221546	-3.1181
WBGene00018270	F41C3.4	-0.201624	0.0182512	0.0412229	-2.71074
WBGene00007684	C18E9.4	-0.201904	0.0131183	0.0315304	-2.88544
WBGene00006577	tlf-1	-0.202345	0.00358818	0.0114133	-3.56974
WBGene00016195	C28H8.4	-0.202593	0.00257958	0.00882736	-3.74548
WBGene00020461	T12C9.7	-0.202648	0.00142664	0.00562536	-4.06425
WBGene00009661	patr-1	-0.202859	0.00761069	0.0204527	-3.17241
WBGene00011033	R05D11.5	-0.203188	0.00587556	0.0166497	-3.30883
WBGene00018998	flap-1	-0.203419	0.00307202	0.0100825	-3.65231
WBGene00016409	C34E10.8	-0.203686	0.00577963	0.0164298	-3.31751
WBGene00004090	ppp-1	-0.203743	0.0110194	0.027372	-2.97741
WBGene00011329	T01D3.5	-0.203752	0.00249269	0.00858365	-3.7638
WBGene00010428	dcn-1	-0.203999	0.000420184	0.00227105	-4.74136
WBGene00018335	F42A9.6	-0.204044	0.0217566	0.0475252	-2.61737
WBGene00007412	stip-1	-0.204056	0.000274102	0.00168764	-4.98575
WBGene00008995	F21A3.5	-0.204643	0.0170406	0.0389649	-2.74713
WBGene00018864	F55A12.5	-0.205274	0.000221493	0.00145663	-5.10942
WBGene00014262	ZK1321.4	-0.205306	0.0026844	0.00908323	-3.72421
WBGene00016115	mdt-26	-0.205507	0.00822438	0.021695	-3.13156
WBGene00005648	srp-7	-0.205549	0.000249441	0.00158333	-5.04031
WBGene00016590	C42C1.12	-0.20566	0.0146041	0.0343481	-2.82877
WBGene00007400	C07A9.2	-0.205709	0.00587365	0.0166494	-3.309
WBGene00004307	rap-1	-0.205765	0.000364685	0.00205791	-4.8219
WBGene00011016	R04F11.3	-0.205985	0.00106024	0.00450681	-4.22602
WBGene00016412	mrps-26	-0.206206	0.000284334	0.00172986	-4.9646
WBGene00012716	Y39E4B.5	-0.20621	0.0150646	0.0352951	-2.81236
WBGene00001874	him-17	-0.206276	0.00301481	0.00994194	-3.66232
WBGene00008385	D1081.7	-0.206307	0.0194143	0.0433385	-2.67795
WBGene00007580	C14B1.9	-0.206401	0.000776712	0.00355462	-4.39731
WBGene00012992	mrpl-20	-0.206773	0.011842	0.029015	-2.93945
WBGene00013301	Y57G11C.3	-0.206996	0.00120563	0.00497569	-4.1558
WBGene00021038	W05F2.6	-0.207116	0.00324737	0.0105296	-3.62277
WBGene00021933	Y55F3AR.2	-0.207143	0.0209366	0.0460571	-2.63782
WBGene00004930	sod-1	-0.207259	0.000739863	0.00342967	-4.42424
WBGene00001689	gpr-2	-0.207264	0.00694232	0.0190234	-3.22085
WBGene00018802	F54D8.6	-0.207387	7.21874e-05	0.000632921	-5.78144
WBGene00020717	mrpl-4	-0.207457	0.0110188	0.027372	-2.97744
WBGene00020412	T10E9.2	-0.207474	0.00030942	0.00184391	-4.91595
WBGene00004274	rab-11.1	-0.207615	8.97614e-05	0.000748483	-5.64782
WBGene00007352	cdc-48.1	-0.207721	0.00341517	0.0109753	-3.59599
WBGene00007024	mdt-28	-0.208091	0.000582641	0.00288595	-4.55729
WBGene00000205	arx-7	-0.208282	0.00569503	0.0162445	-3.32529
WBGene00013168	arp-1	-0.208361	0.000884982	0.00393339	-4.32525
WBGene00020994	W03F8.4	-0.208503	0.000355153	0.0020188	-4.83701
WBGene00012932	Y47D3A.21	-0.208568	0.00490466	0.0144627	-3.4042
WBGene00006518	tag-173	-0.208739	0.000790203	0.00359255	-4.38778
WBGene00007787	C27H6.8	-0.209018	0.000481564	0.00251409	-4.66428
WBGene00013362	Y60A3A.14	-0.20936	0.00774873	0.0207395	-3.16294
WBGene00016393	C34B2.8	-0.209828	0.00410683	0.0126037	-3.49814
WBGene00015989	C18H2.2	-0.209912	0.0174955	0.0398676	-2.73316
WBGene00011282	R74.8	-0.210303	0.000381226	0.00212037	-4.79663
WBGene00017733	ubxn-1	-0.210582	0.00152562	0.00590795	-4.0279
WBGene00010055	F54D5.12	-0.211004	0.00110774	0.00465762	-4.20204
WBGene00009583	aagr-3	-0.211033	0.000774799	0.00354893	-4.39868
WBGene00003917	par-2	-0.211532	0.0185139	0.0416918	-2.70316
WBGene00011038	R05H5.3	-0.211905	0.00269796	0.00912046	-3.72152
WBGene00004044	plk-3	-0.212024	0.000588673	0.00290782	-4.55152
WBGene00014120	ZK858.7	-0.212193	0.0011427	0.00477679	-4.18506
WBGene00004273	rab-10	-0.212593	0.00341408	0.0109753	-3.59616
WBGene00004051	pme-3	-0.212758	0.000353234	0.00201115	-4.84011
WBGene00001018	dnc-2	-0.212862	0.000978449	0.00423852	-4.27004
WBGene00010902	M79.2	-0.213151	0.0109863	0.0273026	-2.979
WBGene00010622	K07A12.4	-0.213337	0.0041757	0.0127682	-3.48933
WBGene00008948	F19B6.1	-0.213673	0.00118258	0.00490735	-4.16633
WBGene00017928	tut-1	-0.213701	0.0010285	0.00440724	-4.24267
WBGene00006059	stc-1	-0.213855	0.00124813	0.00510203	-4.13692
WBGene00016460	C35E7.8	-0.213927	0.00918439	0.0237265	-3.0734
WBGene00012973	spat-2	-0.214007	0.00180332	0.00672278	-3.93756
WBGene00017062	glrx-3	-0.214066	0.00100941	0.00434067	-4.25294
WBGene00007277	asfl-1	-0.214133	0.000375232	0.00209657	-4.80565
WBGene00002978	lev-11	-0.214492	0.00242576	0.00841886	-3.77835
WBGene00004043	plk-2	-0.214576	0.00140094	0.00555653	-4.07412
WBGene00011802	T16G1.9	-0.214611	0.000946238	0.00413507	-4.28842
WBGene00004085	pph-4.1	-0.214919	0.00221828	0.00786199	-3.82624
WBGene00002226	klp-16	-0.215022	0.00832084	0.0218908	-3.12541
WBGene00013442	Y66D12A.16	-0.215217	0.00472914	0.0140573	-3.42347
WBGene00016415	C34F11.3	-0.215246	0.00825935	0.0217723	-3.12932
WBGene00022268	Y73E7A.1	-0.215287	0.00123629	0.00506669	-4.14211
WBGene00021921	Y55F3AM.3	-0.215938	0.00878934	0.0229184	-3.09656
WBGene00007189	B0491.1	-0.216045	0.00513333	0.0149812	-3.38012
WBGene00009921	F52B5.2	-0.216192	0.000322413	0.00189476	-4.89235
WBGene00022253	hrpf-2	-0.216326	0.000224108	0.00146802	-5.10257
WBGene00000673	col-98	-0.216539	0.00953432	0.0244465	-3.0537
WBGene00022776	perm-3	-0.216562	0.000706899	0.00331633	-4.44953
WBGene00011875	T20G5.14	-0.21658	0.0170956	0.0390682	-2.74542
WBGene00009946	F52H3.4	-0.216804	0.00680703	0.018714	-3.23122
WBGene00022673	ZK177.8	-0.216861	0.00399721	0.0123581	-3.51248
WBGene00008339	C55A6.10	-0.216918	0.00150728	0.00585266	-4.03444
WBGene00006415	tag-30	-0.217047	0.00237285	0.0082823	-3.79015
WBGene00000231	atx-2	-0.217231	0.00663655	0.018347	-3.24459
WBGene00017799	F25G6.8	-0.217237	0.00246002	0.00850065	-3.77085
WBGene00007630	har-1	-0.217265	0.0212207	0.0465916	-2.63064
WBGene00008852	ubql-1	-0.21739	0.00279348	0.00935182	-3.70296
WBGene00004386	rnp-3	-0.217802	0.00403827	0.0124508	-3.50706
WBGene00018612	F48E8.6	-0.217814	0.00166531	0.00631497	-3.98052
WBGene00023422	mrpl-21	-0.218149	0.0105768	0.0265254	-2.99902
WBGene00018491	mdh-1	-0.218165	0.000275289	0.00169007	-4.98326
WBGene00021324	Y34B4A.8	-0.218618	0.00661069	0.0182882	-3.24665
WBGene00022678	sar-1	-0.218824	0.00092591	0.00408079	-4.30037
WBGene00016258	vha-16	-0.218852	2.57099e-05	0.000302745	-6.43661
WBGene00004266	rab-1	-0.219293	0.000258047	0.00162404	-5.02065
WBGene00015698	kca-1	-0.219305	0.000557164	0.00278494	-4.58232
WBGene00006373	syx-5	-0.219307	0.00012861	0.000984566	-5.43055
WBGene00017085	E01A2.2	-0.219609	0.000268979	0.0016657	-4.99665
WBGene00008400	drh-3	-0.219666	0.000939782	0.00412032	-4.29219
WBGene00017738	F23C8.9	-0.21999	0.00391201	0.0121824	-3.5239
WBGene00016411	C34E10.10	-0.220183	0.0021045	0.00753984	-3.85449
WBGene00012713	Y39E4A.3	-0.220199	8.36238e-05	0.000710735	-5.69109
WBGene00016027	C23H5.8	-0.220484	0.0069384	0.0190192	-3.22115
WBGene00015938	anat-1	-0.220545	0.00119902	0.00495357	-4.1588
WBGene00013392	Y62H9A.4	-0.220561	0.00551201	0.0158276	-3.34254
WBGene00007445	C08F8.3	-0.220573	0.000286374	0.00174027	-4.96048
WBGene00020185	pgk-1	-0.220597	0.00122048	0.00502261	-4.14913
WBGene00016238	C30A5.3	-0.220733	0.00253668	0.00871057	-3.75444
WBGene00006733	ufd-1	-0.220858	0.00012653	0.000970509	-5.44032
WBGene00018797	F54D7.2	-0.221265	0.000789092	0.00358913	-4.38856
WBGene00020910	dgtr-1	-0.221475	0.0114688	0.0282541	-2.95634
WBGene00012479	Y18D10A.9	-0.221663	0.00914885	0.0236739	-3.07544
WBGene00011944	T23D8.3	-0.22168	0.0001546	0.001126	-5.32087
WBGene00012111	T28A8.5	-0.221773	0.00735535	0.0199232	-3.19039
WBGene00011338	sec-31	-0.221879	0.000638724	0.00308018	-4.50596
WBGene00017044	mrpl-18	-0.222233	0.00279156	0.00934919	-3.70332
WBGene00011601	zim-3	-0.222355	0.00094117	0.00412032	-4.29138
WBGene00004438	rpl-25.1	-0.222488	0.014336	0.033878	-2.83856
WBGene00003950	pbs-4	-0.222535	0.000538443	0.00272229	-4.60149
WBGene00008569	fbxa-101	-0.222578	0.00530902	0.0153894	-3.36235
WBGene00015976	C18E3.9	-0.222629	0.00431906	0.0131007	-3.47146
WBGene00003065	lpd-9	-0.222672	0.00251786	0.00865532	-3.75842
WBGene00006698	uaf-2	-0.222679	0.00181584	0.00675993	-3.93383
WBGene00001977	hmg-12	-0.222766	0.000912709	0.00403405	-4.30827
WBGene00009092	tomm-20	-0.222812	0.00137954	0.00548672	-4.08247
WBGene00003136	mau-2	-0.222829	0.000382086	0.00212441	-4.79535
WBGene00013360	Y60A3A.9	-0.222836	0.001281	0.00520294	-4.12276
WBGene00014086	ZK809.3	-0.223176	0.00375706	0.011818	-3.54533
WBGene00021555	Y45G5AM.2	-0.223196	0.00965618	0.0246883	-3.04701
WBGene00011807	T16G12.6	-0.223444	0.00314313	0.0102565	-3.64013
WBGene00011775	T14G10.5	-0.223714	0.000124518	0.000960183	-5.44992
WBGene00018474	cnep-1	-0.223744	0.000232649	0.00151029	-5.08079
WBGene00020423	prp-19	-0.224322	0.00039231	0.00216459	-4.78033
WBGene00013958	ZK265.6	-0.224396	0.000211684	0.00141167	-5.13586
WBGene00013247	Y57A10A.2	-0.22442	0.00544335	0.0156815	-3.34915
WBGene00020028	R12C12.8	-0.224486	0.00199737	0.00726209	-3.88255
WBGene00001259	emb-5	-0.224498	0.0216285	0.04733	-2.62051
WBGene00003902	pab-1	-0.22457	5.19853e-05	0.000502609	-5.98573
WBGene00016793	arp-11	-0.224848	0.00374362	0.0117897	-3.54723
WBGene00013730	sql-1	-0.225238	0.00696516	0.0190663	-3.21912
WBGene00013934	ZK131.11	-0.225247	0.0076613	0.020547	-3.16892
WBGene00001055	dpf-2	-0.225273	0.00737738	0.0199744	-3.18882
WBGene00008414	D2030.4	-0.225541	0.00757174	0.0203631	-3.17512
WBGene00010465	K01D12.6	-0.225642	0.00037999	0.00211465	-4.79848
WBGene00003229	mex-3	-0.225652	0.00536506	0.0155009	-3.3568
WBGene00016244	C30B5.2	-0.225922	0.00177834	0.00666249	-3.94508
WBGene00007971	rpb-3	-0.225925	0.000650307	0.00312088	-4.49594
WBGene00016163	C27D9.1	-0.226321	0.000951047	0.00415038	-4.28564
WBGene00008455	E02H1.1	-0.226342	0.0110785	0.0275006	-2.97459
WBGene00020718	mrps-2	-0.226578	0.0113728	0.028061	-2.96077
WBGene00022244	Y73B6BL.23	-0.226585	0.000311792	0.00184876	-4.91157
WBGene00004338	rfc-2	-0.226649	0.00205392	0.0074044	-3.86755
WBGene00015580	cls-1	-0.227357	0.00808729	0.0214182	-3.14041
WBGene00021377	Y37E11B.5	-0.227612	0.00370378	0.0116874	-3.55291
WBGene00011571	ttr-46	-0.227685	0.0199959	0.0443809	-2.66227
WBGene00017070	praf-3	-0.228227	0.00142058	0.00561482	-4.06656
WBGene00021613	Y47A7.1	-0.228251	0.00128692	0.00521896	-4.12026
WBGene00013137	Y53C10A.6	-0.228354	0.000741772	0.00343529	-4.42281
WBGene00000265	brd-1	-0.228442	0.000290829	0.00176194	-4.95159
WBGene00001331	erd-2	-0.228801	0.00465937	0.0138941	-3.43133
WBGene00020346	T08B2.5	-0.229134	0.000132366	0.00100556	-5.41333
WBGene00015347	cids-1	-0.229265	0.00217256	0.00772234	-3.83741
WBGene00003901	paa-1	-0.23005	0.000431718	0.00231168	-4.72602
WBGene00007488	dph-2	-0.230605	0.00592685	0.0167672	-3.30424
WBGene00009922	F52B5.3	-0.230747	0.0113232	0.0279692	-2.96307
WBGene00012110	T28A8.4	-0.230807	0.000283599	0.00172733	-4.9661
WBGene00018362	F42G9.1	-0.230808	0.000108901	0.000865376	-5.53056
WBGene00007175	B0395.3	-0.230982	0.016137	0.0373287	-2.77598
WBGene00006567	tgt-2	-0.23145	0.00323464	0.0105055	-3.62486
WBGene00018154	exos-9	-0.231491	0.000272793	0.00168307	-4.98852
WBGene00007628	C16C10.8	-0.231554	0.00791318	0.021077	-3.15188
WBGene00012496	Y24F12A.1	-0.231776	0.000506918	0.00260511	-4.63539
WBGene00002002	hsb-1	-0.231797	0.000205098	0.00138402	-5.15434
WBGene00012692	Y39B6A.33	-0.232016	0.000279895	0.00170942	-4.97368
WBGene00012930	obr-1	-0.232061	0.000411355	0.00223752	-4.7534
WBGene00012998	Y48C3A.20	-0.232185	0.0212359	0.0466121	-2.63026
WBGene00000475	cey-4	-0.232624	0.0004725	0.00247957	-4.675
WBGene00022119	copa-1	-0.233054	0.000233119	0.00151127	-5.07962
WBGene00000155	app-1	-0.23322	0.000189635	0.00131401	-5.2003
WBGene00017993	cec-5	-0.233351	0.000107903	0.000858736	-5.53611
WBGene00006590	toc-1	-0.233352	0.000903023	0.00400015	-4.31414
WBGene00007561	ccm-3	-0.233554	0.000116314	0.000907938	-5.49086
WBGene00020683	ribo-1	-0.234005	4.96298e-05	0.00048515	-6.01488
WBGene00012977	Y48A6C.4	-0.234467	0.00752469	0.020273	-3.1784
WBGene00010077	F55A11.4	-0.234479	0.000530123	0.00269472	-4.61023
WBGene00007969	acs-19	-0.234677	0.000936069	0.00410855	-4.29436
WBGene00001568	snpc-4	-0.234724	0.000327686	0.00191724	-4.88305
WBGene00000257	bmk-1	-0.235162	0.000219187	0.00144859	-5.11552
WBGene00008409	mpst-1	-0.235554	0.00256663	0.0087944	-3.74817
WBGene00022235	sqd-1	-0.235646	0.000314076	0.00185744	-4.90738
WBGene00011247	mrpl-49	-0.236039	0.0208602	0.0459192	-2.63976
WBGene00004391	rnr-1	-0.236043	0.0165395	0.0381044	-2.76294
WBGene00003158	mcm-6	-0.236057	0.0124344	0.0301835	-2.9137
WBGene00014938	mdt-9	-0.236204	0.00351568	0.01123	-3.58058
WBGene00014915	Y53C10A.1	-0.236355	0.0219839	0.0479229	-2.61183
WBGene00006430	tag-51	-0.236693	0.00637492	0.0177846	-3.2658
WBGene00021486	lbp-9	-0.237074	0.00281843	0.0094175	-3.69821
WBGene00015160	B0361.6	-0.237195	0.000394413	0.00217242	-4.77729
WBGene00002127	inx-5	-0.237486	0.00624169	0.0174897	-3.27694
WBGene00003587	ned-8	-0.23755	0.00641911	0.0178734	-3.26216
WBGene00010286	F58H1.3	-0.237956	0.0102398	0.0258745	-3.01608
WBGene00003922	pas-1	-0.237973	2.92541e-05	0.000334318	-6.35255
WBGene00011867	chc-1	-0.238254	0.00218064	0.00774759	-3.83542
WBGene00009270	F30F8.1	-0.238267	0.00148045	0.00577668	-4.04418
WBGene00016501	C37C3.9	-0.238487	0.00076418	0.00351143	-4.40632
WBGene00020498	T14B4.1	-0.238552	0.000139976	0.00104883	-5.37996
WBGene00008172	C48B4.9	-0.238554	0.00595278	0.0168297	-3.30194
WBGene00005712	srv-1	-0.238755	0.0174301	0.0397527	-2.73515
WBGene00022127	yop-1	-0.239143	0.000956493	0.00416613	-4.2825
WBGene00009711	F44G4.1	-0.239155	7.88969e-05	0.000677814	-5.72675
WBGene00021813	Y53G8AR.6	-0.239177	0.0120364	0.0293925	-2.93086
WBGene00016235	C29H12.2	-0.239327	0.000494002	0.00255743	-4.64992
WBGene00006784	unc-49	-0.239408	0.0107952	0.0269414	-2.98825
WBGene00020480	ssup-72	-0.239527	0.00615158	0.0172952	-3.28461
WBGene00022742	ZK430.7	-0.239902	0.000162668	0.00116922	-5.29073
WBGene00003904	pabp-2	-0.240006	0.000377553	0.00210584	-4.80214
WBGene00016439	C35D10.1	-0.240138	0.000706821	0.00331633	-4.44959
WBGene00021295	Y25C1A.8	-0.240165	0.000517855	0.00264761	-4.62339
WBGene00008080	C44B9.3	-0.240407	0.0158312	0.0367389	-2.78611
WBGene00012887	Y45F10D.7	-0.240492	0.00428882	0.0130438	-3.47518
WBGene00001511	fzy-1	-0.240533	0.00111483	0.00467875	-4.19855
WBGene00019819	R02D3.1	-0.240672	0.00283003	0.00944829	-3.69602
WBGene00009211	wdr-46	-0.240769	0.000491346	0.00254994	-4.65295
WBGene00005022	sqv-4	-0.240849	0.000161431	0.00116191	-5.29525
WBGene00001743	grp-1	-0.240893	0.000287851	0.00174657	-4.95752
WBGene00004467	rpn-11	-0.241242	6.13297e-05	0.000562484	-5.88241
WBGene00020761	T24C4.5	-0.24129	0.0024471	0.00846889	-3.77367
WBGene00006381	tac-1	-0.241539	0.00503723	0.0147686	-3.39011
WBGene00014123	elpc-3	-0.241567	0.000424141	0.0022873	-4.73605
WBGene00009404	F35C11.5	-0.241788	0.00210477	0.00753984	-3.85442
WBGene00017548	F18A1.7	-0.24205	0.00139723	0.00554735	-4.07556
WBGene00006839	unc-115	-0.242166	0.00124689	0.0051009	-4.13746
WBGene00021104	W09B6.4	-0.242287	0.00902295	0.0234084	-3.08274
WBGene00002915	let-805	-0.242444	0.018886	0.0423855	-2.6926
WBGene00001682	gpc-2	-0.242461	0.00103271	0.00442171	-4.24043
WBGene00019347	mbl-1	-0.242642	0.00678095	0.0186617	-3.23325
WBGene00001137	eat-6	-0.243111	0.00056346	0.00281111	-4.57603
WBGene00013213	Y54G11A.2	-0.243362	0.00184748	0.00683923	-3.92453
WBGene00010942	chch-3	-0.243498	0.00034885	0.00199909	-4.84724
WBGene00003078	lsm-4	-0.243603	0.00414469	0.0126979	-3.49328
WBGene00013740	hut-1	-0.243698	0.000206313	0.00138809	-5.15089
WBGene00010230	rpac-19	-0.243713	0.0027783	0.00931561	-3.70586
WBGene00003622	nhr-23	-0.24375	0.000916185	0.00404829	-4.30617
WBGene00004094	ppw-2	-0.243773	0.0132102	0.0316985	-2.88176
WBGene00022034	deps-1	-0.244132	0.000241193	0.00154837	-5.05983
WBGene00009336	F32D8.14	-0.244244	0.00055244	0.00276743	-4.5871
WBGene00019844	abts-4	-0.244327	0.00752158	0.0202681	-3.17862
WBGene00004920	snr-7	-0.244881	0.00361622	0.0114772	-3.56561
WBGene00010306	F59A2.6	-0.245104	0.000329843	0.0019263	-4.87929
WBGene00011788	T15H9.2	-0.245162	0.00856291	0.0224052	-3.11031
WBGene00017053	D2024.5	-0.245655	0.00115855	0.00482905	-4.17753
WBGene00012966	exos-1	-0.245928	0.00234482	0.00820249	-3.79652
WBGene00002696	let-504	-0.245941	0.000262735	0.00164377	-5.01023
WBGene00000772	cpb-3	-0.246083	0.0228837	0.0494501	-2.59045
WBGene00004384	rnp-1	-0.246086	2.24285e-05	0.000271967	-6.52618
WBGene00000270	bre-5	-0.246604	0.0163052	0.0376574	-2.77049
WBGene00010638	K07F5.14	-0.246618	0.000476303	0.00249579	-4.67048
WBGene00002076	imb-2	-0.24667	0.00433199	0.0131349	-3.46988
WBGene00010781	K11H3.4	-0.246719	0.000986601	0.00426685	-4.26548
WBGene00008503	F01G4.4	-0.246863	0.00685861	0.0188363	-3.22724
WBGene00016449	C35D10.13	-0.247165	0.00137418	0.00547162	-4.08459
WBGene00021200	cyp-31A3	-0.247371	0.000824501	0.00371552	-4.3643
WBGene00012337	W07G4.3	-0.247572	7.54018e-05	0.000653067	-5.7546
WBGene00014163	rnh-1.2	-0.248267	0.00411011	0.0126065	-3.49772
WBGene00015313	hpo-32	-0.248348	0.000877225	0.00390876	-4.3301
WBGene00021644	Y47G6A.18	-0.248505	0.000314642	0.00185913	-4.90634
WBGene00002074	ima-3	-0.248645	0.00145059	0.00569515	-4.05522
WBGene00018156	ncbp-1	-0.249336	0.000513969	0.00263283	-4.62762
WBGene00044258	Y57G11C.51	-0.249346	0.017774	0.0403335	-2.72479
WBGene00009131	F25H8.1	-0.249608	0.00237767	0.00829184	-3.78907
WBGene00011436	T04F3.1	-0.249666	0.0026538	0.0090076	-3.73033
WBGene00011897	scpl-4	-0.249999	5.7786e-05	0.000539641	-5.91951
WBGene00014113	hpo-40	-0.250001	0.000435445	0.00232428	-4.72115
WBGene00007492	C09G9.1	-0.250403	1.48092e-05	0.000198686	-6.80292
WBGene00016977	akap-1	-0.250762	0.00808273	0.0214133	-3.14071
WBGene00004132	ifet-1	-0.250771	0.00401918	0.0124115	-3.50957
WBGene00010582	K05C4.5	-0.250991	0.000298014	0.00179578	-4.93754
WBGene00012527	set-22	-0.251223	0.00031003	0.00184391	-4.91482
WBGene00004700	rsp-3	-0.251444	0.000497511	0.00257007	-4.64593
WBGene00012834	Y43F8C.13	-0.251537	0.00305379	0.0100392	-3.65548
WBGene00004703	rsp-6	-0.252119	0.000172419	0.00122108	-5.25633
WBGene00009937	lsl-1	-0.252436	0.000774132	0.00354792	-4.39915
WBGene00012343	W08E3.2	-0.252555	0.00137172	0.00546927	-4.08556
WBGene00001601	glh-4	-0.252648	0.00399305	0.0123532	-3.51303
WBGene00013129	Y52B11A.10	-0.252649	0.000595755	0.00293444	-4.54484
WBGene00006919	vha-10	-0.25273	0.000588704	0.00290782	-4.55149
WBGene00001406	fce-2	-0.253206	0.00340784	0.0109649	-3.59713
WBGene00022738	ZK418.9	-0.253261	0.000101218	0.000819494	-5.5748
WBGene00004411	rpc-1	-0.253273	0.000810884	0.00366768	-4.3735
WBGene00003519	nac-3	-0.253653	0.0128881	0.0310711	-2.89479
WBGene00018581	F48A9.1	-0.253859	0.0208821	0.0459564	-2.6392
WBGene00006921	vha-12	-0.2541	0.000691413	0.00326586	-4.46184
WBGene00006703	ubc-6	-0.254105	9.94279e-05	0.00080954	-5.58562
WBGene00017800	F25G6.9	-0.254346	0.00127933	0.00519881	-4.12347
WBGene00011408	T04A8.6	-0.254944	9.30379e-05	0.000768543	-5.62598
WBGene00009319	mccc-1	-0.254971	3.43113e-05	0.000374684	-6.24962
WBGene00012187	rpb-11	-0.255162	0.00286385	0.00953316	-3.68969
WBGene00006888	vbh-1	-0.255806	0.00417405	0.0127681	-3.48954
WBGene00013804	Y116A8C.27	-0.256066	0.00242219	0.00840909	-3.77914
WBGene00013984	ZK512.4	-0.256134	0.0149542	0.0350728	-2.81625
WBGene00020950	dlst-1	-0.256379	0.000227296	0.00148225	-5.09434
WBGene00010725	erv-46	-0.256536	0.00271086	0.00915241	-3.71897
WBGene00007108	gspd-1	-0.256698	0.00147352	0.00575914	-4.04672
WBGene00011735	hip-1	-0.256765	0.00646921	0.0179697	-3.25806
WBGene00000773	cpf-1	-0.25729	4.34941e-05	0.000443455	-6.09825
WBGene00001501	ftn-2	-0.257628	0.00764095	0.0205063	-3.17032
WBGene00008877	F16A11.2	-0.257722	0.0011102	0.0046667	-4.20083
WBGene00002266	lec-3	-0.257868	0.0185221	0.0416939	-2.70292
WBGene00001001	dis-3	-0.257986	0.00192118	0.00703015	-3.90347
WBGene00022734	ZK418.5	-0.258145	0.000191818	0.00132346	-5.19358
WBGene00015245	B0524.6	-0.258802	0.00244263	0.00846079	-3.77465
WBGene00002335	let-60	-0.258848	0.000593842	0.00292763	-4.54664
WBGene00000201	arx-3	-0.259205	0.000374555	0.00209426	-4.80668
WBGene00009772	ztf-7	-0.259244	1.90641e-05	0.000239106	-6.63373
WBGene00000499	chk-2	-0.259418	0.00509415	0.014897	-3.38417
WBGene00004466	rpn-10	-0.259647	0.000210847	0.00140905	-5.13817
WBGene00019881	R05D3.8	-0.259772	0.00285058	0.00950095	-3.69216
WBGene00008399	D2005.4	-0.260012	0.00103958	0.00444395	-4.2368
WBGene00021844	Y54E10BR.5	-0.260142	0.000490792	0.00254933	-4.65359
WBGene00002073	ima-2	-0.260281	0.000898222	0.00398221	-4.31707
WBGene00001230	eif-3.G	-0.260612	0.000148697	0.00109812	-5.34399
WBGene00004501	rpt-1	-0.260691	1.78152e-05	0.00022767	-6.67887
WBGene00011501	rmd-1	-0.260844	0.0022986	0.00807458	-3.80718
WBGene00007493	npp-23	-0.26096	0.000401733	0.00220205	-4.76684
WBGene00021595	Y46E12BL.2	-0.26101	0.0217043	0.0474459	-2.61865
WBGene00000198	art-1	-0.261625	7.23339e-05	0.00063377	-5.78019
WBGene00022493	mrpl-45	-0.261904	0.00183705	0.00681017	-3.92758
WBGene00019254	H31G24.3	-0.262196	0.00243793	0.00844818	-3.77568
WBGene00021845	rpb-7	-0.262634	0.000357943	0.00203069	-4.83255
WBGene00001227	eif-3.D	-0.262725	2.06891e-05	0.000255161	-6.57947
WBGene00007789	C28A5.2	-0.262754	0.00358074	0.0113978	-3.57084
WBGene00001023	dnj-5	-0.263008	0.000216486	0.00143466	-5.12276
WBGene00003186	mek-2	-0.263077	3.07092e-05	0.0003472	-6.32112
WBGene00009012	F21D5.7	-0.263131	8.83869e-06	0.000138328	-7.15683
WBGene00012460	dhps-1	-0.263386	0.00208691	0.00748997	-3.85899
WBGene00020035	egg-5	-0.263578	0.00568635	0.0162255	-3.3261
WBGene00017924	mrps-21	-0.263789	0.0027157	0.00916379	-3.71802
WBGene00002065	iff-2	-0.264006	0.000700788	0.00329837	-4.45435
WBGene00011464	T05B9.1	-0.2641	0.000168279	0.00120032	-5.27068
WBGene00021834	mab-31	-0.264159	0.015357	0.035848	-2.80219
WBGene00011886	T21B10.4	-0.264242	0.000130808	0.000996591	-5.42041
WBGene00003401	mpk-1	-0.26449	0.000190307	0.00131665	-5.19822
WBGene00019259	H34C03.2	-0.264562	0.00142383	0.00562065	-4.06532
WBGene00001235	elb-1	-0.264598	0.00150641	0.00585213	-4.03476
WBGene00009444	F35G12.11	-0.264642	0.00288864	0.00960161	-3.68509
WBGene00219451	F52D2.12	-0.264814	0.0183716	0.0414358	-2.70725
WBGene00012795	Y43E12A.3	-0.264896	0.000550196	0.00276201	-4.58938
WBGene00012469	Y17G7B.18	-0.265308	0.00141442	0.00559744	-4.06892
WBGene00011115	R07E5.7	-0.265353	0.000225668	0.00147459	-5.09853
WBGene00001258	emb-4	-0.265437	0.000892297	0.00396147	-4.32072
WBGene00002272	lec-9	-0.265495	0.00351036	0.0112175	-3.58138
WBGene00015232	B0511.6	-0.265576	1.23853e-05	0.000174207	-6.92423
WBGene00001029	dnj-11	-0.2656	8.20197e-05	0.000699722	-5.70295
WBGene00000550	clu-1	-0.2657	0.00367701	0.0116284	-3.55676
WBGene00010908	zbp-1	-0.265714	9.16541e-05	0.000759486	-5.6351
WBGene00011743	T13F2.2	-0.266238	0.00378322	0.0118768	-3.54165
WBGene00002280	let-2	-0.266339	0.0153782	0.0358765	-2.80146
WBGene00007261	lron-3	-0.266477	0.00478186	0.0141902	-3.41761
WBGene00018045	F35D11.4	-0.266521	0.00647965	0.0179915	-3.25721
WBGene00011908	pash-1	-0.266522	0.00013135	0.000998801	-5.41794
WBGene00185086	F59A3.12	-0.266644	0.000983544	0.00425595	-4.26718
WBGene00008005	C38D4.4	-0.266676	8.63213e-05	0.000727665	-5.67167
WBGene00011006	ugt-47	-0.267008	0.00164102	0.00623627	-3.98846
WBGene00022297	Y76B12C.3	-0.267085	0.0100958	0.0255823	-3.02355
WBGene00009674	nucb-1	-0.267091	0.000252296	0.00159734	-5.03371
WBGene00001034	dnj-16	-0.267705	0.000198057	0.00135335	-5.1748
WBGene00000122	aly-3	-0.267748	1.67715e-05	0.000218195	-6.71924
WBGene00004464	rpn-8	-0.268082	9.0282e-05	0.000751108	-5.64429
WBGene00000276	byn-1	-0.268258	5.73905e-06	0.00010107	-7.46176
WBGene00015176	vps-51	-0.268397	0.00415886	0.0127339	-3.49147
WBGene00012768	eef-1B.2	-0.268532	0.000243439	0.00155694	-5.05444
WBGene00004823	skr-17	-0.268889	0.000275116	0.00169007	-4.98362
WBGene00015814	C16A3.10	-0.269018	0.00486705	0.0143999	-3.40827
WBGene00006707	ubc-12	-0.269039	0.00106962	0.00453575	-4.22119
WBGene00006704	ubc-7	-0.269154	0.000203747	0.00137783	-5.15821
WBGene00009897	F49E12.1	-0.269213	0.00536336	0.0154988	-3.35697
WBGene00002080	xpo-3	-0.26927	0.000524475	0.00267371	-4.61625
WBGene00011156	R09B3.3	-0.269321	0.00233979	0.00818851	-3.79767
WBGene00010059	F54E4.3	-0.269326	0.0122865	0.0298929	-2.92002
WBGene00012830	mrps-28	-0.269346	0.0165589	0.0381381	-2.76231
WBGene00010500	K02B12.7	-0.269367	0.00113368	0.00474658	-4.18938
WBGene00019698	riok-1	-0.269381	0.000609288	0.00297893	-4.53229
WBGene00001263	emb-9	-0.269745	0.0100259	0.0254574	-3.02721
WBGene00011538	T06E6.1	-0.270779	0.000185684	0.00129304	-5.21267
WBGene00011446	T04F8.8	-0.270798	0.00397142	0.0123095	-3.51591
WBGene00004306	ran-5	-0.271112	8.13085e-06	0.000129677	-7.21513
WBGene00017065	D2092.4	-0.271358	0.000256728	0.00161766	-5.02362
WBGene00000236	bag-1	-0.271849	0.000884892	0.00393339	-4.32531
WBGene00012697	mrps-35	-0.271934	5.25425e-05	0.000506021	-5.97904
WBGene00013380	Y62E10A.14	-0.272154	0.000173808	0.00122903	-5.2516
WBGene00004256	pxn-1	-0.272166	0.00182544	0.00678295	-3.93099
WBGene00000065	act-3	-0.272342	7.60084e-05	0.000657264	-5.74967
WBGene00009477	rbpl-1	-0.272482	9.19011e-05	0.000760734	-5.63346
WBGene00011399	T03F6.3	-0.272538	0.000403349	0.00220786	-4.76456
WBGene00004269	rab-6.1	-0.272543	9.91089e-05	0.000807356	-5.58757
WBGene00009668	cfim-1	-0.273052	0.000254082	0.00160417	-5.02962
WBGene00006515	tag-170	-0.273127	0.00271597	0.00916379	-3.71797
WBGene00001863	him-4	-0.273293	0.00193431	0.00706405	-3.8998
WBGene00002216	klp-3	-0.273606	0.00844489	0.0221694	-3.11762
WBGene00003153	mca-3	-0.273676	0.00092824	0.00408451	-4.29898
WBGene00001661	gop-2	-0.273693	9.27697e-05	0.000767125	-5.62774
WBGene00015461	C05C8.2	-0.273806	0.000114265	0.000896346	-5.50156
WBGene00044431	W03G9.8	-0.273809	0.00268329	0.00908247	-3.72443
WBGene00000098	air-1	-0.273833	1.17564e-05	0.000168849	-6.95984
WBGene00010425	lpin-1	-0.273974	0.00163507	0.0062201	-3.99042
WBGene00015525	rha-2	-0.274152	0.00105184	0.00447992	-4.23037
WBGene00020601	T20B12.3	-0.274976	5.76663e-05	0.000539158	-5.9208
WBGene00019787	M70.5	-0.275003	0.0123088	0.0299381	-2.91906
WBGene00011302	R166.2	-0.27509	4.77725e-05	0.000472262	-6.03891
WBGene00000474	cey-3	-0.275296	5.30029e-05	0.000508425	-5.97357
WBGene00001840	hel-1	-0.275384	4.7625e-05	0.000471354	-6.04086
WBGene00007683	C18E9.2	-0.275856	0.000268829	0.0016657	-4.99697
WBGene00013997	ZK550.3	-0.275979	2.88247e-05	0.0003306	-6.36215
WBGene00000079	adr-1	-0.276176	0.00030681	0.00183428	-4.92082
WBGene00006863	gyg-1	-0.276183	0.00139908	0.00555194	-4.07484
WBGene00023451	mlc-7	-0.276192	0.00726576	0.0197361	-3.19685
WBGene00015083	egg-1	-0.276197	0.000369032	0.00207008	-4.81515
WBGene00004908	snf-9	-0.276239	0.0166324	0.038274	-2.75997
WBGene00009006	F21D5.1	-0.276557	0.000309448	0.00184391	-4.9159
WBGene00003956	pcp-1	-0.276562	0.00145999	0.00572216	-4.05172
WBGene00004704	rsp-7	-0.276948	3.28358e-05	0.000363482	-6.2779
WBGene00018935	skr-18	-0.277071	0.000253247	0.00160081	-5.03153
WBGene00004185	pro-1	-0.277164	0.000492679	0.00255425	-4.65143
WBGene00016624	C44B7.2	-0.277322	4.30765e-05	0.000440046	-6.10437
WBGene00010560	iftb-1	-0.277431	3.00431e-05	0.000341369	-6.33531
WBGene00011017	R04F11.5	-0.277523	0.000309848	0.00184391	-4.91516
WBGene00015684	C10G8.8	-0.277947	0.00349121	0.011163	-3.58429
WBGene00013874	ZC376.2	-0.278054	0.0199212	0.0442522	-2.66425
WBGene00000915	daf-21	-0.278322	0.000788953	0.00358913	-4.38866
WBGene00006754	unc-15	-0.278326	0.00121756	0.00501449	-4.15043
WBGene00008764	dylt-1	-0.278568	0.000310162	0.00184391	-4.91458
WBGene00004808	skr-2	-0.27861	0.000165145	0.00118381	-5.28179
WBGene00011819	hal-2	-0.278659	0.00103492	0.00442855	-4.23926
WBGene00007762	C27B7.5	-0.278738	6.09938e-05	0.000560278	-5.88583
WBGene00001333	erm-1	-0.278759	0.000106571	0.000852192	-5.54362
WBGene00017245	F08D12.1	-0.278771	0.0013196	0.00531082	-4.10661
WBGene00000933	dap-3	-0.278978	6.61694e-05	0.000595525	-5.83525
WBGene00011139	R08B4.3	-0.279134	0.0168045	0.0385863	-2.75452
WBGene00009004	pfd-6	-0.279242	0.000388034	0.00214854	-4.78656
WBGene00021191	Y14H12B.1	-0.279458	1.68601e-05	0.000218631	-6.71571
WBGene00013018	Y48G10A.1	-0.279578	0.000151606	0.00111234	-5.33248
WBGene00021367	Y37E11AM.3	-0.279652	0.0004154	0.00225209	-4.74785
WBGene00020102	R148.3	-0.279844	9.76788e-05	0.000797342	-5.59639
WBGene00020374	T09A12.5	-0.280017	0.0026993	0.00912113	-3.72125
WBGene00007555	dohh-1	-0.28022	0.00154919	0.00597303	-4.0196
WBGene00004463	rpn-7	-0.281251	4.30777e-06	8.22464e-05	-7.66897
WBGene00009881	F49C12.12	-0.281256	0.00403897	0.0124508	-3.50697
WBGene00007686	tomm-40	-0.281282	2.04383e-05	0.000252852	-6.58754
WBGene00185078	F40G9.17	-0.281541	0.0107687	0.0268906	-2.98954
WBGene00015509	C06A6.4	-0.281837	8.48728e-05	0.00071981	-5.68202
WBGene00002191	kin-3	-0.282011	1.42424e-05	0.000192873	-6.8293
WBGene00002196	kin-10	-0.282242	4.42128e-06	8.36095e-05	-7.65003
WBGene00000777	cpn-1	-0.282428	6.63079e-05	0.000595647	-5.83396
WBGene00004698	rsp-1	-0.282473	0.00245888	0.00849853	-3.7711
WBGene00006918	vha-9	-0.283521	1.49413e-05	0.000199783	-6.79693
WBGene00006699	uba-1	-0.283574	0.000102499	0.000827335	-5.56719
WBGene00001816	haf-6	-0.284025	0.00498981	0.0146729	-3.39511
WBGene00004459	rpn-2	-0.284353	1.97384e-05	0.000245637	-6.61064
WBGene00000081	ads-1	-0.284467	0.000124925	0.000961566	-5.44797
WBGene00010130	vha-14	-0.28457	7.48069e-05	0.000650058	-5.75947
WBGene00021270	Y23H5A.3	-0.284616	3.53294e-05	0.000381514	-6.23085
WBGene00007171	B0393.6	-0.28486	0.000779273	0.00356326	-4.39549
WBGene00017217	F07F6.4	-0.285237	7.01346e-05	0.000621862	-5.79925
WBGene00019479	K07C11.7	-0.285327	0.000291261	0.00176322	-4.95073
WBGene00011773	ttr-53	-0.286007	0.000620984	0.003016	-4.52167
WBGene00022012	Y59H11AR.4	-0.286237	0.0206825	0.0455927	-2.64431
WBGene00000843	cup-2	-0.286361	0.000204585	0.00138232	-5.15581
WBGene00007092	B0001.7	-0.286524	0.00018576	0.00129304	-5.21243
WBGene00018214	F39H12.3	-0.286565	0.00539449	0.0155718	-3.35391
WBGene00020778	T24E12.11	-0.286943	0.0192849	0.0430739	-2.6815
WBGene00021935	mrpl-46	-0.287315	0.00442375	0.0133418	-3.45878
WBGene00003912	pal-1	-0.287511	0.000515977	0.00264056	-4.62543
WBGene00007712	mrpl-34	-0.287788	0.00149674	0.00582336	-4.03825
WBGene00022464	Y110A7A.19	-0.28793	1.11012e-05	0.00016193	-6.99917
WBGene00002891	let-767	-0.288023	6.48446e-05	0.000586792	-5.84779
WBGene00011648	cni-1	-0.288933	0.000217806	0.001441	-5.11921
WBGene00003928	pas-7	-0.289236	4.47292e-05	0.0004517	-6.08051
WBGene00013139	Y53C12A.3	-0.289269	0.000639359	0.00308231	-4.50541
WBGene00002850	let-716	-0.289305	0.00248086	0.00855404	-3.76634
WBGene00021952	vha-19	-0.289809	5.1144e-06	9.29546e-05	-7.54454
WBGene00009812	suca-1	-0.290016	0.000151673	0.00111234	-5.33221
WBGene00008968	F20C5.3	-0.290077	5.51101e-06	9.80318e-05	-7.49082
WBGene00017549	F18A1.8	-0.290496	0.00282037	0.009422	-3.69785
WBGene00006537	tbb-2	-0.290502	0.000105362	0.000844438	-5.55052
WBGene00017344	F10E7.2	-0.290561	0.00449146	0.0135033	-3.45074
WBGene00022159	mppa-1	-0.290873	0.000745345	0.00344782	-4.42015
WBGene00011153	R09A8.2	-0.290924	0.00837814	0.0220233	-3.1218
WBGene00000479	cgh-1	-0.291165	0.000588558	0.00290782	-4.55163
WBGene00015104	B0280.9	-0.291267	2.16375e-05	0.000264801	-6.54985
WBGene00004502	rpt-2	-0.291283	5.21356e-05	0.00050321	-5.98392
WBGene00021024	W04C9.2	-0.291447	0.00118711	0.00492227	-4.16424
WBGene00000887	cyn-11	-0.291508	0.00326735	0.0105836	-3.61951
WBGene00006911	vha-2	-0.291585	6.88512e-05	0.000614094	-5.81066
WBGene00015050	clec-51	-0.292034	0.00420718	0.0128399	-3.48536
WBGene00022381	ubxn-2	-0.292079	0.000253591	0.00160234	-5.03075
WBGene00022413	Y102A11A.3	-0.292121	0.00304852	0.010026	-3.6564
WBGene00000754	col-181	-0.292204	0.000330921	0.00192977	-4.87742
WBGene00013880	mppb-1	-0.292266	9.64179e-05	0.000789484	-5.60428
WBGene00015943	tiar-1	-0.292282	2.82892e-05	0.000325162	-6.37433
WBGene00008405	ttll-12	-0.292503	0.0131624	0.0316076	-2.88367
WBGene00011730	drr-2	-0.29254	4.02698e-05	0.000418096	-6.14719
WBGene00006713	ubc-18	-0.292878	0.000104534	0.000839492	-5.55529
WBGene00008171	C48B4.8	-0.293269	0.00597364	0.0168786	-3.30009
WBGene00011641	T09A5.15	-0.293293	0.0163841	0.0378115	-2.76793
WBGene00011043	rbm-28	-0.29344	0.000100797	0.000817335	-5.57733
WBGene00012000	T24H10.1	-0.293492	6.19423e-05	0.000566467	-5.87623
WBGene00009276	F30F8.9	-0.29361	0.000969419	0.00421204	-4.27513
WBGene00009112	tag-353	-0.29372	1.37359e-05	0.000188914	-6.85382
WBGene00004302	ran-1	-0.293826	9.97337e-05	0.000811198	-5.58376
WBGene00009352	F33A8.4	-0.294139	1.99655e-05	0.000248163	-6.60305
WBGene00009966	F53B7.3	-0.294453	0.000268607	0.0016657	-4.99745
WBGene00021925	immp-2	-0.294543	0.00780406	0.0208454	-3.15919
WBGene00011488	nra-2	-0.294579	4.93251e-06	9.02684e-05	-7.57068
WBGene00020246	clic-1	-0.294737	0.000209872	0.00140497	-5.14088
WBGene00007578	C14B1.7	-0.294816	0.000159862	0.00115586	-5.30103
WBGene00018659	F52C6.2	-0.294825	0.000493719	0.00255713	-4.65024
WBGene00018376	F43C9.2	-0.29491	0.0230236	0.0496915	-2.5872
WBGene00002363	let-92	-0.295033	1.91471e-05	0.000239678	-6.63084
WBGene00013109	Y51H4A.15	-0.295101	0.000339452	0.00196151	-4.86285
WBGene00002250	lap-2	-0.295192	2.59791e-05	0.000305235	-6.42981
WBGene00044318	tag-267	-0.295237	0.00071698	0.00335273	-4.44167
WBGene00001027	dnj-9	-0.295506	2.58776e-05	0.000304268	-6.43237
WBGene00016392	sdha-2	-0.295756	2.83238e-06	6.04599e-05	-7.9788
WBGene00007215	C01A2.3	-0.295925	0.000391239	0.00216018	-4.78188
WBGene00002056	ifc-2	-0.296242	0.00512361	0.0149611	-3.38112
WBGene00002054	ifb-2	-0.296275	0.00871864	0.0227639	-3.10081
WBGene00001077	dpy-18	-0.29638	0.00526692	0.0152897	-3.36655
WBGene00004305	ran-4	-0.296403	5.02296e-05	0.000490109	-6.00732
WBGene00015561	C07A12.7	-0.296758	0.00116285	0.00484062	-4.17551
WBGene00019075	F59A3.2	-0.297041	0.00141873	0.00561309	-4.06727
WBGene00000552	cmd-1	-0.297175	5.3479e-06	9.58819e-05	-7.5124
WBGene00018866	nath-10	-0.297315	0.000189159	0.00131194	-5.20178
WBGene00003596	ngp-1	-0.297958	4.36788e-05	0.000444768	-6.09556
WBGene00009374	F34D10.4	-0.297999	0.000287851	0.00174657	-4.95752
WBGene00000144	apc-10	-0.298158	0.00359765	0.0114308	-3.56834
WBGene00009340	best-14	-0.298187	0.000139438	0.00104628	-5.38226
WBGene00011823	T18D3.6	-0.298313	0.00741513	0.0200595	-3.18613
WBGene00003415	mars-1	-0.298446	1.12472e-05	0.000163609	-6.99019
WBGene00004766	sel-9	-0.299016	0.000170451	0.00120984	-5.26311
WBGene00000975	dhs-12	-0.299206	0.00128277	0.00520746	-4.12201
WBGene00000866	cyb-2.1	-0.299344	0.000266229	0.0016565	-5.00259
WBGene00002070	ile-1	-0.299373	2.55674e-05	0.000301513	-6.44025
WBGene00023419	F53F4.16	-0.299499	0.00455645	0.0136668	-3.44314
WBGene00004458	rpn-1	-0.299667	4.77762e-05	0.000472262	-6.03886
WBGene00010772	K11D9.3	-0.299719	0.0040974	0.012587	-3.49936
WBGene00021347	rpb-10	-0.299745	0.00264476	0.00898555	-3.73215
WBGene00019270	H41C03.3	-0.299801	0.0181944	0.0411355	-2.7124
WBGene00011880	T21B6.3	-0.300008	0.000785723	0.00358038	-4.39093
WBGene00007593	C14H10.3	-0.300026	0.00197607	0.00718961	-3.88832
WBGene00011331	T01E8.1	-0.300136	0.00400147	0.0123664	-3.51192
WBGene00012658	Y39A1A.21	-0.300185	0.00224469	0.00793963	-3.8199
WBGene00015064	B0228.7	-0.300358	0.0114983	0.0283179	-2.95498
WBGene00009829	F47G9.1	-0.300609	3.55279e-05	0.000382877	-6.22725
WBGene00006920	vha-11	-0.300776	4.2153e-05	0.00043228	-6.11812
WBGene00007137	B0285.4	-0.300849	0.000186848	0.00129894	-5.209
WBGene00007071	AC3.5	-0.301061	0.000467396	0.00246017	-4.68113
WBGene00006913	vha-4	-0.301093	0.000141044	0.00105484	-5.37543
WBGene00016166	C27F2.4	-0.301165	4.81573e-05	0.000474553	-6.03385
WBGene00011239	R11A8.5	-0.301289	3.84938e-05	0.000404414	-6.17595
WBGene00003815	nars-1	-0.301318	9.72063e-06	0.000148759	-7.09076
WBGene00011558	T07A5.5	-0.301745	0.00309329	0.0101418	-3.64863
WBGene00001599	glh-2	-0.301757	9.55194e-05	0.000784553	-5.60997
WBGene00004918	snr-5	-0.301813	0.00183413	0.00680251	-3.92843
WBGene00018431	F44E7.9	-0.302098	0.00105389	0.00448582	-4.22931
WBGene00007223	C01F6.9	-0.302106	0.000481886	0.0025147	-4.66391
WBGene00018217	F40A3.2	-0.302237	0.000585138	0.00289428	-4.55489
WBGene00002044	hyl-2	-0.302285	0.00013691	0.00103268	-5.39317
WBGene00022793	ZK686.3	-0.302356	7.42133e-05	0.000646365	-5.76438
WBGene00010524	K03B8.6	-0.302366	0.0164499	0.0379255	-2.76581
WBGene00011513	fbxa-197	-0.302372	0.0165764	0.0381673	-2.76176
WBGene00019838	R02F2.9	-0.302382	0.000389165	0.00215203	-4.7849
WBGene00004462	rpn-6.1	-0.302996	3.31036e-06	6.75901e-05	-7.86259
WBGene00012978	Y48B6A.1	-0.303002	3.4343e-05	0.000374684	-6.24903
WBGene00021849	Y54F10AM.5	-0.303258	0.000403057	0.00220702	-4.76497
WBGene00006574	tin-13	-0.30337	0.00572512	0.0163098	-3.32251
WBGene00021900	Y54H5A.2	-0.303395	0.000388049	0.00214854	-4.78653
WBGene00006499	tag-153	-0.303466	0.000236665	0.00153009	-5.07084
WBGene00010338	F59F4.3	-0.30351	0.00396882	0.0123086	-3.51626
WBGene00015025	mrpl-9	-0.303601	0.00130017	0.00525391	-4.11468
WBGene00002977	lev-10	-0.30371	0.0114339	0.028175	-2.95795
WBGene00018409	F44B9.8	-0.30411	5.83413e-05	0.000543231	-5.91354
WBGene00015703	C11D2.7	-0.304408	0.000218562	0.0014454	-5.11719
WBGene00004315	rbd-1	-0.304413	4.61068e-05	0.000462378	-6.06132
WBGene00015487	mrps-17	-0.304422	0.00024483	0.00156441	-5.05114
WBGene00005663	sars-1	-0.304743	4.34958e-06	8.27462e-05	-7.66194
WBGene00008456	E02H1.2	-0.304863	0.000298222	0.00179578	-4.93714
WBGene00021412	cyp-29A3	-0.305044	0.020587	0.0454264	-2.64677
WBGene00009880	F49C12.11	-0.305076	0.00145452	0.00570637	-4.05375
WBGene00017435	F13H8.2	-0.305082	6.5107e-05	0.00058803	-5.84529
WBGene00007290	C04B4.2	-0.305333	0.000733582	0.00340829	-4.42897
WBGene00009783	rer-1	-0.305745	0.000245867	0.00156686	-5.04868
WBGene00021192	Y14H12B.2	-0.305746	4.41012e-05	0.000446684	-6.08946
WBGene00018950	F56C9.6	-0.306431	3.2781e-05	0.00036339	-6.27898
WBGene00006473	tag-124	-0.306795	6.48666e-05	0.000586792	-5.84758
WBGene00001031	dnj-13	-0.307218	0.000355212	0.0020188	-4.83692
WBGene00004460	rpn-3	-0.307353	1.54806e-06	3.87869e-05	-8.44041
WBGene00002344	let-70	-0.307902	3.44407e-06	6.90771e-05	-7.83327
WBGene00008546	F07A11.2	-0.308298	0.000718565	0.00335578	-4.44044
WBGene00017238	F08B4.7	-0.30845	8.64027e-05	0.00072771	-5.6711
WBGene00016799	C50C3.1	-0.308543	5.8731e-05	0.000545899	-5.90939
WBGene00023409	mbd-2	-0.308617	0.00134781	0.00539021	-4.09511
WBGene00000867	cyb-2.2	-0.308661	0.000291194	0.00176322	-4.95087
WBGene00006764	unc-27	-0.308954	0.000812697	0.00367274	-4.37227
WBGene00022273	Y73E7A.6	-0.309356	0.0106848	0.0267204	-2.99367
WBGene00022069	eel-1	-0.309562	0.00313974	0.0102475	-3.6407
WBGene00010732	K10C3.5	-0.309676	0.000185836	0.00129304	-5.21219
WBGene00003482	mua-3	-0.30971	0.00609584	0.0171628	-3.28941
WBGene00022292	Y75D11A.3	-0.310118	0.0159282	0.0369156	-2.78287
WBGene00006794	unc-60	-0.310321	5.53907e-06	9.83108e-05	-7.48717
WBGene00008174	C48B4.11	-0.31038	0.000155327	0.00112975	-5.31809
WBGene00003735	nhx-8	-0.310577	0.000245999	0.00156686	-5.04837
WBGene00003949	pbs-3	-0.31061	4.26598e-06	8.16446e-05	-7.67608
WBGene00001099	dsc-4	-0.31065	0.0134423	0.032134	-2.87257
WBGene00000865	cyb-1	-0.310774	1.82984e-05	0.00023235	-6.66102
WBGene00016496	C37C3.2	-0.310805	0.000271267	0.00167637	-4.99176
WBGene00003073	lars-1	-0.310812	9.30855e-06	0.00014356	-7.1208
WBGene00021959	Y57E12AL.6	-0.310879	0.000161208	0.00116188	-5.29607
WBGene00013373	Y62E10A.2	-0.310995	0.000114347	0.000896542	-5.50113
WBGene00006376	syp-2	-0.311069	0.000162621	0.00116922	-5.2909
WBGene00008580	dsb-1	-0.31119	3.39819e-05	0.000372792	-6.25582
WBGene00004890	smp-2	-0.311401	0.0073288	0.0198632	-3.1923
WBGene00022858	ZK1193.2	-0.311619	0.000749239	0.00345777	-4.41726
WBGene00015802	flu-2	-0.311709	0.0103903	0.0261612	-3.0084
WBGene00000071	acy-4	-0.311822	0.00991062	0.0251929	-3.0333
WBGene00011350	perm-1	-0.311953	1.43133e-05	0.000193668	-6.82594
WBGene00044326	tag-322	-0.311969	4.74418e-05	0.000470714	-6.0433
WBGene00219803	C06A1.12	-0.311995	0.0108175	0.0269828	-2.98716
WBGene00004503	rpt-3	-0.31214	4.73679e-06	8.77991e-05	-7.59998
WBGene00021368	best-20	-0.312588	0.0113884	0.0280777	-2.96005
WBGene00000528	clh-1	-0.312762	8.23036e-05	0.000701275	-5.70083
WBGene00002264	lec-1	-0.312843	3.491e-05	0.000378403	-6.23851
WBGene00018024	F35A5.1	-0.312861	0.00427492	0.013009	-3.4769
WBGene00012205	W02B12.10	-0.313466	0.000133312	0.00101226	-5.40908
WBGene00014208	ZK1067.2	-0.313513	0.00624043	0.0174893	-3.27704
WBGene00003765	nlp-27	-0.313706	0.00945239	0.0242492	-3.05824
WBGene00008428	D2085.3	-0.313769	0.000273188	0.00168462	-4.98768
WBGene00013544	Y75B8A.7	-0.313799	0.000431776	0.00231168	-4.72594
WBGene00020037	mrps-6	-0.313887	0.00146213	0.00572773	-4.05092
WBGene00020348	mrpl-23	-0.314096	0.00129131	0.00522876	-4.1184
WBGene00000896	dad-1	-0.314264	7.12791e-05	0.000628986	-5.78925
WBGene00002225	klp-15	-0.31437	0.000387863	0.00214854	-4.78681
WBGene00020264	acl-8	-0.314516	6.20544e-06	0.000107029	-7.40597
WBGene00020012	R11G1.6	-0.315153	0.00187527	0.00690673	-3.91649
WBGene00020115	mboa-6	-0.31525	9.90991e-07	2.85697e-05	-8.79335
WBGene00003992	pgl-1	-0.315351	6.71473e-05	0.00060126	-5.82617
WBGene00004736	sca-1	-0.315368	2.77539e-05	0.0003211	-6.38675
WBGene00021345	Y37B11A.3	-0.315403	0.0104297	0.0262352	-3.0064
WBGene00019219	H20J04.4	-0.315449	0.00123305	0.00506023	-4.14354
WBGene00006394	taf-11.2	-0.315491	0.000836675	0.00376078	-4.35621
WBGene00013025	vha-13	-0.31559	3.28046e-05	0.00036339	-6.27852
WBGene00017098	E02D9.1	-0.315972	5.32781e-05	0.000509526	-5.97032
WBGene00004505	rpt-5	-0.31634	2.72368e-06	5.86667e-05	-8.00815
WBGene00021829	mrpl-17	-0.316367	0.000717825	0.00335569	-4.44101
WBGene00006465	fntb-1	-0.316402	5.9864e-06	0.000104327	-7.4316
WBGene00015294	C01C10.2	-0.316699	0.0194216	0.0433486	-2.67775
WBGene00011631	T08G11.4	-0.316711	0.000233375	0.00151127	-5.07898
WBGene00011116	pdcd-2	-0.31681	8.83659e-06	0.000138328	-7.15699
WBGene00011194	R10D12.13	-0.316847	0.00161551	0.00616439	-3.99692
WBGene00015413	pdhb-1	-0.317237	3.56947e-05	0.000384389	-6.22425
WBGene00022737	ZK418.8	-0.317838	5.32597e-05	0.000509526	-5.97054
WBGene00000235	baf-1	-0.31806	1.6824e-05	0.000218464	-6.71715
WBGene00004702	rsp-5	-0.318221	7.2005e-06	0.000118898	-7.30054
WBGene00007646	nkb-1	-0.318343	2.27604e-06	5.15762e-05	-8.14378
WBGene00010075	F55A11.1	-0.318615	1.1866e-05	0.000169507	-6.95349
WBGene00000369	ccf-1	-0.318921	1.36605e-05	0.000188089	-6.85755
WBGene00003925	pas-4	-0.319245	1.23361e-06	3.34402e-05	-8.61874
WBGene00019537	K08D12.3	-0.319255	0.00233791	0.00818449	-3.7981
WBGene00000800	cars-1	-0.319297	1.79075e-05	0.000228666	-6.67542
WBGene00018679	F52C12.2	-0.319314	0.0013183	0.00530753	-4.10715
WBGene00010677	K08F4.2	-0.319599	2.01169e-06	4.73417e-05	-8.23797
WBGene00019554	K09C4.10	-0.319685	0.0014648	0.00573255	-4.04993
WBGene00020839	usp-5	-0.319703	1.23925e-05	0.000174207	-6.92383
WBGene00022363	Y92H12BL.1	-0.319838	8.80257e-05	0.000739444	-5.65973
WBGene00014112	ZK856.11	-0.319931	7.51533e-05	0.000651999	-5.75663
WBGene00002001	hars-1	-0.319941	2.89755e-05	0.000332016	-6.35876
WBGene00001164	efn-3	-0.319942	0.0195053	0.0434866	-2.67546
WBGene00235356	Y67D8A.10	-0.320279	0.0197108	0.0438771	-2.66989
WBGene00019893	sgt-1	-0.32062	1.74501e-05	0.000224268	-6.6927
WBGene00012291	W06A7.2	-0.320701	0.0156041	0.0363127	-2.79375
WBGene00004914	snr-1	-0.320753	4.50226e-05	0.000453797	-6.07637
WBGene00019489	K07E1.1	-0.320762	0.0145488	0.0342438	-2.83078
WBGene00021112	W09C3.4	-0.320782	0.00026884	0.0016657	-4.99695
WBGene00020340	T08B1.1	-0.320864	0.00036515	0.00205851	-4.82117
WBGene00022448	pinn-1	-0.321942	0.000120499	0.00093418	-5.46961
WBGene00001088	dpy-30	-0.321962	0.000208602	0.00139935	-5.14443
WBGene00000121	aly-2	-0.322209	6.78265e-06	0.000114577	-7.34281
WBGene00010812	mrpl-35	-0.322268	0.00382271	0.0119747	-3.53614
WBGene00006374	syx-4	-0.322538	0.000504246	0.00259558	-4.63836
WBGene00012739	Y40B1B.7	-0.323429	0.00312732	0.0102238	-3.64281
WBGene00011441	T04F8.2	-0.323476	0.000190202	0.00131665	-5.19854
WBGene00011759	mrps-18B	-0.323574	0.000560392	0.00279755	-4.57909
WBGene00002075	imb-1	-0.323597	0.00054324	0.00273688	-4.59651
WBGene00020190	guk-1	-0.323697	5.67412e-05	0.000533019	-5.9309
WBGene00021286	Y24D9A.8	-0.323783	7.42503e-06	0.000121344	-7.2789
WBGene00017347	F10E7.5	-0.323956	3.33398e-06	6.78978e-05	-7.85732
WBGene00003059	lpd-2	-0.323977	3.21797e-05	0.000358719	-6.29091
WBGene00011923	chhy-1	-0.324006	0.0140404	0.0332833	-2.84957
WBGene00001747	gsp-1	-0.324037	2.97497e-06	6.27588e-05	-7.94207
WBGene00017847	F27B3.5	-0.324132	0.0230705	0.0497589	-2.58611
WBGene00008865	F15G9.1	-0.32415	0.000981867	0.00425101	-4.26812
WBGene00003052	lmn-1	-0.324536	1.97252e-05	0.000245637	-6.61108
WBGene00022177	Y71H2AM.12	-0.324985	0.0143761	0.0339322	-2.83709
WBGene00007947	C35A5.3	-0.324995	0.0177271	0.0402452	-2.72619
WBGene00021556	Y45G5AM.3	-0.325114	0.0153562	0.035848	-2.80222
WBGene00008979	F20D1.9	-0.325223	0.00187893	0.00691699	-3.91544
WBGene00022148	Y71G12B.8	-0.325568	3.69827e-05	0.000393747	-6.20155
WBGene00003923	pas-2	-0.325616	1.45652e-05	0.000196333	-6.81414
WBGene00000138	amx-2	-0.326134	0.00569763	0.016249	-3.32505
WBGene00009882	vha-17	-0.326631	0.00027283	0.00168307	-4.98844
WBGene00009256	tut-2	-0.326964	0.000283621	0.00172733	-4.96605
WBGene00003952	pbs-6	-0.327334	4.13091e-05	0.00042721	-6.13098
WBGene00010646	K08C7.1	-0.327592	0.0147231	0.0346124	-2.82448
WBGene00012295	nmat-1	-0.328031	0.0192402	0.0430284	-2.68273
WBGene00007773	C27C12.3	-0.328126	0.00491816	0.0144891	-3.40275
WBGene00004320	rbx-1	-0.328322	0.000480006	0.00250902	-4.66611
WBGene00018152	acs-4	-0.328383	1.50505e-05	0.000200595	-6.79202
WBGene00011480	enpl-1	-0.328538	0.000303296	0.00181991	-4.92744
WBGene00016018	C23H3.2	-0.328622	5.75233e-05	0.000538455	-5.92235
WBGene00003485	mua-6	-0.328863	0.00540653	0.0156009	-3.35274
WBGene00007615	set-31	-0.329023	0.000100736	0.000817335	-5.5777
WBGene00018718	F52H2.6	-0.329198	0.00413005	0.0126579	-3.49516
WBGene00022739	toe-1	-0.329544	0.000617312	0.00300337	-4.52498
WBGene00001365	exc-4	-0.329602	0.000184942	0.00128964	-5.21503
WBGene00019264	H35B03.2	-0.329904	0.000537765	0.00272138	-4.6022
WBGene00013924	rad-23	-0.330549	6.11475e-06	0.000105965	-7.41647
WBGene00003926	pas-5	-0.330632	2.17324e-05	0.000265349	-6.54696
WBGene00010193	btb-20	-0.330658	0.00755982	0.020347	-3.17595
WBGene00011481	imp-2	-0.330859	1.79734e-05	0.00022886	-6.67297
WBGene00016981	C56G2.7	-0.330862	2.81005e-06	6.01585e-05	-7.98473
WBGene00000182	arf-1.2	-0.331275	7.07248e-05	0.000624841	-5.79407
WBGene00011155	R09B3.2	-0.331341	0.00102551	0.00439563	-4.24427
WBGene00018848	F55A3.2	-0.33139	0.000940272	0.00412032	-4.2919
WBGene00017830	rpb-8	-0.331391	5.76043e-05	0.000538896	-5.92147
WBGene00000066	act-4	-0.331544	1.32125e-05	0.000183142	-6.8802
WBGene00044191	F43D2.6	-0.331731	0.000751906	0.00346706	-4.41529
WBGene00022114	Y71F9AL.9	-0.331814	5.89974e-05	0.000547095	-5.90656
WBGene00011717	T11G6.2	-0.331818	0.000490848	0.00254933	-4.65352
WBGene00015817	C16A11.4	-0.331861	0.000469878	0.00246989	-4.67814
WBGene00044080	D1086.10	-0.332474	0.000763977	0.00351143	-4.40647
WBGene00018421	F44E2.8	-0.332669	2.34383e-06	5.233e-05	-8.1215
WBGene00010703	K09A9.6	-0.332771	0.000842776	0.003782	-4.3522
WBGene00016508	C37H5.5	-0.332987	0.000313514	0.00185481	-4.9084
WBGene00016118	C25H3.9	-0.333016	0.000163736	0.00117584	-5.28686
WBGene00004184	T19D2.2	-0.33311	0.000402617	0.00220613	-4.76559
WBGene00018961	mrps-16	-0.333345	1.40801e-05	0.000191328	-6.83705
WBGene00021660	Y48G1A.4	-0.333642	0.000107551	0.00085722	-5.53809
WBGene00004336	ret-1	-0.33396	4.40729e-06	8.34443e-05	-7.65234
WBGene00013381	cyp-31A5	-0.334039	0.000363113	0.00205097	-4.82437
WBGene00010302	F59A2.2	-0.33411	0.00125251	0.00511649	-4.13501
WBGene00045509	T07D10.8	-0.3343	0.0200821	0.0445288	-2.65998
WBGene00019894	R05F9.11	-0.334435	0.00108645	0.00459241	-4.21265
WBGene00015075	B0238.11	-0.334455	8.07309e-06	0.000129015	-7.22012
WBGene00010911	M106.3	-0.334607	5.91771e-06	0.000103756	-7.43984
WBGene00000197	aars-2	-0.334789	1.02987e-05	0.000154708	-7.05083
WBGene00023067	F54D7.6	-0.334898	0.00267766	0.00906894	-3.72555
WBGene00018811	pmt-2	-0.335025	0.00047904	0.00250562	-4.66725
WBGene00008514	F02A9.4	-0.335114	1.88878e-06	4.52432e-05	-8.28636
WBGene00007980	C36E8.1	-0.335356	5.33821e-07	1.92722e-05	-9.30088
WBGene00020168	mct-5	-0.335535	2.48144e-05	0.000295485	-6.4598
WBGene00001336	qars-1	-0.335608	1.95294e-06	4.62572e-05	-8.2607
WBGene00006503	snx-3	-0.335822	1.66882e-05	0.000217467	-6.72258
WBGene00011311	T01B7.5	-0.336076	2.36046e-06	5.25889e-05	-8.11614
WBGene00044134	D1025.10	-0.336197	0.00664725	0.0183701	-3.24374
WBGene00044720	Y53F4B.42	-0.336251	0.00333273	0.010758	-3.60897
WBGene00008393	D1086.6	-0.33658	7.68195e-05	0.000662474	-5.74314
WBGene00001037	dnj-19	-0.336594	0.00040156	0.00220205	-4.76708
WBGene00003371	mlc-3	-0.336662	0.000423076	0.00228357	-4.73747
WBGene00002249	lap-1	-0.336741	8.00783e-06	0.000128205	-7.22581
WBGene00002052	ifa-4	-0.336772	0.000221898	0.00145715	-5.10835
WBGene00002257	lbp-5	-0.336849	0.0014052	0.00557063	-4.07247
WBGene00003169	mec-5	-0.336855	0.000431196	0.00231051	-4.7267
WBGene00019620	fah-1	-0.33727	3.864e-05	0.000405414	-6.17353
WBGene00003242	mig-6	-0.337594	0.00053525	0.0027121	-4.60483
WBGene00015481	C05D11.1	-0.3378	7.26402e-06	0.000119698	-7.29435
WBGene00020896	T28D9.4	-0.337854	0.000149301	0.00110104	-5.34158
WBGene00013765	cdkr-3	-0.337904	2.0563e-05	0.000254197	-6.58352
WBGene00006856	usp-14	-0.338072	2.32504e-06	5.22042e-05	-8.1276
WBGene00020092	pcf-11	-0.338494	0.000216149	0.00143303	-5.12366
WBGene00017569	F18E9.3	-0.338503	0.00651226	0.0180723	-3.25456
WBGene00006588	tnt-3	-0.338651	0.000425225	0.0022901	-4.7346
WBGene00003924	pas-3	-0.338772	4.17241e-05	0.000430124	-6.12462
WBGene00021715	Y49F6B.2	-0.338953	0.00116161	0.00483801	-4.17609
WBGene00000204	arx-6	-0.339002	2.0754e-05	0.000255628	-6.5774
WBGene00006741	unc-1	-0.339474	0.0169711	0.0388509	-2.74929
WBGene00011289	R102.2	-0.339861	0.0067037	0.0184779	-3.23929
WBGene00017210	F07E5.5	-0.340288	0.000204319	0.00138111	-5.15657
WBGene00013143	Y53C12B.1	-0.340528	0.00105013	0.004477	-4.23127
WBGene00194852	T28A8.8	-0.341051	0.0173212	0.0395463	-2.73847
WBGene00195248	emc-5	-0.341978	3.0903e-05	0.000348387	-6.31705
WBGene00004499	rps-30	-0.343041	0.000127647	0.000978605	-5.43506
WBGene00022232	exos-2	-0.34309	0.000136183	0.00102817	-5.39635
WBGene00019246	rpb-5	-0.343292	3.15194e-05	0.000354091	-6.30429
WBGene00020097	larp-1	-0.343769	0.000954011	0.00415989	-4.28393
WBGene00022351	Y82E9BR.19	-0.344073	0.00100149	0.00431947	-4.25726
WBGene00010435	JC8.2	-0.344204	1.7988e-05	0.00022886	-6.67243
WBGene00001855	hil-4	-0.344541	1.87874e-05	0.000236296	-6.64345
WBGene00014999	AH9.3	-0.344637	0.0046124	0.0137888	-3.43669
WBGene00019800	mtss-1	-0.344909	7.7408e-05	0.000666103	-5.73845
WBGene00008211	C49F5.7	-0.345063	0.0024981	0.00859854	-3.76264
WBGene00007201	exos-4.1	-0.345233	0.00028992	0.00175711	-4.95339
WBGene00021826	Y54E10A.3	-0.345273	2.85854e-05	0.000328091	-6.36756
WBGene00016129	C26B2.7	-0.345299	0.000478187	0.00250197	-4.66825
WBGene00019164	H06H21.8	-0.345367	3.62595e-05	0.000389177	-6.21419
WBGene00045078	C46C2.7	-0.345971	0.00484799	0.0143556	-3.41035
WBGene00018779	F53H8.3	-0.346147	0.0202382	0.0447874	-2.65586
WBGene00022360	Y92H12A.4	-0.346388	0.00140729	0.00557717	-4.07166
WBGene00016250	hsp-110	-0.346605	0.000424408	0.00228766	-4.73569
WBGene00009542	copb-2	-0.346829	2.69717e-05	0.000313435	-6.40535
WBGene00019498	K07E8.7	-0.347292	0.000744777	0.0034462	-4.42057
WBGene00014221	ZK1098.4	-0.347398	0.000114714	0.000898135	-5.4992
WBGene00003691	nhr-101	-0.347435	0.00533572	0.0154414	-3.3597
WBGene00014204	ccdc-47	-0.347658	2.15693e-06	4.98732e-05	-8.18469
WBGene00000115	alh-9	-0.348298	0.00137436	0.00547162	-4.08451
WBGene00015766	C14C11.2	-0.348308	1.86335e-05	0.000234915	-6.64893
WBGene00010608	K07A1.1	-0.348693	0.000263445	0.00164757	-5.00867
WBGene00018967	F56D2.6	-0.348722	1.79947e-05	0.00022886	-6.67218
WBGene00009330	F32D8.5	-0.348743	0.000489115	0.00254407	-4.65552
WBGene00009289	exos-7	-0.34888	1.54907e-05	0.000205229	-6.77259
WBGene00009993	F53F4.11	-0.348991	1.25641e-06	3.377e-05	-8.60426
WBGene00003077	lsm-3	-0.349149	0.000497879	0.00257011	-4.64551
WBGene00009237	F28H7.3	-0.349335	0.00966196	0.0246951	-3.04669
WBGene00016888	C52E12.1	-0.350707	7.75594e-05	0.000666926	-5.73725
WBGene00011440	sfxn-1.5	-0.35157	3.43298e-05	0.000374684	-6.24928
WBGene00003927	pas-6	-0.351728	6.18991e-07	2.07879e-05	-9.17748
WBGene00018891	F55F8.3	-0.352062	1.40712e-05	0.000191328	-6.83748
WBGene00009035	F22B3.4	-0.352137	0.000177259	0.00124812	-5.24001
WBGene00019275	rpac-40	-0.352248	6.51017e-06	0.000111198	-7.37188
WBGene00012715	snpc-1.2	-0.352587	4.03601e-05	0.000418759	-6.14577
WBGene00011300	R107.5	-0.353051	0.00320067	0.01041	-3.63047
WBGene00020467	T12F5.2	-0.353681	8.61369e-05	0.000727037	-5.67298
WBGene00002059	ife-1	-0.353703	1.10266e-05	0.0001614	-7.0038
WBGene00012911	acl-7	-0.354102	4.37774e-05	0.000445486	-6.09413
WBGene00002271	lec-8	-0.354309	0.00332675	0.0107409	-3.60993
WBGene00021133	tomm-22	-0.354393	0.00128618	0.00521732	-4.12057
WBGene00016142	mrps-18C	-0.354498	1.55957e-05	0.000206276	-6.76805
WBGene00022021	Y61A9LA.10	-0.354679	4.74362e-05	0.000470714	-6.04337
WBGene00004461	rpn-5	-0.354967	8.36658e-07	2.58211e-05	-8.93011
WBGene00001228	eif-3.E	-0.355078	3.82624e-06	7.53873e-05	-7.75571
WBGene00003829	nud-1	-0.355209	2.65005e-05	0.00030977	-6.41684
WBGene00000179	aqp-11	-0.355547	0.00258651	0.00884345	-3.74405
WBGene00000064	act-2	-0.355674	5.38759e-06	9.63759e-05	-7.50708
WBGene00009266	F30A10.9	-0.355775	6.91849e-05	0.000615342	-5.80767
WBGene00007463	C08H9.2	-0.35615	2.8164e-05	0.000324397	-6.37721
WBGene00019941	pgam-5	-0.357453	2.99145e-06	6.28674e-05	-7.93795
WBGene00010139	F56A8.3	-0.357468	2.45892e-06	5.4477e-05	-8.0852
WBGene00022365	Y92H12BL.4	-0.357626	0.0182418	0.0412074	-2.71102
WBGene00022743	mlt-7	-0.357645	0.0111212	0.0275645	-2.97256
WBGene00003828	nuc-1	-0.357654	0.00909516	0.0235726	-3.07854
WBGene00010579	K05C4.2	-0.357853	3.24046e-05	0.00036072	-6.28642
WBGene00195085	C56E6.9	-0.357905	0.0154099	0.0359321	-2.80037
WBGene00020921	W01C8.5	-0.357955	0.00179752	0.00670605	-3.9393
WBGene00017923	F29B9.8	-0.358146	3.27566e-05	0.00036339	-6.27946
WBGene00006626	tsn-1	-0.358296	0.000718359	0.00335578	-4.4406
WBGene00003948	pbs-2	-0.358435	1.03798e-05	0.000155338	-7.04541
WBGene00008459	mrpl-53	-0.358765	0.00194143	0.00708466	-3.89783
WBGene00021869	Y54G2A.3	-0.359058	0.00246139	0.00850351	-3.77055
WBGene00013693	Y105E8B.9	-0.359195	0.0013017	0.00525611	-4.11404
WBGene00007347	C05G5.1	-0.35975	0.015549	0.0362112	-2.79562
WBGene00003736	nhx-9	-0.360683	0.00249971	0.00860224	-3.76229
WBGene00020399	ztf-4	-0.360796	9.07155e-06	0.000141	-7.13873
WBGene00014054	ZK669.4	-0.361176	3.93768e-06	7.70321e-05	-7.73464
WBGene00001155	ech-6	-0.36186	0.000368227	0.00206871	-4.81639
WBGene00009645	F42G10.1	-0.362216	9.19969e-06	0.000142204	-7.12897
WBGene00016978	C56G2.3	-0.362222	0.00166807	0.00632241	-3.97962
WBGene00008151	C47E12.7	-0.362634	6.00951e-05	0.000553398	-5.89507
WBGene00009925	F52B11.2	-0.362687	0.00193422	0.00706405	-3.89983
WBGene00006062	stn-1	-0.36284	0.017939	0.0406449	-2.71989
WBGene00012999	rpoa-1	-0.363608	0.00225161	0.00795525	-3.81825
WBGene00021146	lgc-45	-0.363614	0.0212969	0.0467203	-2.62873
WBGene00000266	bre-1	-0.363619	0.00531501	0.0154011	-3.36175
WBGene00013611	Y102A5C.2	-0.363976	0.00114102	0.00477472	-4.18586
WBGene00003062	lpd-6	-0.364019	1.21477e-06	3.30989e-05	-8.63093
WBGene00002078	xpo-1	-0.364398	0.000781017	0.00356844	-4.39425
WBGene00002881	let-756	-0.364461	0.021849	0.0476877	-2.61511
WBGene00000877	cyn-1	-0.364919	9.16995e-05	0.000759486	-5.6348
WBGene00001427	fkb-2	-0.365154	0.000168099	0.00119957	-5.27131
WBGene00013214	Y54G11A.3	-0.365877	0.000194193	0.00133424	-5.18636
WBGene00194985	Y25C1A.14	-0.366094	0.021819	0.0476354	-2.61584
WBGene00013324	mrps-7	-0.36611	3.63381e-05	0.000389413	-6.2128
WBGene00011119	R07E5.13	-0.366342	0.000923648	0.00407334	-4.30171
WBGene00004423	rpl-11.2	-0.366586	5.99478e-05	0.000552361	-5.8966
WBGene00019823	fnta-1	-0.367436	7.82904e-06	0.000126002	-7.24165
WBGene00007812	C29F7.3	-0.367528	8.99978e-05	0.000749667	-5.64622
WBGene00010281	F58G11.3	-0.367675	2.72569e-05	0.00031604	-6.39851
WBGene00020389	T10B5.3	-0.368272	1.02549e-05	0.000154261	-7.05376
WBGene00018467	sdpn-1	-0.368301	0.000164488	0.0011807	-5.28415
WBGene00008089	C44C10.9	-0.369109	0.00200539	0.00727964	-3.8804
WBGene00001251	elt-3	-0.369166	0.00175393	0.00658345	-3.95253
WBGene00017063	D2092.1	-0.369216	0.00157192	0.0060372	-4.01172
WBGene00003370	mlc-2	-0.369388	3.73805e-05	0.000396243	-6.1947
WBGene00006497	tag-151	-0.370091	3.39298e-06	6.85719e-05	-7.84433
WBGene00015809	C16A3.4	-0.370267	7.58042e-07	2.41042e-05	-9.01056
WBGene00000178	aqp-10	-0.370703	0.00247989	0.00855256	-3.76655
WBGene00009119	ndk-1	-0.371316	3.84913e-06	7.55072e-05	-7.75133
WBGene00001209	egl-45	-0.371368	6.29947e-06	0.000108086	-7.39527
WBGene00011182	R09H10.5	-0.371607	7.69538e-05	0.000662913	-5.74207
WBGene00012125	T28D6.5	-0.371862	0.0016671	0.00632026	-3.97994
WBGene00019693	ostd-1	-0.371977	1.11986e-06	3.12711e-05	-8.69556
WBGene00022373	mrpl-15	-0.372391	5.63894e-06	9.96229e-05	-7.47436
WBGene00012037	T26E3.4	-0.372961	0.000244431	0.00156249	-5.05208
WBGene00021514	Y41D4B.11	-0.373558	1.63695e-05	0.000214016	-6.73551
WBGene00012341	catp-6	-0.373768	6.61293e-07	2.18392e-05	-9.12277
WBGene00009886	F49E2.2	-0.373865	8.39141e-05	0.000712821	-5.68897
WBGene00003773	nlt-1	-0.374441	0.00012786	0.000979295	-5.43406
WBGene00019875	mca-2	-0.374828	9.98497e-06	0.000151926	-7.0722
WBGene00044666	F33G12.7	-0.374865	0.00453157	0.0136076	-3.44604
WBGene00009329	F32D8.4	-0.375343	0.000462054	0.00243521	-4.68762
WBGene00009621	fipr-21	-0.375596	0.00964131	0.0246622	-3.04782
WBGene00009798	F46G10.4	-0.376225	0.00826495	0.0217834	-3.12896
WBGene00008670	F11A3.2	-0.376784	8.66679e-07	2.62082e-05	-8.9015
WBGene00003953	pbs-7	-0.376889	5.33452e-06	9.58268e-05	-7.5142
WBGene00021097	cdc-37	-0.377228	8.10395e-06	0.000129378	-7.21745
WBGene00044745	Y62E10A.20	-0.377271	0.00270671	0.00914034	-3.71979
WBGene00006536	tbb-1	-0.377327	2.45536e-06	5.44739e-05	-8.0863
WBGene00012484	car-1	-0.377465	3.42522e-06	6.89353e-05	-7.83733
WBGene00003947	pbs-1	-0.37827	4.89967e-06	8.99783e-05	-7.57551
WBGene00010701	ent-2	-0.378366	0.000209995	0.00140497	-5.14054
WBGene00012676	pro-3	-0.37866	0.000757394	0.0034873	-4.41126
WBGene00008422	D2045.2	-0.378671	0.000495444	0.00256189	-4.64827
WBGene00007784	ruvb-1	-0.379139	5.30636e-05	0.0005087	-5.97285
WBGene00018960	F56D1.2	-0.37948	1.7085e-05	0.000220468	-6.70684
WBGene00017962	fbxa-72	-0.379682	0.00569128	0.0162367	-3.32564
WBGene00018991	F56F11.4	-0.379795	2.2568e-05	0.000272826	-6.5221
WBGene00015196	B0454.5	-0.380234	0.0145684	0.0342741	-2.83007
WBGene00000206	asb-1	-0.380358	1.25888e-06	3.37794e-05	-8.6027
WBGene00002152	iars-1	-0.380484	7.12116e-06	0.000118326	-7.30836
WBGene00001566	acdh-13	-0.380734	2.11882e-06	4.93511e-05	-8.19829
WBGene00013727	Y111B2A.1	-0.380946	0.000693055	0.0032707	-4.46052
WBGene00006914	vha-5	-0.381596	1.46253e-07	8.80011e-06	-10.4362
WBGene00006724	ubh-4	-0.381742	3.16336e-06	6.55331e-05	-7.89632
WBGene00044323	tag-281	-0.381896	0.00247775	0.00854704	-3.76701
WBGene00008346	C56A3.8	-0.382155	0.000645912	0.00310636	-4.49972
WBGene00021854	Y54F10AR.1	-0.382461	0.000335794	0.00194675	-4.86905
WBGene00006587	tnt-2	-0.382498	6.87128e-06	0.000115732	-7.33361
WBGene00018473	cima-1	-0.382888	0.0230442	0.0497293	-2.58672
WBGene00010905	mrps-34	-0.383247	5.93947e-05	0.000549816	-5.90238
WBGene00011722	T11G6.8	-0.38414	1.03852e-05	0.000155338	-7.04506
WBGene00000240	pah-1	-0.384241	0.00254556	0.00873496	-3.75257
WBGene00002066	ifg-1	-0.384332	5.51919e-05	0.000522122	-5.94821
WBGene00012007	T25B9.1	-0.384902	0.003946	0.0122522	-3.51931
WBGene00016264	C30F12.5	-0.385407	0.00831976	0.0218908	-3.12548
WBGene00007424	C08B6.3	-0.385897	0.0226685	0.0490919	-2.59548
WBGene00013238	trap-4	-0.385949	0.000276103	0.00169274	-4.98155
WBGene00001431	fkb-6	-0.385964	3.53812e-05	0.000381815	-6.22991
WBGene00003994	pgl-3	-0.386071	4.42561e-07	1.7263e-05	-9.45899
WBGene00219275	Y39G10AR.32	-0.386175	0.00051336	0.00263057	-4.62829
WBGene00000283	cah-5	-0.386235	0.000106598	0.000852192	-5.54347
WBGene00013983	ZK512.2	-0.386455	6.5952e-06	0.000111928	-7.36267
WBGene00006617	tars-1	-0.386705	2.13338e-07	1.12205e-05	-10.0944
WBGene00011811	T16H12.1	-0.386863	0.0200899	0.0445399	-2.65977
WBGene00000994	dic-1	-0.38705	7.69996e-06	0.000124686	-7.25332
WBGene00008384	D1081.6	-0.387248	0.00480603	0.0142485	-3.41494
WBGene00009141	ncbp-2	-0.388057	3.97887e-05	0.000414425	-6.15485
WBGene00022420	Y102E9.2	-0.388556	2.72685e-07	1.3166e-05	-9.87704
WBGene00001229	eif-3.F	-0.38872	5.41278e-07	1.9409e-05	-9.28926
WBGene00012569	fbxc-46	-0.389229	0.00626599	0.0175485	-3.27489
WBGene00011064	R06C7.5	-0.389472	8.83808e-05	0.000741515	-5.65727
WBGene00001337	ears-1	-0.389877	9.94061e-07	2.86063e-05	-8.79087
WBGene00014083	ZK795.3	-0.389886	6.89152e-06	0.000115732	-7.33153
WBGene00013550	Y75B8A.14	-0.389891	5.52659e-06	9.8199e-05	-7.48879
WBGene00011434	T04D3.5	-0.390149	0.000211209	0.00141028	-5.13717
WBGene00002221	klp-10	-0.390231	0.00177459	0.00665	-3.94622
WBGene00000967	dhs-3	-0.390365	8.87815e-05	0.000743434	-5.65451
WBGene00006825	unc-96	-0.390894	0.000487943	0.00254057	-4.65687
WBGene00016934	mboa-3	-0.391315	0.00171092	0.00644638	-3.96593
WBGene00006977	zif-1	-0.391761	9.11371e-05	0.000756381	-5.63855
WBGene00023323	K08F11.6	-0.391794	0.0123198	0.0299511	-2.91859
WBGene00010896	M28.5	-0.391818	1.11766e-05	0.000162732	-6.99451
WBGene00013859	ZC247.1	-0.391846	0.000334151	0.00194147	-4.87186
WBGene00012543	nkcc-1	-0.392279	2.70786e-06	5.86026e-05	-8.01253
WBGene00001168	eef-1A.1	-0.392697	8.91759e-07	2.66271e-05	-8.8784
WBGene00022176	Y71H2AM.11	-0.394101	1.02439e-05	0.000154261	-7.05451
WBGene00007355	rpb-6	-0.394207	5.98468e-05	0.000552361	-5.89765
WBGene00004062	pmp-5	-0.394407	0.00729085	0.0197907	-3.19503
WBGene00009301	F31F6.2	-0.394912	0.000820418	0.00370132	-4.36704
WBGene00014251	gstk-1	-0.39497	0.00285484	0.00950915	-3.69137
WBGene00017625	cgt-2	-0.395105	0.00719863	0.0195872	-3.20174
WBGene00004915	snr-2	-0.395174	3.01724e-06	6.31474e-05	-7.93154
WBGene00000775	cpin-1	-0.395435	0.0036522	0.0115706	-3.56035
WBGene00000083	adt-2	-0.39623	0.00297764	0.00983773	-3.66892
WBGene00011376	gla-3	-0.396436	4.7573e-05	0.000471133	-6.04155
WBGene00006311	sun-1	-0.396571	1.21896e-05	0.000172424	-6.9351
WBGene00008740	F13D12.5	-0.396992	3.10114e-06	6.45631e-05	-7.9111
WBGene00004173	pqn-94	-0.397551	0.0132718	0.0318128	-2.8793
WBGene00019983	sti-1	-0.397571	0.0014007	0.00555653	-4.07421
WBGene00021697	gcn-1	-0.397599	0.00211371	0.0075645	-3.85214
WBGene00044789	T07A9.14	-0.398223	6.17617e-06	0.00010664	-7.40934
WBGene00017641	csr-1	-0.399076	0.0002462	0.00156749	-5.0479
WBGene00001784	gst-36	-0.3994	0.000732906	0.00340714	-4.42948
WBGene00015471	lmp-2	-0.399453	0.0143951	0.0339669	-2.83639
WBGene00002000	hrp-2	-0.399478	2.24616e-06	5.12646e-05	-8.15382
WBGene00019225	H22K11.2	-0.399586	8.56725e-05	0.000724658	-5.67628
WBGene00019400	K04G7.1	-0.399599	9.18486e-07	2.70689e-05	-8.85454
WBGene00013030	Y49E10.4	-0.399738	5.55413e-05	0.000523317	-5.94426
WBGene00008548	F07A11.5	-0.399843	0.00490208	0.0144627	-3.40448
WBGene00007413	pro-2	-0.399846	2.12536e-06	4.94309e-05	-8.19594
WBGene00020868	eif-1	-0.399899	1.43251e-06	3.67616e-05	-8.50103
WBGene00022852	ZK1127.5	-0.400549	7.93704e-06	0.000127611	-7.23203
WBGene00004465	rpn-9	-0.40073	3.33181e-07	1.45801e-05	-9.70236
WBGene00010593	gsnl-1	-0.400795	0.000309641	0.00184391	-4.91554
WBGene00044699	nhr-286	-0.401112	0.0186584	0.0419399	-2.69903
WBGene00004504	rpt-4	-0.401205	1.23579e-06	3.34421e-05	-8.61735
WBGene00022856	cth-2	-0.401215	0.00259011	0.00884921	-3.74331
WBGene00018853	sec-22	-0.401365	0.00183496	0.00680398	-3.92819
WBGene00044438	Y51F10.11	-0.402254	0.00191604	0.00701299	-3.90491
WBGene00001592	glc-2	-0.403153	0.00958832	0.0245543	-3.05072
WBGene00022309	rpc-11	-0.403523	0.00810767	0.0214472	-3.13909
WBGene00021276	Y23H5B.5	-0.403867	2.47708e-06	5.47266e-05	-8.07964
WBGene00000527	cle-1	-0.404251	1.7551e-07	9.88646e-06	-10.2699
WBGene00006730	uev-1	-0.404319	7.21708e-05	0.000632921	-5.78158
WBGene00007142	ttr-18	-0.405789	0.00180728	0.00673279	-3.93638
WBGene00021843	Y54E10BR.4	-0.406422	0.000527416	0.00268182	-4.61311
WBGene00003517	nac-1	-0.407349	6.64655e-05	0.0005965	-5.83249
WBGene00010036	cpar-1	-0.407898	4.39749e-05	0.000446067	-6.09128
WBGene00015609	math-4	-0.408129	0.0115045	0.0283245	-2.9547
WBGene00006528	tba-1	-0.408436	4.82673e-06	8.90507e-05	-7.58636
WBGene00009358	F33C8.4	-0.408635	0.0069651	0.0190663	-3.21912
WBGene00019493	catp-5	-0.408658	0.000649102	0.00311793	-4.49698
WBGene00004151	pqn-68	-0.40872	0.00115246	0.00480998	-4.18041
WBGene00007197	B0513.5	-0.40896	4.74864e-05	0.000470862	-6.0427
WBGene00019658	K11H12.1	-0.40927	0.000902567	0.00400014	-4.31442
WBGene00008688	F11A10.7	-0.409847	1.33849e-06	3.50857e-05	-8.55434
WBGene00014088	ZK809.8	-0.410071	1.03041e-05	0.000154708	-7.05046
WBGene00019836	R02F2.7	-0.410095	4.24103e-06	8.14617e-05	-7.68036
WBGene00001234	eif-6	-0.410372	3.19243e-05	0.000357094	-6.29605
WBGene00002005	hsp-1	-0.410518	1.4374e-06	3.68276e-05	-8.49836
WBGene00010064	F54F7.2	-0.410575	0.00398778	0.0123457	-3.51373
WBGene00003920	par-5	-0.410905	1.09534e-06	3.08501e-05	-8.71321
WBGene00001094	dars-1	-0.411107	9.51044e-08	6.97548e-06	-10.8371
WBGene00001856	hil-5	-0.411252	4.41555e-07	1.7263e-05	-9.46092
WBGene00044412	F40H6.6	-0.41136	0.00548609	0.0157731	-3.34502
WBGene00012714	abce-1	-0.411954	2.35101e-07	1.19316e-05	-10.0079
WBGene00014206	nit-1	-0.412383	0.00268047	0.00907486	-3.72499
WBGene00009122	tct-1	-0.412406	4.80751e-05	0.000474037	-6.03493
WBGene00022792	ZK686.2	-0.413053	1.7985e-06	4.35356e-05	-8.3241
WBGene00022245	acp-6	-0.413349	0.0185172	0.0416932	-2.70307
WBGene00003914	pam-1	-0.413359	8.55592e-07	2.60484e-05	-8.91194
WBGene00017319	mrps-9	-0.413938	1.3739e-06	3.57192e-05	-8.53381
WBGene00006565	tfg-1	-0.414222	7.27211e-06	0.000119707	-7.29356
WBGene00007617	rrbs-1	-0.414816	2.20102e-07	1.13701e-05	-10.0665
WBGene00000214	asp-1	-0.414831	2.26797e-06	5.15762e-05	-8.14647
WBGene00004880	smg-2	-0.414894	0.000881695	0.00392427	-4.3273
WBGene00000114	alh-8	-0.415119	9.0101e-07	2.67869e-05	-8.87006
WBGene00008053	cdc-48.2	-0.415326	2.02537e-07	1.08987e-05	-10.1409
WBGene00008344	C56A3.5	-0.415422	3.48715e-06	6.9765e-05	-7.82408
WBGene00004916	snr-3	-0.415481	1.0986e-05	0.0001614	-7.00633
WBGene00015800	C15H9.4	-0.415756	0.000104056	0.00083735	-5.55806
WBGene00010015	atad-3	-0.416141	1.06108e-05	0.000157379	-7.03024
WBGene00000063	act-1	-0.416164	2.66241e-06	5.80767e-05	-8.02525
WBGene00009300	F31F6.1	-0.41661	0.0104243	0.0262259	-3.00667
WBGene00004472	rps-3	-0.416748	1.30455e-06	3.44805e-05	-8.57458
WBGene00022130	Y71F9B.9	-0.417204	0.0197842	0.044001	-2.66792
WBGene00001793	gsy-1	-0.417219	3.00348e-06	6.30255e-05	-7.93495
WBGene00023068	F54D7.7	-0.41831	0.000208823	0.00139965	-5.14381
WBGene00006706	ubc-9	-0.41836	1.26317e-07	8.07129e-06	-10.5713
WBGene00003989	pfn-1	-0.418471	5.89076e-07	2.01236e-05	-9.21863
WBGene00004679	rars-1	-0.418477	3.6471e-07	1.55737e-05	-9.62433
WBGene00003843	2025-10-02	-0.418643	0.010822	0.0269871	-2.98694
WBGene00012592	Y38E10A.14	-0.41945	0.0143652	0.0339216	-2.83749
WBGene00012909	spds-1	-0.419461	0.0023624	0.00825306	-3.79252
WBGene00000502	chp-1	-0.419639	4.59095e-06	8.60649e-05	-7.62266
WBGene00022394	Y97E10AL.3	-0.420347	5.12363e-05	0.000497183	-5.99485
WBGene00007430	C08B6.10	-0.42046	0.00490357	0.0144627	-3.40432
WBGene00007757	C27A7.6	-0.421007	1.36188e-06	3.54646e-05	-8.54072
WBGene00001225	eif-3.B	-0.421461	5.67402e-07	1.97167e-05	-9.24987
WBGene00001497	fars-1	-0.422127	1.97274e-07	1.07318e-05	-10.1645
WBGene00006917	vha-8	-0.422366	8.59261e-07	2.60484e-05	-8.90847
WBGene00017440	upb-1	-0.422445	2.99117e-06	6.28674e-05	-7.93802
WBGene00011830	cyp-29A2	-0.42256	0.00155303	0.00598493	-4.01826
WBGene00044283	spp-22	-0.422679	0.0105021	0.0263745	-3.00276
WBGene00044344	mrpl-39	-0.422969	2.92861e-06	6.21108e-05	-7.9538
WBGene00020022	R12C12.1	-0.423064	0.00274396	0.00923863	-3.7125
WBGene00012344	ola-1	-0.423243	1.90708e-07	1.05414e-05	-10.195
WBGene00006512	abcf-1	-0.423586	4.56407e-08	4.23978e-06	-11.5503
WBGene00011638	ostb-1	-0.423698	3.32984e-06	6.78978e-05	-7.85824
WBGene00003572	ncx-7	-0.424138	0.00189699	0.00696732	-3.91029
WBGene00000779	cpn-3	-0.424153	3.87257e-05	0.000406045	-6.17212
WBGene00004358	rhr-1	-0.424155	0.00915241	0.0236785	-3.07523
WBGene00004468	rpn-12	-0.424795	3.28486e-07	1.44717e-05	-9.71465
WBGene00004990	spp-5	-0.424842	0.000237402	0.00153255	-5.06903
WBGene00013575	acs-5	-0.425949	5.79754e-05	0.000540841	-5.91746
WBGene00022457	Y110A7A.7	-0.426118	0.000823495	0.00371204	-4.36497
WBGene00077457	Y39B6A.49	-0.427218	0.00117465	0.00487953	-4.17
WBGene00010624	mrps-15	-0.427599	4.18545e-05	0.000430498	-6.12264
WBGene00020687	ruvb-2	-0.428576	4.82442e-07	1.82809e-05	-9.38597
WBGene00018877	aman-1	-0.428606	0.000112612	0.000887016	-5.51034
WBGene00012197	W02B8.1	-0.42883	0.0141177	0.0334166	-2.84667
WBGene00003962	pdi-1	-0.429205	1.6698e-06	4.09967e-05	-8.38154
WBGene00219908	F20C5.10	-0.429246	0.0003035	0.00181997	-4.92705
WBGene00015956	C18B2.5	-0.429552	1.10725e-05	0.00016166	-7.00094
WBGene00007926	C34C12.7	-0.429697	0.0152348	0.0356361	-2.80642
WBGene00006787	unc-52	-0.429757	1.339e-05	0.000185117	-6.87113
WBGene00019645	swt-7	-0.430025	0.00105194	0.00447992	-4.23032
WBGene00019768	M04F3.2	-0.430282	0.00879963	0.0229302	-3.09594
WBGene00010309	rpn-6.2	-0.431855	0.000369187	0.00207008	-4.81491
WBGene00004058	pmp-1	-0.431921	0.000576023	0.0028612	-4.56368
WBGene00004437	rpl-24.2	-0.432406	9.16182e-07	2.7052e-05	-8.85657
WBGene00018339	abcf-3	-0.432552	1.69928e-07	9.70976e-06	-10.2992
WBGene00001132	alp-1	-0.432599	3.71907e-05	0.000395167	-6.19796
WBGene00014576	Y43F11A.6	-0.432633	0.00126685	0.00516264	-4.12881
WBGene00000726	col-153	-0.433213	0.00905983	0.0234964	-3.08059
WBGene00009078	rpb-12	-0.434074	0.000657732	0.00314322	-4.48962
WBGene00003861	oig-3	-0.435982	0.0168444	0.0386514	-2.75326
WBGene00020245	T05B11.1	-0.436355	0.000712381	0.0033381	-4.44524
WBGene00010340	slcf-1	-0.436841	0.00500769	0.0147092	-3.39322
WBGene00006861	cal-5	-0.437416	3.41881e-05	0.000374264	-6.25194
WBGene00044987	K07A1.17	-0.437469	1.15236e-05	0.000166866	-6.97354
WBGene00013690	Y105E8B.5	-0.437483	0.000223162	0.00146259	-5.10504
WBGene00010117	nkb-3	-0.437702	7.58478e-06	0.000123321	-7.26392
WBGene00021888	Y54G2A.23	-0.437746	0.000149607	0.00110232	-5.34036
WBGene00016073	C24H12.4	-0.437754	2.13465e-06	4.95415e-05	-8.19261
WBGene00008669	acs-14	-0.439026	0.00958457	0.0245487	-3.05093
WBGene00020166	T02G5.7	-0.440004	1.8715e-05	0.000235756	-6.64602
WBGene00003951	pbs-5	-0.440609	4.09594e-07	1.66768e-05	-9.52488
WBGene00021920	mrps-25	-0.442204	9.98457e-06	0.000151926	-7.07222
WBGene00022851	ZK1127.4	-0.442372	6.66507e-07	2.19202e-05	-9.11629
WBGene00008986	F20G2.2	-0.442436	0.00392785	0.0122126	-3.52176
WBGene00018782	cct-3	-0.442747	6.23914e-06	0.000107493	-7.40212
WBGene00010116	F55F3.2	-0.443666	0.00161521	0.00616439	-3.99702
WBGene00007122	B0250.5	-0.443671	7.44167e-05	0.000647376	-5.76269
WBGene00001038	dnj-20	-0.44385	1.23505e-07	8.07129e-06	-10.5922
WBGene00020112	pfd-5	-0.444034	4.4375e-05	0.000448979	-6.08554
WBGene00021074	W07E6.2	-0.444163	3.67676e-05	0.000391982	-6.20528
WBGene00016746	C48B6.10	-0.444176	0.000154859	0.00112738	-5.31988
WBGene00020422	T10F2.2	-0.444588	1.65202e-06	4.0749e-05	-8.38985
WBGene00015282	C01B10.8	-0.444836	4.52277e-07	1.74803e-05	-9.44057
WBGene00016702	C46A5.6	-0.44511	1.68335e-05	0.000218464	-6.71677
WBGene00021934	cct-8	-0.445322	3.96002e-06	7.72274e-05	-7.7305
WBGene00010595	haao-1	-0.445383	0.00014206	0.00105945	-5.37116
WBGene00006723	ubh-3	-0.445553	1.40159e-06	3.62609e-05	-8.51814
WBGene00006438	nrfl-1	-0.445557	1.37995e-05	0.00018946	-6.85069
WBGene00003846	odd-2	-0.445735	0.0121676	0.0296582	-2.92514
WBGene00021350	Y37E3.8	-0.446195	1.04545e-05	0.000155934	-7.04047
WBGene00019064	myo-5	-0.447079	0.000356331	0.00202371	-4.83512
WBGene00185005	T03F6.10	-0.447503	0.00917835	0.0237186	-3.07374
WBGene00023500	C11H1.9	-0.447518	0.0198298	0.04408	-2.6667
WBGene00001674	gpa-12	-0.448121	0.00338479	0.0109084	-3.60074
WBGene00011128	R07H5.8	-0.44843	1.00585e-06	2.87892e-05	-8.7814
WBGene00003826	ntl-3	-0.448622	7.90338e-07	2.48113e-05	-8.97648
WBGene00015577	ugt-64	-0.448763	0.000184073	0.00128641	-5.2178
WBGene00020192	T03F1.11	-0.449324	0.00182758	0.00678773	-3.93036
WBGene00010317	idh-1	-0.449867	3.16806e-06	6.55331e-05	-7.89522
WBGene00007180	B0457.6	-0.450279	0.00343662	0.0110218	-3.59266
WBGene00014165	puf-12	-0.451842	4.12883e-07	1.67313e-05	-9.51805
WBGene00000883	cyn-7	-0.452063	2.72559e-06	5.86667e-05	-8.00762
WBGene00013267	Y57A10A.27	-0.45237	1.57813e-05	0.000207926	-6.76009
WBGene00000140	anc-1	-0.452383	2.08228e-05	0.000256213	-6.57521
WBGene00018341	F42A10.5	-0.453128	7.53475e-07	2.40824e-05	-9.0155
WBGene00044667	ZK622.5	-0.45361	0.0067431	0.0185736	-3.2362
WBGene00000728	col-155	-0.454312	0.00899123	0.0233417	-3.08459
WBGene00021709	ugt-29	-0.454413	0.00143478	0.00564977	-4.06117
WBGene00015177	tmc-2	-0.454596	0.00144321	0.00567177	-4.05799
WBGene00019076	mrpl-24	-0.455014	1.0596e-05	0.000157306	-7.0312
WBGene00004446	rpl-32	-0.455042	2.31361e-06	5.21273e-05	-8.13134
WBGene00006728	ubq-2	-0.455081	4.00515e-07	1.6481e-05	-9.54402
WBGene00002053	ifb-1	-0.455583	5.75845e-07	1.98014e-05	-9.23755
WBGene00015591	cyk-7	-0.455612	3.26852e-07	1.44717e-05	-9.71897
WBGene00020391	cct-7	-0.45605	2.1377e-06	4.95415e-05	-8.19152
WBGene00044081	D1086.11	-0.456071	2.09194e-06	4.88682e-05	-8.20804
WBGene00009865	F49B2.6	-0.45613	0.0213712	0.0468572	-2.62688
WBGene00017431	F13H6.3	-0.45635	0.00456902	0.0136941	-3.44169
WBGene00008768	F13G3.10	-0.456483	0.000117331	0.000914077	-5.48563
WBGene00020576	T19D12.1	-0.456566	0.00439973	0.013287	-3.46166
WBGene00017456	F14D2.8	-0.456765	0.00510618	0.0149267	-3.38292
WBGene00008061	C41G7.3	-0.457373	2.33711e-06	5.22888e-05	-8.12367
WBGene00014148	ZK909.3	-0.457389	0.00820855	0.0216635	-3.13257
WBGene00017532	ent-5	-0.457885	1.68121e-05	0.000218464	-6.71762
WBGene00004469	rps-0	-0.457985	2.24026e-06	5.12646e-05	-8.15582
WBGene00002061	ife-3	-0.458148	2.91942e-07	1.36797e-05	-9.81728
WBGene00012880	Y45F10C.4	-0.458339	0.00168386	0.00636858	-3.97454
WBGene00013037	Y49E10.18	-0.458369	0.000366373	0.00206165	-4.81927
WBGene00000549	cls-2	-0.458435	1.85979e-05	0.000234815	-6.6502
WBGene00019543	cif-1	-0.458618	9.90253e-08	6.99974e-06	-10.7989
WBGene00010263	wago-4	-0.458644	0.00018458	0.00128772	-5.21618
WBGene00011736	T12D8.9	-0.458714	0.000513228	0.00263057	-4.62843
WBGene00017620	F20A1.9	-0.45881	3.90257e-06	7.64393e-05	-7.74121
WBGene00001167	eef-2	-0.45889	2.57617e-07	1.27088e-05	-9.92705
WBGene00004435	rpl-23	-0.458926	2.52156e-06	5.54778e-05	-8.0662
WBGene00016980	C56G2.5	-0.459027	0.000653278	0.00312981	-4.49341
WBGene00001683	gpd-1	-0.45908	6.96459e-06	0.000116701	-7.32407
WBGene00007696	tram-1	-0.459184	4.72768e-07	1.79803e-05	-9.40308
WBGene00004417	rpl-6	-0.45969	3.61281e-07	1.55107e-05	-9.63246
WBGene00015780	C14F11.4	-0.460101	0.000101801	0.000822957	-5.57132
WBGene00002064	iff-1	-0.460464	3.15305e-06	6.54721e-05	-7.89875
WBGene00002238	kars-1	-0.460892	7.61469e-08	6.14006e-06	-11.0491
WBGene00023318	K07D4.1	-0.461583	0.002732	0.00920941	-3.71483
WBGene00022970	CD4.10	-0.461708	0.000462496	0.00243673	-4.68708
WBGene00022599	ZC395.10	-0.461817	8.68222e-06	0.000137094	-7.16928
WBGene00004788	sft-4	-0.461829	8.58307e-07	2.60484e-05	-8.90937
WBGene00004415	rpl-4	-0.461993	4.68136e-08	4.29846e-06	-11.525
WBGene00022500	lfi-1	-0.462128	0.000158016	0.00114564	-5.30791
WBGene00000698	col-124	-0.462128	5.30291e-06	9.55065e-05	-7.51847
WBGene00003369	mlc-1	-0.462913	1.03897e-06	2.95771e-05	-8.75544
WBGene00019510	K07H8.10	-0.463029	3.67191e-07	1.56376e-05	-9.6185
WBGene00006606	tra-3	-0.463655	1.69379e-05	0.000219461	-6.71263
WBGene00006463	nduf-2.2	-0.463952	4.98462e-07	1.86307e-05	-9.35844
WBGene00018207	F39G3.2	-0.463966	0.010335	0.0260671	-3.01121
WBGene00004489	rps-20	-0.463992	2.19766e-05	0.000267714	-6.53959
WBGene00001005	dlc-1	-0.464755	1.77714e-05	0.000227302	-6.68051
WBGene00004189	pars-1	-0.465437	3.8647e-08	3.88131e-06	-11.7172
WBGene00011713	T11F9.12	-0.465685	0.000972018	0.00421987	-4.27366
WBGene00003993	pgl-2	-0.465705	1.36429e-07	8.36928e-06	-10.5001
WBGene00021206	Y17G9B.9	-0.466094	1.91583e-06	4.57639e-05	-8.27543
WBGene00001620	glt-1	-0.466783	2.35938e-05	0.000282858	-6.49287
WBGene00015326	ivd-1	-0.467208	6.5141e-07	2.16478e-05	-9.13521
WBGene00020098	R144.10	-0.467239	0.000239444	0.00154178	-5.06405
WBGene00007312	C04H5.1	-0.467495	1.46867e-05	0.000197209	-6.80853
WBGene00007244	C01G12.3	-0.467597	0.0183466	0.0413972	-2.70798
WBGene00021857	iffb-1	-0.467888	1.33843e-07	8.30506e-06	-10.5178
WBGene00017775	F25B5.3	-0.46792	9.13143e-06	0.000141447	-7.13415
WBGene00008003	C38D4.1	-0.468915	2.92857e-06	6.21108e-05	-7.95382
WBGene00001403	fbl-1	-0.469132	0.000164909	0.00118319	-5.28264
WBGene00018762	F53E10.6	-0.469329	6.53226e-06	0.000111455	-7.36948
WBGene00020321	T07F12.1	-0.469627	0.0186054	0.0418562	-2.70054
WBGene00007564	mrps-22	-0.470203	3.76128e-07	1.58483e-05	-9.59783
WBGene00015167	B0403.3	-0.470297	0.0222803	0.0484627	-2.60469
WBGene00008258	mans-2	-0.470561	0.000262101	0.0016411	-5.01163
WBGene00000377	cct-1	-0.470691	6.2417e-08	5.33062e-06	-11.2416
WBGene00003762	nlp-24	-0.470703	0.000327588	0.00191724	-4.88322
WBGene00020360	math-41	-0.470825	0.00476787	0.0141566	-3.41916
WBGene00007050	tag-184	-0.470883	1.3926e-06	3.60872e-05	-8.52319
WBGene00016194	C28H8.3	-0.470889	6.60691e-07	2.18392e-05	-9.12352
WBGene00022635	ZC581.9	-0.470975	0.00924502	0.0238482	-3.06993
WBGene00015137	B0310.1	-0.471327	0.00166954	0.00632648	-3.97915
WBGene00012030	T25G3.3	-0.471969	6.06498e-08	5.2646e-06	-11.2696
WBGene00000380	cct-5	-0.47215	5.87887e-06	0.000103189	-7.44454
WBGene00010135	F55H12.4	-0.472292	0.00616326	0.0173191	-3.28361
WBGene00008205	sams-1	-0.473193	0.00571426	0.0162818	-3.32351
WBGene00003047	lis-1	-0.473728	8.79923e-08	6.75245e-06	-10.9108
WBGene00015949	C18A11.3	-0.473755	0.00140851	0.00557961	-4.07119
WBGene00019587	K09F6.4	-0.47394	0.00243896	0.00844991	-3.77545
WBGene00020171	T02H6.1	-0.474069	7.52265e-07	2.40824e-05	-9.01682
WBGene00011284	ttr-27	-0.474427	0.0130602	0.031413	-2.88779
WBGene00000183	arf-3	-0.47483	1.01772e-07	7.02892e-06	-10.7731
WBGene00006945	wars-1	-0.475016	1.9826e-07	1.07487e-05	-10.16
WBGene00019678	K12H4.3	-0.475041	1.64201e-07	9.53349e-06	-10.3304
WBGene00001808	gut-2	-0.475256	5.06117e-05	0.000492871	-6.00256
WBGene00000473	cey-2	-0.475486	1.24374e-07	8.07129e-06	-10.5857
WBGene00016918	C54E4.2	-0.476096	6.68686e-06	0.000113242	-7.35288
WBGene00008711	F11E6.8	-0.476255	0.00190097	0.00697389	-3.90916
WBGene00020499	T14B4.2	-0.476308	0.000619235	0.00301088	-4.52325
WBGene00019878	R05D3.3	-0.476583	0.000573165	0.00285147	-4.56646
WBGene00015038	nstp-6	-0.476783	0.00313595	0.0102435	-3.64134
WBGene00001000	dim-1	-0.47718	2.9589e-07	1.37058e-05	-9.80555
WBGene00008387	D1081.9	-0.477473	5.96035e-06	0.000104159	-7.43471
WBGene00020143	T01C8.2	-0.478457	0.00052126	0.00266159	-4.6197
WBGene00021754	hpo-29	-0.478683	1.96084e-07	1.07318e-05	-10.17
WBGene00004447	rpl-33	-0.479013	1.84479e-06	4.4468e-05	-8.30451
WBGene00019411	K05F1.10	-0.47949	0.00208327	0.00748079	-3.85993
WBGene00010405	erfa-3	-0.47968	2.35812e-08	2.83778e-06	-12.2251
WBGene00001598	glh-1	-0.479854	1.86222e-07	1.03795e-05	-10.2164
WBGene00007935	C34E11.2	-0.479992	0.0207566	0.0457245	-2.64241
WBGene00020295	pqbp-1.2	-0.481109	0.000827429	0.0037266	-4.36234
WBGene00009241	F28H7.8	-0.481171	0.0165078	0.0380424	-2.76395
WBGene00011891	del-6	-0.481419	2.63716e-05	0.000308706	-6.42002
WBGene00017131	E04F6.15	-0.481545	0.0217083	0.0474459	-2.61855
WBGene00002025	hsp-60	-0.482059	1.24742e-07	8.07129e-06	-10.5829
WBGene00011522	srap-1	-0.4822	0.000748016	0.00345514	-4.41816
WBGene00003130	map-2	-0.482777	3.16708e-07	1.41871e-05	-9.74633
WBGene00012074	T27A8.2	-0.482858	0.00343245	0.0110173	-3.59331
WBGene00003375	mlp-1	-0.482878	6.90784e-05	0.000615242	-5.80862
WBGene00016314	C32D5.6	-0.48295	0.00630943	0.0176453	-3.27125
WBGene00002879	let-754	-0.483594	1.27167e-07	8.07129e-06	-10.5651
WBGene00004414	rpl-3	-0.484031	1.01707e-07	7.02892e-06	-10.7738
WBGene00006584	tni-1	-0.485139	0.00197036	0.00717445	-3.88987
WBGene00015504	C06A5.6	-0.485534	1.58033e-05	0.000207983	-6.75915
WBGene00010084	F55B11.2	-0.485789	6.72319e-06	0.000113736	-7.34904
WBGene00004479	rps-10	-0.486194	7.03534e-07	2.27147e-05	-9.07175
WBGene00017874	acdh-9	-0.486886	1.52628e-06	3.8423e-05	-8.45146
WBGene00012059	T26G10.1	-0.487391	4.86697e-07	1.83638e-05	-9.37857
WBGene00008566	F08A8.3	-0.487699	0.00109641	0.00462588	-4.20766
WBGene00001480	fmo-5	-0.487935	8.23342e-05	0.000701275	-5.7006
WBGene00006789	unc-54	-0.488683	4.1896e-05	0.000430498	-6.12201
WBGene00020549	nmt-1	-0.488805	1.44082e-06	3.68559e-05	-8.4965
WBGene00006585	tni-3	-0.49026	0.00010259	0.00082765	-5.56665
WBGene00019505	K07H8.3	-0.490403	5.60667e-07	1.95966e-05	-9.25984
WBGene00006530	tba-4	-0.490762	4.37936e-06	8.30222e-05	-7.65697
WBGene00002045	icd-1	-0.490883	3.0102e-07	1.37801e-05	-9.79055
WBGene00008214	gem-1	-0.49105	5.10908e-05	0.000496074	-5.99663
WBGene00020052	R13A5.10	-0.491127	0.0133685	0.0320151	-2.87547
WBGene00012428	Y11D7A.3	-0.492025	0.000243464	0.00155694	-5.05438
WBGene00022201	Y71H10B.1	-0.492189	0.000858068	0.00383955	-4.34228
WBGene00013735	Y111B2A.12	-0.492324	5.71349e-07	1.97302e-05	-9.24409
WBGene00021021	mrpl-30	-0.493106	3.57166e-05	0.000384389	-6.22386
WBGene00020808	T25F10.6	-0.494484	4.70766e-07	1.79763e-05	-9.40666
WBGene00220246	ZK858.10	-0.494577	1.04135e-05	0.000155614	-7.04318
WBGene00004422	rpl-11.1	-0.49512	2.36126e-07	1.19454e-05	-10.0041
WBGene00007297	C04F12.1	-0.495131	1.73093e-05	0.000222818	-6.69812
WBGene00000298	cat-4	-0.496038	0.000184585	0.00128772	-5.21616
WBGene00010339	acl-1	-0.496147	2.25106e-05	0.000272593	-6.52377
WBGene00012901	cnp-2	-0.496377	0.00715068	0.0194835	-3.20527
WBGene00012566	fbxa-211	-0.496787	0.00207946	0.00747167	-3.86091
WBGene00004420	rpl-9	-0.496847	4.3425e-07	1.72022e-05	-9.47509
WBGene00021026	W04C9.4	-0.496988	2.0606e-06	4.82072e-05	-8.21958
WBGene00007859	mrps-31	-0.496993	3.09908e-05	0.000348894	-6.31522
WBGene00022335	Y82E9BR.2	-0.497563	2.27491e-06	5.15762e-05	-8.14415
WBGene00004443	rpl-29	-0.497994	1.60609e-05	0.000210501	-6.74829
WBGene00018282	F41D9.2	-0.498774	0.00937431	0.0240917	-3.06261
WBGene00003964	pdi-3	-0.498894	2.29647e-06	5.18174e-05	-8.13699
WBGene00003148	mbf-1	-0.498989	0.000143408	0.00106749	-5.36553
WBGene00011309	R186.8	-0.499027	0.000240697	0.00154671	-5.06102
WBGene00008099	C44H9.4	-0.499256	0.000718688	0.00335578	-4.44035
WBGene00014821	R10E8.7	-0.499756	0.0135323	0.0322942	-2.86904
WBGene00015794	C15F1.1	-0.500308	0.000337399	0.00195182	-4.86633
WBGene00021930	Y55F3AM.13	-0.500827	8.79257e-07	2.64026e-05	-8.88983
WBGene00000233	avr-15	-0.500948	7.4219e-05	0.000646365	-5.76433
WBGene00007235	C01G10.8	-0.501284	0.000176664	0.00124503	-5.24199
WBGene00015385	C03B8.2	-0.501338	0.0080784	0.0214054	-3.14099
WBGene00016763	C49A9.9	-0.502063	0.000653349	0.00312981	-4.49334
WBGene00000112	alh-6	-0.502922	4.23759e-06	8.14617e-05	-7.68095
WBGene00012097	abcf-2	-0.503306	3.44567e-08	3.6023e-06	-11.8336
WBGene00007918	sphk-1	-0.503977	1.20702e-05	0.000171345	-6.94183
WBGene00018898	F55F10.1	-0.505043	0.000345928	0.00198952	-4.85205
WBGene00010337	F59F4.2	-0.505626	5.51738e-05	0.000522122	-5.94842
WBGene00007124	B0250.7	-0.505688	0.000174735	0.00123418	-5.24846
WBGene00004453	rpl-39	-0.506085	3.48928e-05	0.000378403	-6.23883
WBGene00001581	gfi-1	-0.506202	0.000725275	0.00337661	-4.43528
WBGene00010227	F58A4.2	-0.507157	7.10249e-07	2.2885e-05	-9.06395
WBGene00004449	rpl-35	-0.508625	6.76927e-07	2.21652e-05	-9.10349
WBGene00004493	rps-24	-0.509235	2.24448e-06	5.12646e-05	-8.15439
WBGene00206459	Y80D4G.1	-0.5095	0.0025566	0.00876383	-3.75026
WBGene00015110	B0281.3	-0.509611	0.00515567	0.0150299	-3.37783
WBGene00012766	Y41E3.8	-0.510022	0.00763881	0.0205057	-3.17047
WBGene00004490	rps-21	-0.510187	1.08862e-05	0.000160267	-7.0126
WBGene00004433	rpl-21	-0.510243	4.0152e-07	1.6481e-05	-9.54188
WBGene00021071	W07B8.3	-0.510585	0.00667978	0.0184254	-3.24117
WBGene00004436	rpl-24.1	-0.510655	1.87282e-06	4.50071e-05	-8.29289
WBGene00018769	mnat-1	-0.510858	4.21618e-07	1.6926e-05	-9.50021
WBGene00044784	F13H10.8	-0.511259	3.63673e-07	1.55713e-05	-9.62678
WBGene00017749	rpoa-49	-0.511314	5.29854e-07	1.92163e-05	-9.30713
WBGene00000285	cal-1	-0.511577	0.00227383	0.00800884	-3.81298
WBGene00001915	his-41	-0.512018	0.000233359	0.00151127	-5.07902
WBGene00004474	rps-5	-0.512471	5.98023e-07	2.03417e-05	-9.20609
WBGene00010296	dgat-2	-0.512542	0.0226744	0.049098	-2.59535
WBGene00007330	C05C10.3	-0.513103	1.26809e-06	3.38899e-05	-8.59695
WBGene00004747	sdc-3	-0.513316	0.000171098	0.00121389	-5.26087
WBGene00009929	abts-2	-0.513381	0.00325426	0.0105473	-3.62164
WBGene00017719	F22F7.1	-0.514239	2.93968e-07	1.36941e-05	-9.81124
WBGene00013677	Y105E8A.19	-0.514346	3.36794e-08	3.56665e-06	-11.8568
WBGene00016139	ntl-9	-0.515231	7.72757e-07	2.44041e-05	-8.99484
WBGene00022042	icd-2	-0.515297	2.8778e-07	1.35649e-05	-9.82983
WBGene00021594	tig-3	-0.515629	0.016909	0.0387533	-2.75123
WBGene00002046	icln-1	-0.515714	1.23137e-06	3.34364e-05	-8.62018
WBGene00004478	rps-9	-0.516073	4.94647e-05	0.000484219	-6.01698
WBGene00016360	C33G8.2	-0.516553	0.0024183	0.00840231	-3.78
WBGene00007756	C27A7.5	-0.517415	9.12283e-06	0.000141447	-7.13481
WBGene00004429	rpl-17	-0.517601	3.69526e-06	7.30999e-05	-7.78133
WBGene00015912	fbxc-50	-0.518229	1.41068e-06	3.63777e-05	-8.51307
WBGene00002128	inx-6	-0.518299	0.00412903	0.0126572	-3.49529
WBGene00003390	mog-2	-0.518322	2.14026e-07	1.12205e-05	-10.0915
WBGene00000802	crt-1	-0.518402	0.000781696	0.00356862	-4.39377
WBGene00008781	rpoa-2	-0.518825	5.83334e-05	0.000543231	-5.91362
WBGene00018033	F35B3.7	-0.518907	0.00532144	0.0154169	-3.36111
WBGene00011195	sao-1	-0.51891	3.71611e-07	1.57835e-05	-9.60821
WBGene00021055	W06A11.4	-0.518932	0.000605518	0.00296661	-4.53575
WBGene00018159	F37F2.2	-0.519885	2.3375e-05	0.000280658	-6.49899
WBGene00008521	F02D8.4	-0.520089	0.000251734	0.00159505	-5.03501
WBGene00015676	mct-6	-0.520584	0.000243277	0.00155694	-5.05483
WBGene00044339	nspc-4	-0.521731	0.000317114	0.00187123	-4.90185
WBGene00014092	ZK822.5	-0.52195	0.00019233	0.00132603	-5.19201
WBGene00021147	W10G11.17	-0.522355	0.0011416	0.00477472	-4.18558
WBGene00044410	F48E8.8	-0.522402	0.0181089	0.0409539	-2.71489
WBGene00019157	H05C05.1	-0.522894	3.2046e-05	0.000357983	-6.2936
WBGene00009495	hrg-6	-0.523229	0.0105472	0.0264627	-3.0005
WBGene00004456	rpl-43	-0.523319	1.39118e-05	0.000190343	-6.8452
WBGene00009434	F35E12.10	-0.524007	5.07893e-06	9.26279e-05	-7.54956
WBGene00020678	T22B11.4	-0.524042	3.92942e-05	0.000410087	-6.16282
WBGene00003495	mup-2	-0.524085	3.83462e-06	7.53873e-05	-7.75411
WBGene00018760	irg-3	-0.524109	0.0111495	0.0276183	-2.97122
WBGene00011771	T14G8.3	-0.524146	0.000466406	0.00245652	-4.68232
WBGene00045208	F13E9.15	-0.524263	0.0217008	0.0474459	-2.61873
WBGene00019727	M02D8.1	-0.524277	3.01038e-06	6.30869e-05	-7.93324
WBGene00015916	C17G10.2	-0.524669	4.80823e-08	4.38959e-06	-11.4984
WBGene00011586	flp-33	-0.525048	0.00755523	0.020338	-3.17627
WBGene00021088	W08E12.7	-0.525191	4.87261e-08	4.42294e-06	-11.4852
WBGene00015098	snpc-3.1	-0.526191	0.00321233	0.0104418	-3.62854
WBGene00001233	eif-3.K	-0.526331	8.21009e-08	6.4245e-06	-10.9769
WBGene00195189	ZC449.8	-0.526796	0.00156209	0.0060111	-4.01511
WBGene00016653	C44E4.4	-0.527374	2.69738e-08	3.16716e-06	-12.0851
WBGene00003566	ncx-1	-0.528875	5.09861e-06	9.27737e-05	-7.54677
WBGene00011932	sptl-3	-0.528969	2.49795e-05	0.000296783	-6.45546
WBGene00019978	hacd-1	-0.529211	0.00286025	0.00952318	-3.69036
WBGene00019998	R10H1.1	-0.52996	0.000763129	0.00350863	-4.40708
WBGene00012556	mrps-10	-0.529963	1.0161e-05	0.000153765	-7.06012
WBGene00001536	gcy-9	-0.530153	0.0180095	0.0407735	-2.71781
WBGene00044316	F41G3.21	-0.530277	0.00230355	0.00808662	-3.80603
WBGene00004409	rla-1	-0.530496	5.46777e-06	9.74766e-05	-7.49647
WBGene00004424	rpl-12	-0.530616	2.20459e-07	1.13701e-05	-10.0651
WBGene00022285	Y75B7AL.2	-0.532055	0.010803	0.0269566	-2.98787
WBGene00003434	msp-38	-0.533237	0.0221739	0.0482709	-2.60724
WBGene00004408	rla-0	-0.53405	1.74774e-07	9.88646e-06	-10.2737
WBGene00022765	ZK546.14	-0.534057	1.1884e-08	1.74839e-06	-12.9606
WBGene00003055	lon-1	-0.53448	0.00179102	0.00669263	-3.94125
WBGene00014224	mrps-23	-0.536203	1.86107e-05	0.000234815	-6.64974
WBGene00000381	cct-6	-0.536358	5.36415e-07	1.92782e-05	-9.29682
WBGene00009686	ent-4	-0.536645	8.33527e-05	0.00070919	-5.69307
WBGene00007941	C34F6.7	-0.53677	3.77755e-06	7.45421e-05	-7.76512
WBGene00013435	Y66D12A.9	-0.537019	5.50093e-07	1.94615e-05	-9.27575
WBGene00012407	Y7A5A.1	-0.537123	3.42171e-06	6.89353e-05	-7.83809
WBGene00010204	F57F5.1	-0.537672	3.31147e-05	0.000365297	-6.27246
WBGene00001226	eif-3.C	-0.538284	1.45696e-06	3.70896e-05	-8.48777
WBGene00021073	nol-1	-0.538814	2.13242e-08	2.68838e-06	-12.3307
WBGene00004410	rla-2	-0.539031	2.69503e-06	5.84045e-05	-8.0161
WBGene00013738	elpc-2	-0.53961	4.59981e-07	1.7692e-05	-9.42627
WBGene00002007	hsp-3	-0.540359	3.82754e-05	0.000402919	-6.17958
WBGene00013784	Y116A8C.3	-0.540669	0.0166541	0.0383076	-2.75928
WBGene00017448	F14B8.6	-0.540782	0.000361554	0.00204679	-4.82682
WBGene00004483	rps-14	-0.540959	2.6486e-07	1.29364e-05	-9.90263
WBGene00008603	F09B9.4	-0.540969	0.000112685	0.000887016	-5.50995
WBGene00009189	F27D4.4	-0.541002	1.52233e-08	2.1028e-06	-12.6905
WBGene00004485	rps-16	-0.541336	7.80284e-06	0.000125836	-7.244
WBGene00004421	rpl-10	-0.541438	4.50274e-07	1.74454e-05	-9.44434
WBGene00004477	rps-8	-0.541964	2.69599e-07	1.30762e-05	-9.88704
WBGene00014125	ZK863.8	-0.542328	0.014347	0.0338938	-2.83816
WBGene00013200	Y54E5A.5	-0.542478	9.02171e-07	2.67869e-05	-8.86902
WBGene00019017	F57F4.4	-0.542659	4.38499e-05	0.000445754	-6.09309
WBGene00016844	sucg-1	-0.542924	6.62211e-09	1.3135e-06	-13.6185
WBGene00008542	scav-6	-0.543207	0.00369151	0.0116649	-3.55467
WBGene00017580	lgc-4	-0.543442	0.0125167	0.0303322	-2.91022
WBGene00019220	pfd-2	-0.544029	2.32027e-07	1.18133e-05	-10.0196
WBGene00004496	rps-27	-0.544267	0.000111203	0.000878834	-5.51793
WBGene00017816	F26B1.2	-0.544793	1.08057e-07	7.27324e-06	-10.7169
WBGene00004473	rps-4	-0.544822	1.80203e-09	5.30098e-07	-15.19
WBGene00007111	B0035.12	-0.546804	1.10106e-08	1.66575e-06	-13.0449
WBGene00010478	K01G5.5	-0.547048	4.44851e-07	1.72774e-05	-9.45461
WBGene00012126	T28D6.6	-0.548038	2.51742e-07	1.24577e-05	-9.9474
WBGene00017300	rpc-2	-0.548052	5.07674e-07	1.87361e-05	-9.34303
WBGene00006924	vig-1	-0.548754	1.01542e-07	7.02892e-06	-10.7753
WBGene00006708	ubc-13	-0.549353	2.03486e-06	4.78163e-05	-8.2292
WBGene00004488	rps-19	-0.550357	1.44754e-06	3.6968e-05	-8.49286
WBGene00019617	K10C2.1	-0.550878	0.000124139	0.000957721	-5.45175
WBGene00022378	Y94H6A.5	-0.550962	1.45354e-06	3.70618e-05	-8.48962
WBGene00001594	glc-4	-0.551332	0.0175296	0.0399165	-2.73213
WBGene00010727	K09G1.1	-0.551333	1.46642e-06	3.72414e-05	-8.48271
WBGene00004476	rps-7	-0.551537	5.28732e-07	1.92163e-05	-9.30891
WBGene00011269	R17.3	-0.55216	0.000217153	0.00143848	-5.12096
WBGene00015665	C10A4.4	-0.552519	0.0070432	0.0192467	-3.21325
WBGene00006845	unc-122	-0.552684	0.00695224	0.0190407	-3.2201
WBGene00020813	T25G12.6	-0.553377	0.00290115	0.00963311	-3.68279
WBGene00004494	rps-25	-0.554032	3.39996e-06	6.86256e-05	-7.84281
WBGene00000379	cct-4	-0.554477	4.68618e-06	8.72685e-05	-7.60776
WBGene00004418	rpl-7	-0.554696	6.87129e-08	5.65546e-06	-11.1482
WBGene00220163	Y47D3A.35	-0.554976	0.000578028	0.00286757	-4.56173
WBGene00004487	rps-18	-0.555207	4.03933e-07	1.65373e-05	-9.53676
WBGene00016033	C24A3.2	-0.555225	4.20621e-05	0.000431626	-6.1195
WBGene00014214	ZK1073.2	-0.555319	0.00100665	0.00433352	-4.25444
WBGene00004425	rpl-13	-0.558255	6.35239e-07	2.12437e-05	-9.156
WBGene00001993	hpd-1	-0.558328	8.26906e-05	0.000703934	-5.69796
WBGene00016493	C37A2.7	-0.559324	4.36427e-05	0.000444686	-6.09609
WBGene00007536	daf-36	-0.560154	0.000195257	0.00134039	-5.18315
WBGene00012210	W02D9.4	-0.561075	0.000217734	0.001441	-5.1194
WBGene00009125	F25H5.2	-0.561487	0.0138729	0.0329889	-2.85591
WBGene00004452	rpl-38	-0.562795	1.4202e-05	0.000192491	-6.83122
WBGene00004412	rpl-1	-0.564043	1.4906e-07	8.93516e-06	-10.4187
WBGene00019972	R09A1.2	-0.56504	0.0122701	0.0298668	-2.92072
WBGene00022463	elpc-1	-0.565112	2.13958e-07	1.12205e-05	-10.0918
WBGene00010909	M88.7	-0.565147	5.07292e-07	1.87361e-05	-9.34367
WBGene00004481	rps-12	-0.565207	2.20919e-06	5.09332e-05	-8.16645
WBGene00004470	rps-1	-0.56597	1.09924e-07	7.36767e-06	-10.7008
WBGene00004238	ptr-24	-0.566713	2.08175e-07	1.10597e-05	-10.1163
WBGene00015389	scav-1	-0.56808	3.1161e-07	1.40224e-05	-9.76044
WBGene00021789	nol-6	-0.56809	3.17323e-07	1.41871e-05	-9.74465
WBGene00022046	Y66H1A.4	-0.568294	7.67979e-08	6.14874e-06	-11.0409
WBGene00009081	F23B12.4	-0.568665	3.69297e-05	0.000393446	-6.20247
WBGene00001621	glt-3	-0.5694	0.00213177	0.00760969	-3.84758
WBGene00006725	ubl-1	-0.569427	1.24704e-07	8.07129e-06	-10.5832
WBGene00015920	C17G10.9	-0.569434	3.1005e-08	3.39626e-06	-11.9414
WBGene00004428	rpl-16	-0.569732	1.73036e-07	9.85187e-06	-10.2828
WBGene00016890	lst-5	-0.569797	0.00162767	0.00620036	-3.99287
WBGene00001423	fib-1	-0.569879	7.08284e-08	5.7672e-06	-11.1189
WBGene00012316	ctps-1	-0.570784	5.52639e-07	1.95081e-05	-9.27189
WBGene00020128	R193.2	-0.571023	0.0228683	0.0494303	-2.5908
WBGene00021256	Y22D7AR.2	-0.571864	0.0117406	0.0288031	-2.94399
WBGene00017462	F14D2.14	-0.572079	0.000526754	0.00268017	-4.61381
WBGene00004432	rpl-20	-0.573097	2.82356e-08	3.20373e-06	-12.0378
WBGene00016343	C33D12.2	-0.573519	0.000435955	0.00232622	-4.72049
WBGene00077568	C56A3.10	-0.574959	0.0103584	0.0261005	-3.01002
WBGene00000248	ben-1	-0.575684	9.70488e-07	2.81743e-05	-8.81016
WBGene00004486	rps-17	-0.576025	2.75879e-07	1.32397e-05	-9.86682
WBGene00019168	H06I04.3	-0.576682	6.47564e-09	1.3135e-06	-13.6442
WBGene00012615	dct-16	-0.57695	0.000205927	0.00138667	-5.15198
WBGene00016607	C43E11.9	-0.579064	4.3869e-08	4.14643e-06	-11.5899
WBGene00010477	K01G5.3	-0.580078	0.000293709	0.00177466	-4.94592
WBGene00009730	myo-6	-0.580337	0.020664	0.0455582	-2.64479
WBGene00019779	M60.2	-0.581563	0.00410355	0.0125985	-3.49857
WBGene00004450	rpl-36	-0.581587	1.14051e-06	3.16178e-05	-8.68101
WBGene00003082	lsm-8	-0.581755	3.11073e-07	1.40224e-05	-9.76194
WBGene00000378	cct-2	-0.582264	9.07279e-08	6.89575e-06	-10.8817
WBGene00003986	mct-4	-0.582681	1.88832e-06	4.52432e-05	-8.28655
WBGene00010268	arrd-10	-0.583911	0.000472296	0.00247957	-4.67524
WBGene00011870	T20G5.8	-0.584086	0.000352015	0.00200709	-4.84208
WBGene00019162	eif-1.A	-0.585244	4.42984e-08	4.14643e-06	-11.5801
WBGene00019935	R07E4.1	-0.585266	0.000349356	0.00200055	-4.84641
WBGene00004491	rps-22	-0.58612	4.16431e-08	4.03354e-06	-11.642
WBGene00008933	F18A11.6	-0.586217	0.00183173	0.00679679	-3.92914
WBGene00010922	M142.5	-0.587284	1.59402e-06	3.96881e-05	-8.41762
WBGene00004154	pqn-72	-0.587566	0.0191297	0.0428296	-2.68579
WBGene00017446	F14B8.4	-0.588142	0.00105553	0.00449021	-4.22846
WBGene00004426	rpl-14	-0.58863	9.42458e-07	2.7531e-05	-8.83375
WBGene00010556	rack-1	-0.589436	2.04101e-08	2.61464e-06	-12.377
WBGene00003816	asns-1	-0.590136	0.0156633	0.0364292	-2.79175
WBGene00010424	H36L18.2	-0.590371	0.000180479	0.00126519	-5.2294
WBGene00004430	rpl-18	-0.591054	4.37921e-08	4.14643e-06	-11.5916
WBGene00012608	Y38F1A.6	-0.59167	2.51483e-06	5.54064e-05	-8.06822
WBGene00018568	F47E1.4	-0.592265	0.0057516	0.0163683	-3.32008
WBGene00003711	nhr-121	-0.592584	0.0013105	0.00528751	-4.11038
WBGene00001231	eif-3.H	-0.592725	5.39739e-08	4.77653e-06	-11.384
WBGene00021466	Y39G10AR.8	-0.593093	3.17189e-08	3.39626e-06	-11.9181
WBGene00044260	Y87G2A.19	-0.593709	5.20526e-05	0.000502954	-5.98492
WBGene00021950	cutl-26	-0.594977	6.35926e-05	0.0005779	-5.85989
WBGene00004434	rpl-22	-0.595402	1.32704e-06	3.49008e-05	-8.5611
WBGene00013492	Y70C5C.1	-0.596193	0.00668002	0.0184254	-3.24115
WBGene00021835	Y54E10A.17	-0.596493	0.000204823	0.00138275	-5.15513
WBGene00004495	rps-26	-0.596513	3.17948e-07	1.41871e-05	-9.74294
WBGene00004448	rpl-34	-0.597033	8.29236e-07	2.56772e-05	-8.93736
WBGene00013766	prmt-1	-0.597705	4.77064e-09	1.08889e-06	-14.0002
WBGene00044457	C18H7.11	-0.597714	0.00685058	0.0188207	-3.22786
WBGene00020068	cra-1	-0.598014	1.67639e-08	2.25673e-06	-12.5867
WBGene00009656	F43G6.3	-0.599241	5.06368e-05	0.000492871	-6.00224
WBGene00001498	fars-3	-0.599818	1.19651e-09	4.18962e-07	-15.7171
WBGene00004419	rpl-7A	-0.60088	5.32803e-07	1.92722e-05	-9.30248
WBGene00015355	C02F12.5	-0.601562	0.00183823	0.00681296	-3.92723
WBGene00021893	ndnf-1	-0.601642	0.000895429	0.00397204	-4.31879
WBGene00004471	rps-2	-0.601872	4.95815e-07	1.85755e-05	-9.36292
WBGene00006690	twk-39	-0.602353	0.0140577	0.0333093	-2.84892
WBGene00008173	C48B4.10	-0.602872	1.74519e-06	4.24538e-05	-8.34735
WBGene00044676	fbxa-42	-0.603189	0.00830984	0.02188	-3.12611
WBGene00021040	W05G11.2	-0.603899	0.00211617	0.00757101	-3.85152
WBGene00004416	rpl-5	-0.603914	4.1192e-08	4.01432e-06	-11.653
WBGene00004475	rps-6	-0.604347	2.75253e-08	3.19153e-06	-12.0641
WBGene00004441	rpl-27	-0.60519	3.82954e-07	1.60507e-05	-9.5824
WBGene00001744	gars-1	-0.606269	4.45678e-09	1.07267e-06	-14.0805
WBGene00006889	pfd-3	-0.606271	2.44485e-07	1.22127e-05	-9.97325
WBGene00016445	C35D10.8	-0.607056	0.000769988	0.00353232	-4.40213
WBGene00044219	F28F8.10	-0.607318	0.00935792	0.0240652	-3.06354
WBGene00004484	rps-15	-0.607553	1.28551e-07	8.07129e-06	-10.5551
WBGene00020999	W03F9.1	-0.607927	1.3797e-05	0.00018946	-6.85081
WBGene00002265	lec-2	-0.608198	3.17035e-08	3.39626e-06	-11.9186
WBGene00011984	T24C2.5	-0.608271	0.00447533	0.0134641	-3.45265
WBGene00011826	T18D3.9	-0.608608	0.0147908	0.034751	-2.82206
WBGene00018036	F35C8.5	-0.6089	1.32312e-05	0.000183241	-6.87924
WBGene00004440	rpl-26	-0.60975	1.62351e-08	2.20671e-06	-12.6211
WBGene00000072	add-1	-0.609961	0.00193882	0.00707679	-3.89855
WBGene00002244	laf-1	-0.610396	7.24637e-07	2.33013e-05	-9.04748
WBGene00003813	nrf-6	-0.61053	1.2038e-06	3.28563e-05	-8.63812
WBGene00006677	twk-24	-0.610598	0.0120309	0.0293836	-2.9311
WBGene00013975	ZK455.5	-0.610964	0.0143758	0.0339322	-2.8371
WBGene00015141	ugt-46	-0.611365	1.03206e-06	2.94331e-05	-8.76078
WBGene00011879	pho-7	-0.61147	0.000701542	0.00329997	-4.45376
WBGene00044211	Y60A3A.25	-0.611811	0.0135254	0.0322845	-2.86931
WBGene00021420	trap-3	-0.611964	9.69857e-06	0.000148565	-7.09234
WBGene00001303	emo-1	-0.613888	2.38699e-06	5.31055e-05	-8.10767
WBGene00013169	Y53F4B.23	-0.615148	0.0229134	0.0494983	-2.58976
WBGene00000397	cdh-5	-0.615193	0.00196289	0.00715478	-3.89191
WBGene00020915	nol-5	-0.616188	6.22449e-08	5.33062e-06	-11.2443
[truncated: 1,700 more rows]

## Sheet: isp-1mak-2 UPREGULATED
Gene_ID	Gene_Symbol	log2FC.isp1mak2_vs_WT	Pval.isp1mak2_vs_WT	Padj.isp1mak2_vs_WT	tstat.isp1mak2_vs_WT
WBGene00013832	ZC15.3	11.4721	1.9064e-11	1.6824e-08	22.0818
WBGene00015573	C07G1.7	9.97036	1.78234e-11	1.66544e-08	22.2029
WBGene00008010	C38D9.2	9.53015	5.05212e-13	4.01265e-09	29.6157
WBGene00000695	col-121	8.95256	6.07682e-10	1.26277e-07	16.6259
WBGene00009038	F22B3.7	8.49749	1.79982e-06	2.04947e-05	8.32353
WBGene00016063	delm-2	8.0512	5.67284e-07	9.38677e-06	9.25004
WBGene00019514	K08B4.2	7.97722	2.05263e-08	1.24451e-06	12.371
WBGene00021525	Y41D4B.26	7.7371	5.24619e-07	8.93202e-06	9.31546
WBGene00008862	F15D4.5	7.72469	2.26968e-14	3.60539e-10	37.9889
WBGene00009572	F40D4.13	7.70077	1.56461e-12	5.3339e-09	27.0373
WBGene00044249	F55B11.6	7.25554	3.24871e-11	2.24373e-08	21.1441
WBGene00000650	col-74	7.21154	4.25786e-05	0.000210967	6.11175
WBGene00000738	col-165	7.12773	5.35747e-05	0.000254208	5.96684
WBGene00235090	C38D9.13	7.11999	1.64426e-09	2.62646e-07	15.3065
WBGene00001828	hch-1	6.9495	3.67425e-07	7.18786e-06	9.61795
WBGene00001075	dpy-14	6.87568	4.64572e-08	2.03298e-06	11.5326
WBGene00014977	ZC15.4	6.65961	6.58347e-12	8.0445e-09	24.072
WBGene00021513	Y41D4B.6	6.48958	7.17639e-08	2.68017e-06	11.1062
WBGene00044212	Y68A4A.13	6.38818	1.16161e-07	3.59692e-06	10.6492
WBGene00001858	hil-7	6.38432	7.61508e-08	2.78082e-06	11.049
WBGene00044471	F56D6.9	6.36753	0.000586342	0.00181702	4.55374
WBGene00009041	cut-3	6.32527	6.17508e-05	0.000284158	5.87816
WBGene00010893	cutl-9	6.32421	1.61848e-07	4.3948e-06	10.3435
WBGene00044113	C54F6.15	6.20057	1.23215e-07	3.75677e-06	10.5944
WBGene00008477	clec-17	6.12821	5.6953e-05	0.00026703	5.92857
WBGene00022674	ZK177.9	6.12459	5.02408e-07	8.70311e-06	9.3518
WBGene00018310	F41G4.7	6.01179	1.67891e-12	5.3339e-09	26.8839
WBGene00007271	C03C10.5	5.97582	4.06914e-08	1.87902e-06	11.6653
WBGene00019668	fil-2	5.945	1.59974e-09	2.59304e-07	15.3416
WBGene00044417	C08F1.11	5.87164	2.25095e-07	5.41763e-06	10.0466
WBGene00008863	F15D4.6	5.83772	2.71215e-10	7.97825e-08	17.7709
WBGene00011175	R09E10.5	5.73913	6.95199e-08	2.6231e-06	11.1369
WBGene00044206	T26H5.9	5.70391	5.09173e-08	2.15112e-06	11.4416
WBGene00022224	set-28	5.67553	1.78082e-07	4.66036e-06	10.2568
WBGene00015521	fipr-16	5.67112	4.817e-07	8.45827e-06	9.38727
WBGene00220190	Y65B4BM.2	5.66975	3.32635e-06	3.12309e-05	7.85902
WBGene00017788	F25E5.7	5.64574	2.09479e-08	1.26044e-06	12.3495
WBGene00013830	ZC15.1	5.54279	1.34825e-08	9.604e-07	12.8224
WBGene00018019	F33H12.1	5.43563	2.1873e-07	5.32086e-06	10.0721
WBGene00044256	Y45F10C.6	5.42409	5.02925e-11	2.55384e-08	20.4036
WBGene00206521	T02G5.15	5.27409	4.14522e-07	7.6834e-06	9.51468
WBGene00000468	ces-1	5.27101	1.17006e-05	7.83246e-05	6.9631
WBGene00001065	dpy-3	5.26499	0.000146424	0.000567056	5.35315
WBGene00044472	dct-8	5.21411	0.000908197	0.00264419	4.31099
WBGene00018547	clec-78	5.2083	1.10037e-07	3.5099e-06	10.6999
WBGene00009827	hmg-6	5.17442	1.13939e-06	1.50077e-05	8.68179
WBGene00044292	F56D6.8	5.0794	0.000538738	0.00169161	4.60118
WBGene00008306	C54E10.1	5.05529	1.15371e-06	1.50961e-05	8.67186
WBGene00010528	K03D3.2	4.98889	0.000156042	0.000598437	5.31537
WBGene00022441	Y110A2AL.4	4.93002	2.94748e-08	1.5251e-06	11.9935
WBGene00022432	math-43	4.81238	5.6433e-06	4.58302e-05	7.47381
WBGene00008102	C44H9.7	4.77867	3.21338e-07	6.64643e-06	9.73373
WBGene00013145	cutl-2	4.77798	7.89362e-08	2.84468e-06	11.0146
WBGene00009247	bath-45	4.77228	1.58019e-10	5.83751e-08	18.5781
WBGene00012798	Y43F4A.3	4.76051	8.22853e-06	6.02474e-05	7.20677
WBGene00206414	F31D5.7	4.75126	1.56557e-06	1.86845e-05	8.43164
WBGene00219586	linc-108	4.73154	0.000172816	0.000652967	5.25497
WBGene00044733	W08F4.13	4.70977	1.22298e-06	1.57258e-05	8.6256
WBGene00017790	F25E5.9	4.66766	8.70922e-05	0.000374211	5.66624
WBGene00001108	dsl-6	4.62475	1.02353e-06	1.39201e-05	8.76743
WBGene00235093	C54F6.18	4.61428	2.19074e-05	0.000126086	6.54167
WBGene00010127	F55G11.7	4.58395	9.61309e-06	6.76579e-05	7.09847
WBGene00009343	F32H2.6	4.54077	2.11238e-05	0.000122643	6.56572
WBGene00022431	set-33	4.53119	6.08513e-08	2.41053e-06	11.2664
WBGene00050903	Y17D7C.4	4.52146	4.88789e-06	4.13441e-05	7.57725
WBGene00007560	C14A4.9	4.47846	1.92311e-05	0.000114201	6.62793
WBGene00010058	F54E4.2	4.45151	1.91955e-08	1.21943e-06	12.4421
WBGene00003888	osm-8	4.43984	0.000235267	0.000844568	5.07428
WBGene00019927	fbxc-24	4.43075	5.19501e-07	8.88297e-06	9.32369
WBGene00013511	Y71A12B.15	4.42196	2.01493e-05	0.000118282	6.59698
WBGene00007376	C06C3.5	4.42017	3.03343e-11	2.19027e-08	21.2625
WBGene00016697	cyp-33C2	4.40157	3.87652e-08	1.8184e-06	11.7141
WBGene00001069	dpy-7	4.38924	1.9668e-05	0.000116284	6.61301
WBGene00002085	ins-2	4.3856	3.04007e-05	0.000161564	6.32765
WBGene00015597	fbxa-162	4.37433	0.00050304	0.00159688	4.63971
WBGene00000469	ces-2	4.37182	1.46178e-06	1.77526e-05	8.48519
WBGene00001960	hlh-16	4.35129	9.45693e-07	1.31775e-05	8.83099
WBGene00011698	cyp-34A1	4.35107	5.58227e-06	4.5474e-05	7.4816
WBGene00189995	C06E7.88	4.33742	9.57047e-06	6.74177e-05	7.10155
WBGene00044383	T05A7.11	4.33097	8.01523e-09	6.8223e-07	13.4006
WBGene00018242	F40G9.6	4.30433	1.58337e-06	1.87745e-05	8.42284
WBGene00012027	fbxa-127	4.28218	1.39134e-05	8.94797e-05	6.84512
WBGene00007351	C05G5.5	4.27921	4.13767e-07	7.67838e-06	9.51623
WBGene00023244	C24H12.3	4.26378	1.61346e-05	0.000100234	6.74521
WBGene00011508	T05H10.3	4.24019	3.24887e-05	0.00017038	6.28475
WBGene00003018	lin-32	4.23642	6.90944e-05	0.00031031	5.80848
WBGene00015605	C08E3.13	4.20431	0.000232251	0.000835252	5.08179
WBGene00016064	acd-1	4.18915	1.27942e-07	3.82741e-06	10.5595
WBGene00006775	unc-39	4.17863	8.54154e-06	6.18143e-05	7.18067
WBGene00006097	str-31	4.17754	6.47513e-06	5.0445e-05	7.37572
WBGene00004155	pqn-73	4.1682	1.56291e-07	4.3127e-06	10.3754
WBGene00015613	C08F1.10	4.16227	2.60679e-07	5.87684e-06	9.91664
WBGene00022816	fbn-1	4.15049	2.04484e-08	1.24451e-06	12.375
WBGene00007454	C08F11.7	4.13087	1.54505e-09	2.55657e-07	15.3861
WBGene00017660	F21C10.11	4.12926	1.16982e-06	1.52067e-05	8.66084
WBGene00008612	fbxa-103	4.11721	2.31208e-05	0.000131029	6.50618
WBGene00009863	F49B2.3	4.10446	2.15634e-05	0.000124377	6.55211
WBGene00019310	K02E7.5	4.10001	0.000319156	0.00108841	4.89817
WBGene00013954	ZK262.9	4.09859	6.85601e-07	1.06459e-05	9.093
WBGene00008816	F14F8.8	4.09701	5.26876e-05	0.000250807	5.97731
WBGene00000928	dao-2	4.08712	5.14314e-07	8.82277e-06	9.33211
WBGene00012186	mlt-11	4.08098	1.53732e-07	4.28236e-06	10.3905
WBGene00006956	wrt-10	4.06556	1.12522e-07	3.54602e-06	10.679
WBGene00013846	ZC84.1	4.06229	0.000265184	0.000933403	5.00487
WBGene00000433	ceh-8	4.05756	5.58737e-05	0.000262823	5.94053
WBGene00077756	Y11D7A.19	4.03984	9.59687e-05	0.000403831	5.60712
WBGene00017949	F31D5.6	4.0365	5.85184e-07	9.52423e-06	9.22415
WBGene00011674	cyp-13A8	4.02531	0.000540579	0.00169538	4.59927
WBGene00007479	C09F9.2	4.02425	2.80379e-09	3.82779e-07	14.6389
WBGene00002282	let-4	3.99307	2.18044e-08	1.28843e-06	12.3073
WBGene00002051	ifa-3	3.99004	3.63446e-07	7.11879e-06	9.62731
WBGene00016639	C44B12.6	3.98729	5.83994e-09	5.63448e-07	13.7637
WBGene00022033	Y65B4BL.1	3.96104	2.06091e-08	1.24477e-06	12.3667
WBGene00018267	F41C3.1	3.95564	0.000373172	0.00124247	4.80879
WBGene00018851	F55A3.6	3.93855	1.57027e-07	4.323e-06	10.3711
WBGene00021130	W10D9.2	3.9307	0.000213259	0.000778406	5.13152
WBGene00001076	dpy-17	3.92567	1.20344e-09	2.14794e-07	15.7095
WBGene00018766	F53G2.1	3.92518	1.16854e-05	7.82554e-05	6.96399
WBGene00013953	ZK262.8	3.92109	3.30737e-08	1.66258e-06	11.8753
WBGene00012257	lpr-4	3.9174	0.0018522	0.00485837	3.92315
WBGene00018256	cutl-28	3.91729	1.40995e-05	9.04034e-05	6.83612
WBGene00006948	wrt-2	3.8951	0.00021598	0.000786742	5.12412
WBGene00011046	R05H10.7	3.89319	0.000687	0.00208223	4.4654
WBGene00019921	fbxc-34	3.88967	9.73742e-07	1.34606e-05	8.80746
WBGene00235351	C32B5.18	3.87653	1.5897e-06	1.8817e-05	8.41973
WBGene00001210	egl-46	3.84899	5.32337e-08	2.19641e-06	11.3977
WBGene00044349	Y71G12B.32	3.84641	0.000320998	0.00109398	4.89487
WBGene00206531	C29F7.11	3.84385	4.93541e-05	0.000238274	6.01839
WBGene00017307	F09F9.2	3.84379	0.00194203	0.00505558	3.89766
WBGene00021726	bath-10	3.83911	3.09434e-07	6.56257e-06	9.76654
WBGene00013404	fbxb-101	3.83874	4.15651e-07	7.69536e-06	9.51236
WBGene00020329	bath-26	3.8356	2.38228e-06	2.44145e-05	8.10916
WBGene00007328	pho-10	3.83357	6.22785e-05	0.000285993	5.87287
WBGene00009602	F40G12.7	3.82032	1.17804e-05	7.87259e-05	6.95845
WBGene00022223	Y73B3B.1	3.7931	1.68462e-07	4.50509e-06	10.3071
WBGene00019855	R03H10.2	3.78493	5.87076e-09	5.63448e-07	13.7576
WBGene00021463	zeel-1	3.78215	1.66428e-07	4.47886e-06	10.3182
WBGene00018223	bath-13	3.76623	5.97539e-10	1.26277e-07	16.6491
WBGene00021204	fbxb-77	3.76066	7.09375e-06	5.38901e-05	7.31109
WBGene00006464	bath-47	3.74236	5.5616e-06	4.53522e-05	7.48426
WBGene00019272	H42K12.3	3.7365	0.000268207	0.000942373	4.99831
WBGene00012239	W04A8.4	3.73621	2.37471e-09	3.36806e-07	14.8438
WBGene00022215	Y73B3A.13	3.73414	1.25483e-07	3.79677e-06	10.5774
WBGene00022349	Y82E9BR.17	3.72859	1.48548e-06	1.79894e-05	8.47261
WBGene00008519	cyp-13B1	3.72573	9.28457e-08	3.17173e-06	10.8599
WBGene00012398	Y6E2A.4	3.71688	0.00608886	0.0134354	3.29001
WBGene00010754	K10G4.5	3.70069	0.000221064	0.000801186	5.11055
WBGene00012540	Y37A1B.7	3.69088	0.00046858	0.00150524	4.6797
WBGene00001105	dsl-3	3.69031	1.69423e-07	4.52315e-06	10.302
WBGene00008070	C43D7.8	3.67498	4.68274e-06	4.01756e-05	7.6083
WBGene00010607	K06G5.3	3.66686	1.08407e-05	7.42579e-05	7.01549
WBGene00020691	igdb-3	3.66255	0.000368257	0.00122972	4.81634
WBGene00015781	C14F11.6	3.66031	3.70814e-07	7.21637e-06	9.61006
WBGene00011712	T11F9.10	3.65217	5.42695e-06	4.45285e-05	7.50185
WBGene00000561	cnd-1	3.648	1.20007e-06	1.55111e-05	8.64058
WBGene00012028	srz-99	3.64539	0.000544593	0.00170696	4.59512
WBGene00014149	fbxb-70	3.63613	0.000435202	0.00141345	4.72147
WBGene00011321	fil-1	3.62226	4.79859e-08	2.07135e-06	11.5004
WBGene00017133	EEED8.2	3.61764	1.98776e-09	2.97883e-07	15.0661
WBGene00015398	tag-293	3.60432	6.10086e-05	0.000281476	5.88568
WBGene00016422	noah-1	3.59822	4.18081e-09	4.65636e-07	14.1564
WBGene00020976	oac-51	3.59787	6.58692e-09	5.97904e-07	13.6246
WBGene00001773	gst-25	3.59421	1.52412e-06	1.82585e-05	8.45256
WBGene00012261	lpr-3	3.58462	1.41238e-05	9.04509e-05	6.83495
WBGene00021772	math-45	3.57109	5.59653e-06	4.55202e-05	7.47977
WBGene00017154	ugt-57	3.56812	6.83382e-08	2.59082e-06	11.1535
WBGene00021576	fbxc-51	3.55257	9.52098e-08	3.22357e-06	10.836
WBGene00220084	T23B12.14	3.54149	4.09298e-07	7.64007e-06	9.5255
WBGene00011539	fbxa-135	3.53417	0.000215548	0.000785497	5.12529
WBGene00011362	T02B5.1	3.53361	1.66543e-06	1.94667e-05	8.38358
WBGene00194683	T20G5.15	3.52176	4.94051e-06	4.16782e-05	7.56951
WBGene00016088	clec-266	3.51309	1.75839e-08	1.15422e-06	12.5355
WBGene00010919	M117.3	3.50066	0.000336692	0.00114102	4.86752
WBGene00008905	F17B5.1	3.49713	2.00552e-05	0.000117817	6.60008
WBGene00008681	scrm-4	3.49328	1.37084e-11	1.36099e-08	22.6816
WBGene00007675	C18D4.6	3.49064	3.64488e-12	8.0445e-09	25.252
WBGene00206519	F36H5.13	3.48375	3.61893e-06	3.32485e-05	7.7967
WBGene00008014	fbxa-172	3.4697	5.46425e-05	0.000258065	5.95448
WBGene00015323	frpr-1	3.46602	3.7544e-07	7.22113e-06	9.59941
WBGene00017755	zip-8	3.462	6.78941e-08	2.59082e-06	11.1598
WBGene00009033	F21H7.12	3.45303	4.71964e-05	0.000229692	6.04657
WBGene00011009	cyp-14A4	3.44716	9.23868e-08	3.16286e-06	10.8646
WBGene00016553	C40A11.10	3.44478	3.88487e-07	7.39942e-06	9.57011
WBGene00008563	F07H5.13	3.4435	5.8881e-09	5.63448e-07	13.7542
WBGene00022545	ZC196.1	3.44286	3.54202e-05	0.000181723	6.2292
WBGene00016549	C40A11.6	3.43958	6.17798e-06	4.88488e-05	7.40913
WBGene00021919	cutl-25	3.43578	1.66296e-06	1.94664e-05	8.38473
WBGene00012899	Y46G5A.7	3.43061	5.74768e-09	5.63448e-07	13.7822
WBGene00018448	F45D11.1	3.4272	5.04013e-05	0.000241881	6.00518
WBGene00006075	str-7	3.42654	4.97846e-05	0.000239427	6.01292
WBGene00010461	K01D12.1	3.41184	0.000176353	0.00066399	5.24303
WBGene00022214	cal-6	3.40721	4.61731e-06	3.97539e-05	7.6185
WBGene00009710	F44G3.10	3.39286	0.000617155	0.00190101	4.52512
WBGene00018108	F36H5.10	3.38353	1.11631e-05	7.57804e-05	6.99534
WBGene00044567	C46C11.4	3.37995	1.55927e-05	9.77465e-05	6.76818
WBGene00003522	nas-3	3.37981	9.88216e-05	0.000413427	5.58933
WBGene00044066	fbxb-66	3.35193	5.75956e-08	2.32209e-06	11.3202
WBGene00012521	Y32B12B.1	3.34954	5.67016e-06	4.60248e-05	7.47041
WBGene00014795	K03D7.1	3.34459	1.90978e-09	2.91701e-07	15.1165
WBGene00010216	F57G8.7	3.32703	0.000362182	0.00121223	4.82583
WBGene00044978	F58D2.3	3.32349	0.000262312	0.000924916	5.01117
WBGene00006643	tsp-17	3.32097	4.24354e-06	3.73874e-05	7.67993
WBGene00019591	fbxc-25	3.3187	4.62937e-07	8.25338e-06	9.42084
WBGene00022112	Y71F9AL.7	3.31747	6.26952e-08	2.43117e-06	11.2372
WBGene00009089	jmjd-3.2	3.31251	1.37539e-06	1.69892e-05	8.53296
WBGene00023172	Y23H5A.8	3.31103	2.16923e-08	1.28843e-06	12.3127
WBGene00011052	arrd-11	3.29488	0.000248999	0.000884867	5.04134
WBGene00006544	tbx-7	3.29285	0.000382327	0.00126779	4.79499
WBGene00219319	H25P06.5	3.29088	5.11367e-06	4.28431e-05	7.54464
WBGene00077531	F40G9.15	3.27942	5.22416e-06	4.338e-05	7.52924
WBGene00009926	noah-2	3.27879	1.93892e-08	1.21943e-06	12.4314
WBGene00001500	ftn-1	3.25816	2.01197e-06	2.20872e-05	8.23786
WBGene00021671	Y48G1BM.6	3.24623	1.15256e-11	1.22056e-08	23.0033
WBGene00012898	Y46G5A.6	3.23534	7.06388e-09	6.30392e-07	13.5444
WBGene00009156	clec-196	3.22814	7.92871e-07	1.18261e-05	8.97387
WBGene00006366	sym-1	3.22226	4.02663e-08	1.87026e-06	11.6758
WBGene00012064	fbxb-115	3.22156	4.80161e-07	8.45081e-06	9.38997
WBGene00044137	F28H6.8	3.21955	2.0157e-05	0.000118284	6.59672
WBGene00021583	clec-72	3.20385	5.69974e-08	2.3097e-06	11.3304
WBGene00008111	C46C2.3	3.20291	4.57244e-07	8.20714e-06	9.43132
WBGene00013100	zip-7	3.19425	5.92766e-06	4.76522e-05	7.43864
WBGene00009706	F44G3.2	3.19173	0.0100354	0.020719	3.02671
WBGene00013403	fbxb-100	3.18763	7.71652e-07	1.15857e-05	8.99601
WBGene00009861	fbxb-8	3.1862	2.59033e-05	0.000142774	6.43172
WBGene00004054	pme-6	3.18483	1.46259e-10	5.53174e-08	18.6964
WBGene00016359	fbxb-88	3.17743	3.55461e-07	7.00724e-06	9.64644
WBGene00019070	F58H7.5	3.17555	2.93811e-08	1.5251e-06	11.9967
WBGene00017498	pud-4	3.17496	0.00159445	0.00427329	4.00402
WBGene00009653	F43D9.1	3.17324	2.81597e-08	1.48118e-06	12.0405
WBGene00219918	F27C1.18	3.17208	1.25011e-07	3.7897e-06	10.5809
WBGene00194821	dmsr-16	3.16811	0.000125886	0.000501554	5.44338
WBGene00018489	F46E10.2	3.16579	3.72674e-09	4.41785e-07	14.2938
WBGene00018452	F45D11.5	3.15099	2.48448e-05	0.000138526	6.459
WBGene00016547	C40A11.4	3.14656	6.53606e-06	5.07274e-05	7.36906
WBGene00019641	K10G6.4	3.1416	0.000275733	0.000964085	4.98233
WBGene00008719	ttr-52	3.14033	0.00198352	0.00515093	3.88629
WBGene00018309	F41G4.5	3.13989	2.31022e-08	1.32487e-06	12.2465
WBGene00189951	linc-29	3.13747	3.92404e-10	9.89418e-08	17.2379
WBGene00005228	srh-2	3.13157	5.86976e-06	4.73786e-05	7.44565
WBGene00016346	fbxa-120	3.12513	2.03292e-09	3.01804e-07	15.0379
WBGene00005832	srw-85	3.12384	1.00045e-06	1.36648e-05	8.78572
WBGene00021233	Y19D10B.4	3.12367	0.000481242	0.00153844	4.66466
WBGene00021183	Y9C9A.16	3.12277	0.000161396	0.000616143	5.29538
WBGene00003473	mtl-1	3.1227	0.00024041	0.000859343	5.06171
WBGene00007660	C17H1.7	3.10283	0.00319112	0.0076991	3.63206
WBGene00020624	T20D4.19	3.09358	0.000550171	0.00172041	4.5894
WBGene00009835	F47H4.2	3.08843	2.62295e-08	1.43674e-06	12.1141
WBGene00009020	F21D9.6	3.08653	2.70359e-06	2.68114e-05	8.01371
WBGene00021199	Y17G9B.2	3.08319	1.69437e-06	1.9696e-05	8.37022
WBGene00007758	C27A7.8	3.08236	4.63848e-07	8.26034e-06	9.41918
WBGene00009226	cyp-37B1	3.07363	0.00510958	0.0115292	3.38257
WBGene00016295	fbxc-40	3.07307	5.09305e-07	8.76014e-06	9.34034
WBGene00017586	F19B10.4	3.06482	0.000601432	0.00185726	4.53954
WBGene00000670	col-95	3.06337	2.17006e-10	7.18155e-08	18.1001
WBGene00021338	Y34F4.3	3.0631	2.47087e-05	0.000138057	6.4626
WBGene00012256	lpr-5	3.05503	0.00209435	0.00540515	3.85708
WBGene00011383	T02E9.5	3.04951	9.22742e-09	7.71461e-07	13.2418
WBGene00012399	Y6E2A.5	3.03918	0.00129834	0.00358328	4.11545
WBGene00022523	ZC132.4	3.03903	1.77301e-05	0.000107211	6.68206
WBGene00044112	srm-5	3.03581	0.000144907	0.000562525	5.35934
WBGene00022838	ZK993.2	3.02022	0.000143187	0.000557482	5.36645
WBGene00020833	T26C12.3	3.01985	1.38664e-07	4.01949e-06	10.4851
WBGene00016546	C40A11.3	3.01891	1.07986e-06	1.44879e-05	8.72457
WBGene00018308	F41G4.4	3.01671	2.75483e-08	1.45868e-06	12.0632
WBGene00016078	C24H12.9	3.00884	0.00477796	0.0108955	3.41804
WBGene00017208	fbxb-35	3.00218	2.4297e-06	2.48205e-05	8.09424
WBGene00044976	T26H2.10	2.99724	7.71155e-05	0.00033886	5.74078
WBGene00004811	skr-5	2.9926	9.29577e-05	0.000394084	5.6265
WBGene00044435	Y20F4.8	2.97958	7.05569e-06	5.37037e-05	7.31489
WBGene00000220	atf-2	2.97937	4.28956e-08	1.94847e-06	11.6123
WBGene00018215	igcm-1	2.97696	9.53779e-08	3.22357e-06	10.8344
WBGene00022017	Y61A9LA.5	2.97489	6.13189e-11	2.86485e-08	20.0759
WBGene00000372	cyp-13A7	2.97277	0.000410029	0.00134684	4.75523
WBGene00015598	fbxa-163	2.9685	0.000723979	0.00217595	4.43628
WBGene00003547	nas-29	2.95817	9.73553e-05	0.000408044	5.59841
WBGene00044586	Y61A9LA.12	2.9498	1.95903e-08	1.22175e-06	12.4204
WBGene00013098	Y51H4A.1	2.94919	0.000125508	0.000500803	5.44518
WBGene00016308	C32B5.15	2.94777	6.17517e-06	4.88488e-05	7.40946
WBGene00021167	cyp-32B1	2.94501	8.46726e-06	6.13979e-05	7.18677
WBGene00019520	K08B12.1	2.94447	0.000625998	0.00192266	4.51719
WBGene00018458	fbxb-30	2.92668	5.12179e-05	0.000244985	5.99507
WBGene00016551	C40A11.8	2.92524	1.80155e-08	1.16806e-06	12.5096
WBGene00001824	hbl-1	2.91918	2.23239e-09	3.28347e-07	14.9207
WBGene00013180	cutl-10	2.9087	4.43139e-10	1.06938e-07	17.0657
WBGene00015366	C03A7.2	2.9066	2.58561e-05	0.00014276	6.43291
WBGene00010451	K01A11.3	2.90645	1.67775e-07	4.49427e-06	10.3108
WBGene00018106	F36H5.8	2.89421	1.55364e-05	9.75093e-05	6.77061
WBGene00008280	acc-2	2.89325	7.60076e-06	5.6643e-05	7.26244
WBGene00004932	sod-3	2.87945	1.08469e-11	1.22056e-08	23.1169
WBGene00000013	abf-2	2.87637	3.68467e-06	3.36385e-05	7.78344
WBGene00010446	K01A6.4	2.87531	0.000132503	0.000522314	5.41272
WBGene00009426	F35E12.2	2.87233	5.4651e-05	0.000258065	5.95438
WBGene00016076	C24H12.7	2.86744	3.43713e-05	0.000177788	6.2485
WBGene00219452	F21D9.11	2.86734	0.000114725	0.000466565	5.49915
WBGene00003939	pax-3	2.85181	1.17576e-06	1.52589e-05	8.65682
WBGene00012255	lpr-6	2.84523	3.2967e-05	0.000172491	6.27533
WBGene00235353	Y67D8C.23	2.84033	1.56809e-08	1.05101e-06	12.6586
WBGene00077636	Y46G5A.43	2.83999	2.0413e-10	6.89916e-08	18.1914
WBGene00017326	dmd-5	2.83772	1.7468e-05	0.000105989	6.69201
WBGene00077762	Y57G11C.499	2.8359	0.000151049	0.000581536	5.33466
WBGene00016071	C24H12.1	2.83038	7.64804e-07	1.15315e-05	9.0033
WBGene00008066	fbxb-65	2.82973	0.000514122	0.00162686	4.62745
WBGene00010791	sodh-2	2.82943	0.00257254	0.00642124	3.74694
WBGene00019923	fbxc-29	2.82203	8.71959e-07	1.25275e-05	8.89658
WBGene00003623	nhr-25	2.8103	7.31675e-08	2.69667e-06	11.0875
WBGene00014907	fbxa-117	2.80811	2.17892e-06	2.31882e-05	8.17696
WBGene00010708	phf-33	2.80811	7.75461e-05	0.000340139	5.73736
WBGene00000503	cht-1	2.80754	2.49657e-07	5.78949e-06	9.95475
WBGene00018997	F57B9.3	2.79855	0.000415945	0.00136261	4.74711
WBGene00194695	B0462.5	2.79812	1.05975e-05	7.28748e-05	7.03111
WBGene00002118	ins-35	2.79732	0.000898354	0.00261986	4.31699
WBGene00020194	T03G6.1	2.79188	0.0005093	0.00161417	4.63275
WBGene00206415	F59H6.14	2.79163	2.77577e-06	2.7353e-05	7.99393
WBGene00008958	F19H6.3	2.78385	4.95509e-05	0.000238882	6.01588
WBGene00012396	Y6D1A.2	2.78329	2.91542e-05	0.000156882	6.35477
WBGene00017501	pud-3	2.78213	0.00126144	0.00349565	4.13114
WBGene00003377	mls-2	2.775	5.15882e-07	8.83059e-06	9.32956
WBGene00015300	C01F1.5	2.7732	0.00234318	0.00593644	3.79689
WBGene00020362	fbxb-10	2.7704	2.52138e-06	2.55737e-05	8.06625
WBGene00021557	Y45G5AM.5	2.76558	4.32324e-07	7.91151e-06	9.47887
WBGene00016080	C24H12.11	2.74541	2.86499e-05	0.000154639	6.3661
WBGene00009698	F44F1.6	2.74367	2.41896e-07	5.67042e-06	9.98268
WBGene00001958	hlh-14	2.73998	5.1508e-06	4.30384e-05	7.53943
WBGene00014672	C08F11.6	2.73969	3.22844e-06	3.07147e-05	7.88119
WBGene00012583	clec-4	2.73456	7.36209e-05	0.000326667	5.76932
WBGene00012959	Y47H10A.3	2.73153	0.0010735	0.00305273	4.21921
WBGene00000399	cdh-7	2.72873	7.18677e-05	0.000320859	5.78418
WBGene00019154	glf-1	2.72799	0.00130735	0.00360415	4.11169
WBGene00020626	T20F5.4	2.72713	7.12177e-05	0.000318495	5.78978
WBGene00045207	F13E9.14	2.72403	0.0003238	0.00110282	4.88989
WBGene00018850	gpx-8	2.71911	5.06182e-07	8.72094e-06	9.34551
WBGene00015042	cyp-34A7	2.71837	1.4955e-05	9.46831e-05	6.79631
WBGene00018648	F49F1.8	2.71793	2.71267e-06	2.68646e-05	8.01119
WBGene00000449	ceh-27	2.71471	2.31029e-08	1.32487e-06	12.2465
WBGene00044660	fbxa-87	2.70577	0.00339952	0.00813273	3.59843
WBGene00016199	C28H8.8	2.70381	0.000927404	0.00269172	4.29948
WBGene00007691	C23H4.2	2.69017	7.23721e-05	0.000322452	5.77986
WBGene00012572	Y37H2B.1	2.68707	1.07744e-05	7.38996e-05	7.01971
WBGene00019967	cyp-33C8	2.68601	2.35007e-07	5.5801e-06	10.0083
WBGene00008712	F11E6.9	2.68349	0.000274503	0.000960459	4.98491
WBGene00017116	fbxb-78	2.68211	5.82707e-05	0.000271526	5.91429
WBGene00017069	D2096.1	2.67048	1.59519e-09	2.59304e-07	15.3452
WBGene00012745	Y40H7A.7	2.66946	9.52996e-06	6.72218e-05	7.10449
WBGene00000731	col-158	2.66751	1.73567e-05	0.000105596	6.69629
WBGene00015610	C08F1.6	2.66268	4.49267e-07	8.11382e-06	9.44623
WBGene00015651	ceh-53	2.66128	0.000199133	0.000735635	5.17162
WBGene00017249	fbxb-108	2.65966	7.7272e-05	0.00033936	5.73953
WBGene00000853	cut-6	2.65701	0.000193004	0.000717331	5.18996
WBGene00044281	R04A9.7	2.65566	2.15203e-06	2.30357e-05	8.18642
WBGene00017421	cutl-29	2.65464	1.2246e-06	1.57258e-05	8.62455
WBGene00013418	Y65A5A.1	2.65337	8.32017e-08	2.93702e-06	10.9642
WBGene00019886	R05D8.9	2.64163	4.8108e-05	0.000233271	6.0345
WBGene00021963	lipl-6	2.63558	5.83551e-05	0.000271623	5.91339
WBGene00017499	pud-1.1	2.63357	0.00025308	0.00089636	5.03191
WBGene00018103	F36H5.4	2.62393	2.38466e-06	2.44232e-05	8.10841
WBGene00001475	fmi-1	2.62255	9.40698e-10	1.77041e-07	16.0344
WBGene00007036	sod-5	2.62001	0.0213368	0.0397018	2.62774
WBGene00008760	F13E9.11	2.61894	7.96623e-09	6.8223e-07	13.4075
WBGene00021301	Y32G9A.2	2.61892	0.000812113	0.00240231	4.37266
WBGene00006380	tab-1	2.61622	0.000377295	0.00125357	4.80253
WBGene00001898	his-24	2.61539	8.22944e-07	1.21604e-05	8.94355
WBGene00020204	T04B8.2	2.61472	5.78732e-05	0.000270149	5.91857
WBGene00019039	fbxb-18	2.6077	1.10795e-06	1.4742e-05	8.70408
WBGene00044024	C35A5.11	2.60761	0.000462423	0.00148847	4.68717
WBGene00014769	F53B2.7	2.59987	9.93285e-05	0.000415201	5.58623
WBGene00010835	M03B6.3	2.59876	0.000165712	0.000630347	5.27977
WBGene00020458	fbxa-70	2.59001	1.32471e-05	8.60302e-05	6.87842
WBGene00004092	ppt-1	2.58789	1.01208e-07	3.33547e-06	10.7784
WBGene00219422	Y52B11A.20	2.58769	0.0015151	0.00409448	4.03164
WBGene00007303	rnh-1.3	2.58657	5.2043e-11	2.55384e-08	20.3467
WBGene00044107	F58G6.9	2.58551	7.98963e-08	2.87139e-06	11.003
WBGene00050967	C25F9.15	2.58495	0.000246337	0.000877564	5.04758
WBGene00050945	C45B11.7	2.57836	3.06116e-07	6.5183e-06	9.77592
WBGene00007899	C33D9.5	2.57784	3.61345e-10	9.72876e-08	17.3556
WBGene00019699	math-34	2.56974	7.46798e-07	1.13412e-05	9.02279
WBGene00010584	K05C4.8	2.56755	0.0106901	0.0218662	2.9934
WBGene00010585	K05C4.9	2.56684	1.25851e-06	1.60165e-05	8.60294
WBGene00000463	ceh-43	2.55792	9.30134e-07	1.30293e-05	8.84437
WBGene00020741	T23F4.3	2.55615	0.000102057	0.00042439	5.56981
WBGene00219410	C04C3.14	2.55539	0.00310823	0.00753001	3.64607
WBGene00015879	C17B7.5	2.54305	7.79057e-08	2.83188e-06	11.0272
WBGene00077664	C43D7.11	2.54046	0.000102298	0.000425169	5.56838
WBGene00000864	cya-2	2.5374	4.61852e-07	8.25255e-06	9.42283
WBGene00009810	srm-6	2.52346	8.39482e-06	6.10585e-05	7.19278
WBGene00001434	fkh-2	2.51899	3.56085e-05	0.000182465	6.2258
WBGene00018743	F53B3.5	2.5158	1.0846e-08	8.44085e-07	13.0616
WBGene00020379	T09B4.5	2.51085	2.76099e-07	6.05778e-06	9.86613
WBGene00011665	T09F5.1	2.50753	0.000530317	0.00166814	4.61003
WBGene00020532	math-42	2.507	0.000207335	0.000760803	5.14799
WBGene00219413	Y38F2AL.12	2.50577	4.7063e-05	0.000229324	6.04835
WBGene00044197	fbxb-63	2.49795	0.000217776	0.000791202	5.11929
WBGene00018606	F48E3.6	2.49619	1.10308e-05	7.50746e-05	7.00354
WBGene00045338	M01B2.13	2.49392	0.000348867	0.0011746	4.84721
WBGene00050974	Y6G8.9	2.49219	0.000572409	0.00178044	4.5672
WBGene00018731	F53A9.8	2.49033	1.71019e-09	2.68974e-07	15.2564
WBGene00015015	math-1	2.48796	4.20338e-05	0.000208663	6.11992
WBGene00235268	Y54G2A.76	2.48764	0.00408758	0.0095129	3.50063
WBGene00000301	cav-1	2.48361	1.7558e-07	4.63303e-06	10.2696
WBGene00001820	ham-1	2.48281	4.52461e-08	1.99526e-06	11.559
WBGene00015223	B0507.6	2.48276	1.50926e-05	9.53646e-05	6.79013
WBGene00021222	irld-53	2.47583	0.0014417	0.00391879	4.05855
WBGene00018643	F49F1.1	2.47581	3.55081e-07	7.00724e-06	9.64737
WBGene00022111	Y71F9AL.6	2.47459	3.1127e-06	3.00032e-05	7.90833
WBGene00013856	ZC168.2	2.47028	0.000262365	0.000924916	5.01105
WBGene00000478	cfz-2	2.46941	4.44333e-07	8.07577e-06	9.4556
WBGene00001064	dpy-2	2.46749	2.97014e-05	0.000158697	6.34272
WBGene00001762	gst-14	2.46704	4.00192e-05	0.000200855	6.15117
WBGene00001377	eya-1	2.4633	2.48174e-08	1.39302e-06	12.1717
WBGene00015788	C15B12.8	2.46306	0.000558605	0.00174262	4.58087
WBGene00008575	scl-24	2.45654	0.000180751	0.000678777	5.22852
WBGene00005903	srx-12	2.4523	0.00657	0.0143594	3.24991
WBGene00019991	R09H3.3	2.45209	1.43645e-05	9.17126e-05	6.82352
WBGene00020451	fbxa-11	2.45082	2.77456e-09	3.82779e-07	14.6518
WBGene00013153	Y53F4B.6	2.44898	5.62139e-07	9.34972e-06	9.25765
WBGene00020311	T07D3.9	2.44866	1.21019e-12	5.3339e-09	27.6033
WBGene00013849	ZC84.6	2.44174	0.00328488	0.00790329	3.61666
WBGene00013826	Y116F11B.10	2.44022	4.48982e-09	4.77288e-07	14.0718
WBGene00018655	F49H12.4	2.43884	0.000241642	0.000862968	5.05875
WBGene00019705	fbxb-45	2.43597	8.89526e-07	1.26387e-05	8.88043
WBGene00016578	sdz-5	2.42939	2.92994e-06	2.86413e-05	7.95347
WBGene00009212	F28D1.2	2.42903	1.19314e-07	3.67307e-06	10.6243
WBGene00012420	Y7A9D.1	2.42603	2.64274e-06	2.64025e-05	8.03083
WBGene00022837	ceh-45	2.42588	4.45262e-06	3.86936e-05	7.64489
WBGene00001119	dyf-3	2.42586	1.41811e-07	4.08091e-06	10.4645
WBGene00013873	ZC376.1	2.42402	8.61761e-05	0.000370877	5.6727
WBGene00010124	F55G11.4	2.41866	3.46409e-09	4.33284e-07	14.3817
WBGene00000457	ceh-36	2.41615	8.90774e-06	6.37385e-05	7.15141
WBGene00001072	dpy-10	2.40948	3.96919e-09	4.65636e-07	14.2183
WBGene00086555	F49B2.7	2.40909	0.000187753	0.000702083	5.20616
WBGene00021025	cutl-13	2.40888	0.00204666	0.00529844	3.86945
WBGene00021491	comt-4	2.40871	0.000134766	0.000529237	5.4026
WBGene00009773	lipl-2	2.40823	1.61465e-06	1.90697e-05	8.40762
WBGene00007077	AC8.5	2.40796	5.7256e-05	0.000268055	5.92526
WBGene00012635	Y38H8A.1	2.40765	5.13035e-05	0.000245321	5.99402
WBGene00138721	C54D10.14	2.40386	0.0112057	0.022745	2.96858
WBGene00018456	fbxc-39	2.39735	4.45796e-06	3.86967e-05	7.64402
WBGene00007531	C11H1.7	2.39623	4.74694e-06	4.05671e-05	7.59843
WBGene00006545	tbx-8	2.39489	2.81923e-07	6.14216e-06	9.84783
WBGene00022587	ZC317.1	2.39333	6.08124e-05	0.000280734	5.88769
WBGene00044658	C01G10.17	2.38295	0.00448185	0.010309	3.45188
WBGene00021606	Y46H3C.6	2.38083	1.27804e-07	3.82741e-06	10.5605
WBGene00015906	C17E7.13	2.3792	0.000372044	0.0012399	4.81051
WBGene00011948	T23F1.5	2.37692	0.000616457	0.00189923	4.52576
WBGene00009014	F21D5.9	2.37547	0.00011877	0.000479822	5.4783
WBGene00010310	F59B2.8	2.37499	1.91659e-05	0.000113941	6.63019
WBGene00016008	C23F12.3	2.37465	0.000490882	0.0015636	4.65348
WBGene00008138	C47D12.4	2.37411	4.53434e-07	8.15719e-06	9.43841
WBGene00010580	K05C4.3	2.36359	0.000101623	0.000422921	5.57238
WBGene00020205	arrd-1	2.36197	1.00972e-05	7.02863e-05	7.06447
WBGene00018236	fbxb-71	2.3607	2.04064e-05	0.000119394	6.58858
WBGene00219796	C03D6.9	2.35705	0.000847588	0.00249286	4.34906
WBGene00004335	ref-2	2.35604	1.50657e-05	9.5232e-05	6.79134
WBGene00003778	nnt-1	2.35135	6.11509e-05	0.000281969	5.88423
WBGene00015735	pdfr-1	2.34495	1.00292e-10	4.30577e-08	19.2839
WBGene00017207	fbxb-6	2.34475	0.00129226	0.00356938	4.118
WBGene00013101	Y51H4A.5	2.34475	1.71917e-07	4.56672e-06	10.2887
WBGene00010589	cyp-33D1	2.32817	6.6038e-07	1.04379e-05	9.12391
WBGene00015523	ztf-30	2.32738	0.000303078	0.00104321	4.92785
WBGene00021505	Y41D4A.3	2.32588	1.09863e-07	3.5099e-06	10.7013
WBGene00011475	T05D4.2	2.32023	5.48666e-06	4.48954e-05	7.494
WBGene00011104	cut-5	2.31999	0.00257623	0.00642844	3.74617
WBGene00194800	linc-83	2.30673	0.00191093	0.00498688	3.90635
WBGene00009221	acs-2	2.30512	9.2122e-06	6.54161e-05	7.12803
WBGene00004224	ptr-10	2.30506	2.4131e-05	0.000135881	6.4781
WBGene00044437	Y47G6A.32	2.30267	3.80112e-05	0.000192173	6.18401
WBGene00006650	tts-1	2.29797	5.96372e-06	4.79118e-05	7.43431
WBGene00009371	F33H2.8	2.29493	2.91988e-05	0.000156995	6.35378
WBGene00219217	C08F8.15	2.29478	0.00172502	0.00456699	3.9615
WBGene00012620	Y38H6C.7	2.29478	0.00651416	0.0142492	3.25441
WBGene00011979	T24B8.5	2.29185	2.31567e-07	5.51491e-06	10.0214
WBGene00007183	B0462.4	2.29055	0.000146534	0.000567314	5.3527
WBGene00010215	nhr-193	2.28902	4.66832e-06	4.01061e-05	7.61053
WBGene00021236	pud-1.2	2.2888	0.000279361	0.000975095	4.97478
WBGene00010705	cyp-14A1	2.28565	7.36167e-08	2.7007e-06	11.0816
WBGene00008779	F14B4.1	2.28543	4.64742e-10	1.08565e-07	16.9987
WBGene00022685	ZK250.2	2.2854	9.41071e-08	3.20704e-06	10.8471
WBGene00007452	C08F11.3	2.28451	0.000149563	0.000576932	5.34054
WBGene00044796	W03D8.11	2.2843	0.000439018	0.00142275	4.71652
WBGene00235267	Y77E11A.23	2.28323	4.2259e-06	3.73558e-05	7.68297
WBGene00044798	tbx-43	2.27827	9.2733e-05	0.000393341	5.62798
WBGene00020835	T27A1.3	2.27071	1.42398e-05	9.09895e-05	6.82942
WBGene00020613	T20D4.7	2.26575	5.3192e-05	0.000252829	5.97133
WBGene00017713	F22E5.20	2.26572	5.38194e-05	0.000255048	5.96398
WBGene00206530	Y52B11A.19	2.26547	0.00051732	0.00163535	4.62397
WBGene00022439	Y110A2AL.2	2.26546	2.4639e-05	0.000137765	6.46445
WBGene00044478	K06B9.6	2.25994	4.99585e-05	0.000240191	6.01073
WBGene00017490	pud-2.1	2.25835	0.000176967	0.000665828	5.24098
WBGene00015601	fbxa-166	2.25492	0.00010547	0.000436184	5.5499
WBGene00020130	igcm-2	2.25315	5.82055e-07	9.51124e-06	9.22861
WBGene00019832	R02F2.2	2.25293	1.81489e-07	4.71842e-06	10.2396
WBGene00009490	fbxa-99	2.2517	7.35538e-05	0.000326497	5.76988
WBGene00206374	K10G6.9	2.25163	0.000132943	0.000523242	5.41073
WBGene00013757	fbxa-113	2.25044	8.50732e-05	0.000367	5.68057
WBGene00018624	F48G7.13	2.24852	0.000201602	0.000742683	5.16441
WBGene00010100	F55C9.3	2.24452	0.000290113	0.00100621	4.95301
WBGene00006620	svh-1	2.24182	1.61668e-07	4.3948e-06	10.3446
WBGene00018224	bath-18	2.23732	2.93247e-05	0.000157373	6.35099
WBGene00010105	fbxb-62	2.23465	4.19933e-05	0.000208604	6.12054
WBGene00001724	grl-15	2.23393	0.00232844	0.00590662	3.80027
WBGene00017252	sdz-10	2.23388	2.37534e-06	2.43906e-05	8.11137
WBGene00023284	F41B5.1	2.2322	9.94954e-09	8.18904e-07	13.1575
WBGene00011596	T07G12.5	2.23207	3.20082e-05	0.000168305	6.29436
WBGene00044414	C06A5.12	2.2239	2.28286e-07	5.46958e-06	10.034
WBGene00009899	efl-3	2.22288	6.29027e-08	2.43117e-06	11.234
WBGene00016886	fbxb-96	2.22019	0.000146064	0.000565908	5.35461
WBGene00004827	skr-21	2.21829	2.73903e-08	1.45868e-06	12.0692
WBGene00019243	fbxb-72	2.21552	1.45808e-06	1.77451e-05	8.48717
WBGene00189944	E03A3.10	2.21311	0.00301719	0.00734867	3.6619
WBGene00013535	gyg-3	2.21251	4.43802e-06	3.8629e-05	7.64728
WBGene00044541	K09H11.11	2.21065	4.57729e-05	0.000224138	6.06592
WBGene00020080	math-37	2.20962	0.00141418	0.00385519	4.06901
WBGene00012518	comt-2	2.20875	0.000966055	0.00278457	4.27704
WBGene00013166	Y53F4B.20	2.20696	6.67286e-05	0.000301646	5.83004
WBGene00001103	dsl-1	2.19967	0.000224649	0.000811955	5.10117
WBGene00010219	F57G9.3	2.195	0.000150025	0.000578436	5.3387
WBGene00009696	F44F1.4	2.19161	1.56381e-07	4.3127e-06	10.3749
WBGene00015705	nhr-152	2.19135	4.18766e-07	7.72602e-06	9.50599
WBGene00013410	fbxb-94	2.18935	0.00220311	0.00564367	3.82992
WBGene00023503	F17C11.13	2.18869	9.09868e-05	0.000387695	5.63955
WBGene00001432	fkb-7	2.18534	1.57327e-06	1.87201e-05	8.42782
WBGene00007367	nhr-150	2.18419	0.000403416	0.00132869	4.76446
WBGene00045297	fbxc-43	2.18247	6.27699e-08	2.43117e-06	11.2361
WBGene00019917	clec-43	2.18188	7.1876e-08	2.68017e-06	11.1047
WBGene00006778	unc-42	2.17784	0.000121384	0.000487903	5.46522
WBGene00019751	M03D4.4	2.17386	4.32471e-07	7.91151e-06	9.47858
WBGene00021042	btb-5	2.17341	0.00471313	0.0107739	3.42526
WBGene00019704	fbxb-40	2.17304	4.482e-05	0.000220218	6.07923
WBGene00008810	cyp-13A12	2.17191	2.45725e-07	5.72726e-06	9.96878
WBGene00019703	fbxb-41	2.16812	1.51282e-07	4.25023e-06	10.4052
WBGene00020800	zig-10	2.16435	1.10502e-05	7.51746e-05	7.00233
WBGene00018772	F53G12.4	2.16295	6.1332e-06	4.85914e-05	7.41432
WBGene00016052	dod-3	2.15785	8.76177e-06	6.28923e-05	7.16292
WBGene00022334	Y82E9BR.1	2.15235	9.80414e-07	1.3519e-05	8.80197
WBGene00016273	C30G12.1	2.15071	2.65348e-06	2.64598e-05	8.02778
WBGene00018640	F49E10.2	2.14581	0.00299785	0.00730717	3.66532
WBGene00003968	peb-1	2.13932	1.63149e-06	1.92399e-05	8.39956
WBGene00003595	ngn-1	2.13808	9.11967e-06	6.4875e-05	7.13505
WBGene00016545	C40A11.2	2.13453	3.52692e-05	0.00018137	6.23194
WBGene00020212	T04D1.2	2.13411	2.52443e-05	0.000140215	6.44856
WBGene00011977	T24B8.3	2.13213	4.17265e-09	4.65636e-07	14.1587
WBGene00008093	lron-1	2.13155	0.00158102	0.00424376	4.00859
WBGene00010691	K08H2.4	2.12619	9.36678e-06	6.62654e-05	7.11647
WBGene00021299	Y27F2A.8	2.12565	5.85834e-05	0.000272184	5.91096
WBGene00009292	F31D4.5	2.12416	1.23991e-05	8.19085e-05	6.92346
WBGene00010673	K08E7.5	2.11852	0.00404281	0.00942058	3.50647
WBGene00011345	dma-1	2.11782	1.32823e-06	1.66395e-05	8.5604
WBGene00020325	bath-46	2.11759	0.000225197	0.000813744	5.09975
WBGene00045058	gadr-5	2.11145	2.11253e-07	5.21079e-06	10.1032
WBGene00009015	F21D9.1	2.11046	0.00184892	0.00485056	3.92411
WBGene00013614	clec-237	2.1082	0.00191813	0.00499897	3.90432
WBGene00045401	T26F2.3	2.10795	0.000338069	0.00114479	4.86519
WBGene00010684	K08F9.1	2.10696	0.000769113	0.00229277	4.40276
WBGene00017214	F07E5.9	2.10679	0.00383308	0.00900983	3.53471
WBGene00015043	cyp-34A8	2.10611	2.57147e-10	7.97825e-08	17.8491
WBGene00000439	ceh-16	2.1	0.000125647	0.000501107	5.44451
WBGene00017294	F09E10.1	2.09924	5.30544e-11	2.55384e-08	20.3148
WBGene00009497	F36H1.12	2.0984	0.00073384	0.00220069	4.42877
WBGene00086562	T02G6.11	2.09726	0.00219806	0.00563164	3.83115
WBGene00013982	ZK512.1	2.09506	5.47987e-06	4.487e-05	7.49488
WBGene00008971	F20C5.6	2.09433	7.14366e-08	2.67634e-06	11.1106
WBGene00017488	dct-7	2.09406	0.000699867	0.00211317	4.45508
WBGene00006561	tcl-2	2.08755	3.67279e-09	4.38663e-07	14.3113
WBGene00015337	gsto-2	2.08647	0.00838859	0.0177738	3.12114
WBGene00017408	sdz-11	2.08265	0.0108791	0.0221899	2.98417
WBGene00013816	Y116F11A.1	2.08123	9.23319e-05	0.000392197	5.63062
WBGene00010391	oac-37	2.07938	0.000655227	0.00199967	4.49175
WBGene00022727	prkl-1	2.07342	8.15495e-09	6.87516e-07	13.381
WBGene00019426	cutl-16	2.07178	4.04609e-08	1.87382e-06	11.671
WBGene00019416	fbxb-44	2.07036	0.000132578	0.000522453	5.41238
WBGene00018690	fbxa-46	2.06997	8.04986e-05	0.000350622	5.71442
WBGene00008621	F09C8.1	2.06933	1.40838e-07	4.06028e-06	10.4708
WBGene00012132	ifta-2	2.06901	0.00173966	0.00459809	3.95694
WBGene00013126	mltn-2	2.06616	1.57266e-06	1.87201e-05	8.42812
WBGene00016309	sdz-4	2.05728	2.37396e-05	0.000133962	6.48883
WBGene00021468	epg-2	2.05695	4.07616e-07	7.6266e-06	9.52901
WBGene00007139	mnp-1	2.05638	1.19668e-07	3.67684e-06	10.6215
WBGene00019534	K08D10.11	2.05086	0.00803047	0.0171434	3.14413
WBGene00014199	ZK1053.4	2.0507	3.35003e-08	1.67344e-06	11.8622
WBGene00011305	R186.1	2.04985	6.59193e-07	1.04296e-05	9.1254
WBGene00015664	C10A4.3	2.04974	2.82435e-05	0.0001528	6.37538
WBGene00021971	Y57G7A.8	2.0484	2.15735e-07	5.28036e-06	10.0844
WBGene00006063	sto-1	2.04252	1.27739e-10	5.07283e-08	18.9053
WBGene00005657	srr-6	2.04214	7.80551e-05	0.000341666	5.73334
WBGene00014089	ZK822.1	2.04031	1.87204e-06	2.10604e-05	8.29322
WBGene00021886	Y54G2A.21	2.03641	1.25139e-09	2.16069e-07	15.6586
WBGene00001854	hil-3	2.03477	1.68612e-06	1.96363e-05	8.37401
WBGene00012070	T26H5.8	2.03103	0.000356701	0.00119515	4.83453
WBGene00010934	fbxa-118	2.02943	0.00196761	0.00511714	3.89062
WBGene00017911	fbxb-106	2.02724	3.67986e-05	0.000187474	6.20474
WBGene00020537	fbxb-37	2.02571	6.86044e-06	5.24934e-05	7.33473
WBGene00019040	fbxb-19	2.021	0.000933992	0.00270739	4.29559
WBGene00021101	W08F4.12	2.02019	0.000804685	0.00238256	4.37774
WBGene00013662	Y105C5B.25	2.01768	0.00029855	0.00103087	4.93651
WBGene00016457	C35E7.5	2.01462	9.84036e-07	1.3552e-05	8.79901
WBGene00010495	K02B12.2	2.01393	2.34755e-05	0.000132769	6.49617
WBGene00001400	fax-1	2.01354	0.00261528	0.00651155	3.73814
WBGene00022544	ZC190.10	2.00892	0.000897036	0.00261778	4.3178
WBGene00000557	cnc-3	2.00789	9.01317e-08	3.11248e-06	10.888
WBGene00235295	C42D4.19	2.00751	0.000592181	0.00183344	4.5482
WBGene00015963	C18B10.6	2.00645	7.70627e-05	0.000338815	5.7412
WBGene00019956	fbxb-75	2.00605	4.77653e-06	4.06837e-05	7.59393
WBGene00009063	F22G12.3	2.00592	0.00315485	0.00762319	3.63815
WBGene00017343	F10E7.1	2.00481	0.00586752	0.013023	3.30955
WBGene00011254	R12G8.1	2.00307	0.000146985	0.000568923	5.35087
WBGene00012404	Y6G8.2	2.00052	2.9205e-05	0.000156995	6.35364
WBGene00001763	gst-15	1.99953	1.32457e-06	1.662e-05	8.56257
WBGene00008401	D2005.6	1.99533	4.07753e-06	3.62866e-05	7.70909
WBGene00010098	F55C5.10	1.99511	0.00312472	0.00756419	3.64325
WBGene00001063	dpy-1	1.99038	0.000124845	0.000498784	5.44835
WBGene00013962	ZK287.1	1.98915	2.95047e-05	0.000158018	6.34703
WBGene00008296	cdr-2	1.98907	1.42643e-06	1.74433e-05	8.50436
WBGene00018472	nep-16	1.98704	0.000381439	0.00126549	4.79631
WBGene00020361	fbxc-19	1.9839	0.000163766	0.000624143	5.28675
WBGene00050899	T10C6.15	1.98375	1.46791e-05	9.33082e-05	6.80888
WBGene00020285	T06A10.2	1.98359	0.00218026	0.00559326	3.83551
WBGene00009415	F35E2.8	1.9825	3.33124e-05	0.000173897	6.26862
WBGene00001777	gst-29	1.98205	4.83516e-05	0.000234181	6.03132
WBGene00013152	Y53F4B.5	1.97451	0.000179602	0.000674622	5.23227
WBGene00009299	F31E9.6	1.97436	2.37054e-07	5.60357e-06	10.0006
WBGene00021913	cec-8	1.97397	7.27281e-08	2.68934e-06	11.0933
WBGene00009361	F33E2.5	1.97001	2.61941e-07	5.87702e-06	9.91239
WBGene00017381	ddr-2	1.96941	1.26305e-08	9.28868e-07	12.8937
WBGene00009510	F37D6.4	1.96863	0.000284787	0.000990451	4.96369
WBGene00001671	gpa-9	1.96756	9.03419e-06	6.4469e-05	7.1416
WBGene00012135	T28F3.9	1.96687	0.00163428	0.00436458	3.99068
WBGene00219592	linc-84	1.96594	0.000282263	0.000983708	4.96882
WBGene00044697	poml-4	1.95738	2.31157e-06	2.40152e-05	8.13201
WBGene00021673	Y48G1BM.8	1.95737	1.09862e-06	1.467e-05	8.71082
WBGene00005271	srh-48	1.95726	1.45223e-07	4.14905e-06	10.4426
WBGene00019952	fbxb-74	1.95478	1.54287e-05	9.71019e-05	6.77529
WBGene00044382	Y14H12A.2	1.95326	0.00144247	0.00391953	4.05827
WBGene00009622	F41E7.6	1.95224	8.98773e-05	0.000383997	5.64703
WBGene00012939	Y47D3B.1	1.95126	0.00105185	0.00299705	4.23037
WBGene00006106	str-41	1.95036	0.000284212	0.0009892	4.96485
WBGene00019731	M02D8.5	1.94983	1.77589e-08	1.1609e-06	12.5249
WBGene00010104	fbxb-60	1.94721	0.000354142	0.00118858	4.83864
WBGene00001841	hen-1	1.9457	0.0011988	0.00335086	4.1589
WBGene00044922	Y43C5A.7	1.94501	3.49188e-06	3.24377e-05	7.82308
WBGene00017500	pud-2.2	1.94296	0.000247434	0.000880504	5.045
WBGene00013280	Y57A10C.1	1.9428	0.00177573	0.00468174	3.94587
WBGene00007900	C33D9.6	1.94118	8.9194e-10	1.72786e-07	16.1054
WBGene00011673	cyp-13A6	1.94102	0.000172821	0.000652967	5.25496
WBGene00235310	R02D1.2	1.93656	8.76828e-07	1.25594e-05	8.89207
WBGene00019414	fbxb-51	1.93647	2.63964e-05	0.000144688	6.41941
WBGene00012623	fbxa-149	1.9344	2.50255e-08	1.3958e-06	12.163
WBGene00010921	fbxb-4	1.93347	0.000142277	0.000554212	5.37025
WBGene00011660	T09E11.11	1.9331	6.10658e-07	9.83804e-06	9.18872
WBGene00219976	F55H12.9	1.9323	0.000934533	0.0027082	4.29527
WBGene00013761	Y113G7B.11	1.9313	1.2163e-05	8.08406e-05	6.93659
WBGene00219950	F46A8.13	1.92957	0.003126	0.00756614	3.64303
WBGene00001752	gst-4	1.92847	4.85896e-10	1.11589e-07	16.9363
WBGene00004372	rig-5	1.92694	8.04814e-05	0.000350622	5.71455
WBGene00009261	F30A10.2	1.92649	0.00227378	0.00579015	3.813
WBGene00011838	T19C4.1	1.92329	1.82988e-06	2.07478e-05	8.31076
WBGene00006853	unc-130	1.92224	2.27264e-06	2.38239e-05	8.14491
WBGene00000133	amt-1	1.92182	3.85089e-07	7.36082e-06	9.57764
WBGene00008494	F01D5.3	1.92086	7.18339e-07	1.10015e-05	9.05464
WBGene00219316	F21A3.11	1.91549	3.16406e-07	6.61916e-06	9.74716
WBGene00005018	sqt-3	1.91473	9.28661e-06	6.58494e-05	7.12244
WBGene00044692	fbxb-91	1.91172	0.000298146	0.0010298	4.93729
WBGene00022255	Y73B6BL.36	1.91151	5.05522e-05	0.000242248	6.0033
WBGene00009697	F44F1.5	1.91095	1.4077e-07	4.06028e-06	10.4713
WBGene00009546	fbxb-3	1.9097	0.000355312	0.00119175	4.83676
WBGene00000425	ced-11	1.90941	2.65318e-07	5.91104e-06	9.90111
WBGene00010442	bus-12	1.90488	0.00250796	0.00627878	3.76053
WBGene00010411	H25K10.1	1.90344	0.000454119	0.001465	4.6974
WBGene00018195	btb-16	1.90317	6.95158e-06	5.30383e-05	7.3254
WBGene00012041	T26E3.8	1.90118	0.000579982	0.00180153	4.55985
WBGene00007140	cyp-29A4	1.89991	6.61304e-06	5.11249e-05	7.36075
WBGene00020276	T05H4.15	1.89612	1.34784e-06	1.67662e-05	8.54886
WBGene00010904	ugt-62	1.89443	8.3055e-07	1.22273e-05	8.93607
WBGene00016700	C46A5.4	1.89358	0.000196256	0.000726528	5.18016
WBGene00016520	C39B5.2	1.89208	9.11736e-08	3.13483e-06	10.8771
WBGene00001252	elt-4	1.8903	0.0017598	0.00464359	3.95073
WBGene00195155	W04A8.9	1.89	0.0013944	0.0038065	4.07666
WBGene00020015	nhr-210	1.88984	4.61064e-06	3.97396e-05	7.61955
WBGene00018647	F49F1.7	1.88616	7.42296e-09	6.51457e-07	13.4878
WBGene00021239	Y20F4.4	1.88344	1.69826e-10	6.13111e-08	18.4685
WBGene00194915	JC8.16	1.88004	4.80379e-05	0.000233073	6.03542
WBGene00003705	nhr-115	1.87828	0.000181776	0.000682305	5.22519
WBGene00021279	Y23H5B.8	1.87582	5.84362e-05	0.000271801	5.91252
WBGene00007162	fbxa-153	1.87511	7.02906e-08	2.63964e-06	11.1262
WBGene00010234	ttr-50	1.87393	1.47925e-06	1.79373e-05	8.4759
WBGene00010285	F58H1.2	1.87299	0.0103933	0.0213443	3.00824
WBGene00011704	sdz-31	1.8707	0.000517054	0.00163483	4.62426
WBGene00007170	B0393.5	1.87023	2.92425e-05	0.000157076	6.35281
WBGene00008850	F15B9.6	1.86992	0.00967156	0.0200827	3.04617
WBGene00022180	Y71H2AM.15	1.8698	1.09419e-06	1.46306e-05	8.71405
WBGene00002181	kal-1	1.8668	2.6923e-08	1.45868e-06	12.087
WBGene00022696	ZK328.7	1.86557	7.73652e-06	5.74274e-05	7.24999
WBGene00017529	F16G10.15	1.86218	0.00274636	0.00679319	3.71203
WBGene00044953	D2096.13	1.86206	1.04792e-06	1.4155e-05	8.74857
WBGene00015435	C04E12.5	1.86152	3.4407e-05	0.000177915	6.24783
WBGene00013965	ZK287.4	1.86038	7.13499e-06	5.40741e-05	7.30699
WBGene00011168	R09D1.12	1.85824	6.94387e-05	0.000311767	5.80541
WBGene00016565	C41D11.6	1.85602	5.41219e-06	4.44708e-05	7.50381
WBGene00019661	K11H12.5	1.85546	3.33633e-06	3.12817e-05	7.8568
WBGene00007321	C05B5.4	1.85385	2.08029e-06	2.25412e-05	8.21231
WBGene00219491	Y53F4B.62	1.85295	0.000153754	0.000590805	5.32413
WBGene00010898	nphp-1	1.8522	3.46075e-05	0.000178777	6.2441
WBGene00018747	F53C3.3	1.85137	0.000217753	0.000791202	5.11935
WBGene00012063	fbxb-1	1.85031	6.22205e-05	0.000285905	5.87345
WBGene00019041	fbxc-22	1.84664	0.00291666	0.00714766	3.67995
WBGene00005059	sra-33	1.84627	0.000344767	0.00116407	4.85397
WBGene00022370	Y92H12BR.4	1.84262	0.00368581	0.00871656	3.55549
WBGene00010099	fbxb-117	1.84218	0.000314216	0.00107391	4.90712
WBGene00016671	C45G7.4	1.83874	3.69305e-07	7.19804e-06	9.61356
WBGene00044725	R11G1.7	1.83676	2.19369e-06	2.3253e-05	8.17181
WBGene00016189	C28G1.4	1.8361	0.000144106	0.000560097	5.36264
WBGene00017309	F09F9.4	1.83339	4.00995e-05	0.000201162	6.14989
WBGene00012591	nspe-1	1.8327	0.000255835	0.000904101	5.02564
WBGene00023069	rncs-1	1.83024	4.00951e-07	7.5313e-06	9.54309
WBGene00001976	hmg-11	1.82922	1.04146e-08	8.35533e-07	13.1066
WBGene00010587	sol-2	1.82866	3.17103e-07	6.61916e-06	9.74525
WBGene00010345	F59F5.7	1.82844	0.000990315	0.00284418	4.26342
WBGene00044303	hst-3.2	1.82826	0.000154677	0.000593775	5.32058
WBGene00020073	sdz-28	1.82826	6.68327e-05	0.000301859	5.82907
WBGene00010128	F55G11.8	1.82605	6.95251e-07	1.07642e-05	9.0815
WBGene00008177	C48D1.1	1.82601	1.05385e-05	7.25376e-05	7.03495
WBGene00016046	C24B5.4	1.82384	5.38342e-08	2.20971e-06	11.3866
WBGene00021643	Y47G6A.17	1.82246	0.000150841	0.000580875	5.33548
WBGene00016307	fbxc-18	1.81814	7.52654e-06	5.62896e-05	7.26934
WBGene00009895	scl-2	1.81772	5.12641e-08	2.16003e-06	11.4349
WBGene00044630	bus-17	1.81591	0.000125633	0.000501107	5.44458
WBGene00018436	fbxb-11	1.81508	8.09139e-05	0.000352238	5.71126
WBGene00195170	linc-61	1.81433	3.41077e-05	0.000176886	6.25345
WBGene00010473	hrg-2	1.80451	2.3538e-05	0.000133061	6.49443
WBGene00018965	F56D2.3	1.80106	0.000123638	0.000494833	5.45418
WBGene00020528	lgc-54	1.79658	1.50812e-06	1.81694e-05	8.4608
WBGene00014040	ZK662.5	1.79318	0.00266069	0.00661012	3.72895
WBGene00018442	sdz-18	1.7921	0.0144046	0.0282282	2.83604
WBGene00001553	gcy-33	1.78781	4.2676e-05	0.000211318	6.1103
WBGene00016927	nhr-172	1.78526	1.90251e-05	0.000113274	6.63509
WBGene00015012	bath-20	1.78516	1.36365e-05	8.78765e-05	6.85875
WBGene00077443	Y71A12B.19	1.78503	1.40951e-06	1.72896e-05	8.51372
WBGene00019413	fbxb-50	1.78474	0.0003557	0.00119214	4.83614
WBGene00001429	fkb-4	1.78474	7.20608e-05	0.00032136	5.78252
WBGene00004219	ptr-4	1.78343	0.000333171	0.00113159	4.87354
WBGene00017143	EEED8.15	1.78317	5.37567e-08	2.20971e-06	11.388
WBGene00006970	zag-1	1.78238	5.80188e-07	9.51124e-06	9.23129
WBGene00019189	H11L12.1	1.78096	2.84454e-09	3.82928e-07	14.6212
WBGene00015569	C07D10.5	1.77884	1.00994e-07	3.33531e-06	10.7804
WBGene00018352	fbxc-20	1.77751	5.84204e-05	0.000271801	5.91269
WBGene00008894	F16H6.4	1.77614	0.00042283	0.00138174	4.7378
WBGene00012922	Y47D3A.1	1.76906	8.2537e-07	1.21736e-05	8.94115
WBGene00020179	T02H6.9	1.76843	0.000988326	0.00283898	4.26452
WBGene00018021	F34D6.1	1.76785	1.28799e-05	8.42311e-05	6.89754
WBGene00022611	ZC449.1	1.76732	0.00825828	0.0175524	3.12939
WBGene00018537	F47B7.6	1.76701	0.000511422	0.00162015	4.63041
WBGene00004011	pha-2	1.76693	0.0044592	0.0102644	3.45456
WBGene00015172	B0410.3	1.76574	4.97217e-12	8.0445e-09	24.6255
WBGene00010407	H19N07.3	1.76413	7.72398e-11	3.50559e-08	19.7006
WBGene00020774	T24E12.5	1.76132	0.00017285	0.000652967	5.25486
WBGene00016789	djr-1.2	1.75844	0.00344434	0.00823128	3.59147
WBGene00009088	F23D12.4	1.75737	0.00153057	0.00412717	4.02614
WBGene00006654	ttx-3	1.75553	0.00348788	0.00831781	3.5848
WBGene00235309	F21C10.17	1.75518	0.00379055	0.0089297	3.54062
WBGene00006331	sup-26	1.7539	2.3533e-08	1.33508e-06	12.2272
WBGene00008376	D1054.9	1.7539	0.00150373	0.00406584	4.03572
WBGene00021774	fbxb-43	1.75127	0.000217249	0.000790607	5.1207
WBGene00000453	ceh-32	1.75094	1.08345e-08	8.44085e-07	13.0628
WBGene00021725	bath-9	1.75079	4.86389e-07	8.49977e-06	9.3791
WBGene00021665	Y48G1BL.6	1.75001	1.67773e-07	4.49427e-06	10.3108
WBGene00018133	F37A4.3	1.74822	0.0091445	0.0191434	3.07569
WBGene00010102	F55C9.5	1.74757	0.000594395	0.0018391	4.54612
WBGene00007283	clec-222	1.74689	3.60818e-09	4.38663e-07	14.3326
WBGene00015067	B0238.1	1.74568	1.57912e-08	1.05396e-06	12.651
WBGene00011699	cyp-34A2	1.74463	0.00111206	0.00314382	4.19991
WBGene00019700	btb-11	1.74447	0.000220191	0.000798387	5.11285
WBGene00003644	nhr-54	1.74068	0.000462851	0.00148954	4.68664
WBGene00009560	psa-3	1.73994	2.43356e-05	0.000136549	6.47256
WBGene00012564	fbxa-107	1.7397	1.83605e-10	6.48127e-08	18.3505
WBGene00006873	vab-7	1.73813	9.62956e-05	0.000404992	5.60505
WBGene00010189	F57B1.6	1.73765	0.000185579	0.000694608	5.21301
WBGene00010138	anoh-1	1.73669	0.00106784	0.00303828	4.22211
WBGene00017983	F32D1.3	1.73498	3.2371e-05	0.000169988	6.28709
WBGene00017754	F23F12.8	1.7338	0.000562333	0.00175356	4.57715
WBGene00015183	B0432.1	1.73257	9.57374e-05	0.000402991	5.60859
WBGene00219288	Y87G2A.25	1.7321	1.03654e-05	7.15629e-05	7.04637
WBGene00006666	twk-11	1.7289	0.000632435	0.00193905	4.51148
WBGene00012066	fbxb-116	1.72865	0.000570456	0.00177611	4.56912
WBGene00020522	T15B7.10	1.72852	0.00143282	0.003898	4.0619
WBGene00003657	nhr-67	1.72821	1.01562e-05	7.06013e-05	7.06045
WBGene00020758	T24C4.2	1.72793	1.37765e-07	4.00072e-06	10.4911
WBGene00011113	R07E5.5	1.72775	0.0033763	0.0080857	3.60207
WBGene00010238	F58B4.5	1.72611	6.80392e-07	1.06274e-05	9.09928
WBGene00012448	cyp-33D3	1.72155	0.000138805	0.000542817	5.38497
WBGene00018803	fbxa-24	1.72081	0.000519115	0.00163956	4.62202
WBGene00012432	Y11D7A.8	1.72023	0.00135513	0.00371655	4.09217
WBGene00008970	F20C5.5	1.71746	1.25912e-05	8.26832e-05	6.91298
WBGene00017485	F15E6.4	1.71739	3.72232e-08	1.79179e-06	11.7552
WBGene00016048	C24B9.3	1.71567	2.30355e-10	7.46773e-08	18.0114
WBGene00050927	B0250.12	1.7112	2.79736e-06	2.75316e-05	7.98813
WBGene00004998	spp-13	1.71024	0.0126275	0.02519	2.90557
WBGene00194926	K08D8.12	1.70899	7.50531e-05	0.000331725	5.75745
WBGene00019961	R08E5.1	1.70881	1.18603e-05	7.91268e-05	6.95382
WBGene00019598	K09H9.7	1.70812	1.94202e-08	1.21943e-06	12.4297
WBGene00206507	Y51A2A.16	1.70596	0.00172015	0.00455562	3.96303
WBGene00004048	plx-2	1.70579	1.23484e-07	3.75775e-06	10.5924
WBGene00017092	E02C12.6	1.70545	0.000242321	0.00086481	5.05712
WBGene00008538	sqrd-1	1.70527	3.2969e-09	4.20245e-07	14.4415
WBGene00020648	T21D12.7	1.70449	0.000183036	0.000686545	5.22112
WBGene00007471	chil-6	1.70414	0.00460506	0.0105603	3.43753
WBGene00001779	gst-31	1.7034	6.0082e-05	0.000278008	5.89521
WBGene00015063	B0228.6	1.70276	3.19835e-08	1.61288e-06	11.9096
WBGene00044768	M117.7	1.70163	0.00145491	0.00394795	4.05361
WBGene00007131	B0284.1	1.70152	0.00177904	0.00468813	3.94487
WBGene00045077	Y71A12B.18	1.69854	6.25013e-07	1.00185e-05	9.16945
WBGene00045379	C45B11.6	1.69633	4.12746e-05	0.000205726	6.13151
WBGene00019417	fbxb-52	1.69581	0.000340468	0.00115155	4.86115
WBGene00017254	fbxb-111	1.69549	0.00365516	0.00865953	3.55992
WBGene00007425	C08B6.4	1.69488	0.00135193	0.0037084	4.09346
WBGene00015932	C17H12.6	1.69434	0.00174166	0.0046026	3.95632
WBGene00019214	H20E11.2	1.69194	0.00113546	0.00320085	4.18853
WBGene00021731	Y49G5A.1	1.69013	0.000306834	0.00105453	4.92077
WBGene00022517	ZC123.1	1.68987	0.00115078	0.00323656	4.18121
WBGene00001477	fmo-2	1.68758	0.000739954	0.00221735	4.42417
WBGene00020541	fbxb-81	1.68535	9.62897e-05	0.000404992	5.60509
WBGene00044220	Y102A5C.35	1.68507	2.93007e-05	0.000157297	6.35152
WBGene00044811	F12E12.11	1.6844	0.000254427	0.000900498	5.02884
WBGene00016948	scrt-1	1.68132	0.0101054	0.0208527	3.02305
WBGene00010313	F59B2.11	1.67886	0.000112176	0.000458076	5.51268
WBGene00019279	K01A2.4	1.67842	7.11835e-07	1.09251e-05	9.06211
WBGene00014884	Y39E4B.14	1.67809	3.50489e-05	0.000180412	6.23596
WBGene00044515	K10C9.9	1.67785	0.0026581	0.00660575	3.72947
WBGene00012065	fbxb-2	1.67647	0.000685971	0.00207968	4.46623
WBGene00019968	R08F11.4	1.67476	0.000126139	0.000502058	5.44217
WBGene00007885	ugt-21	1.67417	4.44739e-08	1.98446e-06	11.5762
WBGene00022741	ZK430.5	1.67265	1.02159e-05	7.08643e-05	7.0564
WBGene00086565	W06G6.17	1.6715	0.000233551	0.000839547	5.07854
WBGene00023020	F30H5.4	1.6703	0.00961546	0.0199924	3.04923
WBGene00001772	gst-24	1.66964	3.37846e-08	1.68235e-06	11.8536
WBGene00021542	Y43B11AL.1	1.6693	0.000585083	0.00181347	4.55495
WBGene00021719	fbxb-104	1.66653	0.000157739	0.000603342	5.30896
WBGene00008784	F14B6.3	1.66482	6.07702e-06	4.8315e-05	7.42088
WBGene00010976	R02D5.1	1.66434	1.05339e-08	8.40858e-07	13.094
WBGene00010597	K06A4.7	1.6642	2.08156e-07	5.19082e-06	10.1164
WBGene00007361	oac-3	1.66183	0.00825431	0.0175481	3.12964
WBGene00003772	nlr-1	1.65969	8.17096e-08	2.91676e-06	10.9815
WBGene00003933	pat-9	1.65867	1.07918e-07	3.47019e-06	10.7181
WBGene00019455	K06H7.1	1.65627	0.0057661	0.0128356	3.31875
WBGene00002124	inx-2	1.65487	3.7637e-08	1.80079e-06	11.744
WBGene00021087	W08E12.6	1.65284	0.00340414	0.00814257	3.59771
WBGene00019047	F58E2.3	1.65177	4.17651e-07	7.71441e-06	9.50826
WBGene00020160	igcm-3	1.64971	1.29641e-08	9.35699e-07	12.8652
WBGene00002987	lim-4	1.64793	0.000911026	0.00265	4.30928
WBGene00022274	Y73E7A.8	1.64763	0.00124645	0.0034597	4.13765
WBGene00019035	fbxb-26	1.64678	0.000139227	0.000544063	5.38316
WBGene00017251	fbxb-105	1.64663	0.00257623	0.00642844	3.74618
WBGene00006818	unc-86	1.64478	2.10094e-05	0.000122193	6.56931
WBGene00008847	fbxb-102	1.64452	0.00037358	0.00124331	4.80817
WBGene00018852	F55A3.7	1.63767	3.63998e-08	1.7589e-06	11.7778
WBGene00010106	fbxb-61	1.63723	0.000894633	0.00261188	4.31928
WBGene00077441	C43D7.10	1.63561	0.00410806	0.00955665	3.49798
WBGene00010101	fbxb-57	1.63177	0.000906301	0.00263964	4.31214
WBGene00012238	W04A8.3	1.62982	0.00113126	0.00319128	4.19055
WBGene00000658	col-83	1.62588	0.00230625	0.00585594	3.8054
WBGene00020544	fbxb-84	1.62548	7.51266e-05	0.000331957	5.75685
WBGene00013147	eyg-1	1.62542	0.00046566	0.00149687	4.68323
WBGene00021310	Y32H12A.1	1.62503	0.00580067	0.0128962	3.31559
WBGene00003633	nhr-43	1.62412	4.70796e-08	2.05456e-06	11.5194
WBGene00045488	F57B1.9	1.62394	3.95397e-06	3.55656e-05	7.73162
WBGene00006212	str-168	1.62289	0.000744218	0.00222802	4.42098
WBGene00017571	jmjd-3.1	1.62126	5.27505e-08	2.18214e-06	11.4067
WBGene00009939	ztf-11	1.62107	6.66424e-07	1.0496e-05	9.11639
WBGene00018104	fbxb-53	1.61601	0.00268849	0.00666629	3.7234
WBGene00077508	T27F6.10	1.61439	0.0228292	0.0420756	2.59172
WBGene00009838	fbxa-187	1.61402	7.61552e-05	0.000335662	5.74848
WBGene00019278	K01A2.3	1.6138	5.87623e-06	4.74068e-05	7.44486
WBGene00003643	nhr-53	1.612	1.82746e-09	2.84599e-07	15.1722
WBGene00022560	fbxb-16	1.60739	0.012535	0.0250401	2.90945
WBGene00014159	arrd-4	1.60328	7.31666e-07	1.11433e-05	9.03956
WBGene00044631	bus-18	1.60283	0.000867435	0.0025437	4.33629
WBGene00022591	cuti-1	1.60256	0.000302974	0.00104307	4.92805
WBGene00020849	nhr-225	1.60062	0.00126648	0.00350611	4.12897
WBGene00015898	sre-9	1.59843	0.000185519	0.00069455	5.21319
WBGene00021716	fbxb-112	1.59648	0.0207012	0.0386234	2.64383
WBGene00001821	ham-2	1.5943	5.95646e-07	9.65494e-06	9.2094
WBGene00002182	kap-1	1.594	6.67688e-07	1.05012e-05	9.11483
WBGene00021915	Y55D5A.1	1.5923	2.16644e-06	2.31101e-05	8.18133
WBGene00016298	fbxc-14	1.58888	0.000389976	0.00129004	4.78372
WBGene00006538	tbb-4	1.58877	8.56e-05	0.000368797	5.6768
WBGene00016863	C52A10.2	1.58805	4.17154e-05	0.000207402	6.12476
WBGene00045183	T28C6.10	1.58644	0.000512202	0.00162175	4.62956
WBGene00011267	fbxb-85	1.58568	0.00394708	0.00923272	3.51917
WBGene00015028	B0207.5	1.58497	0.00299169	0.00729664	3.66642
WBGene00013802	Y116A8C.25	1.58013	3.17197e-06	3.03352e-05	7.8943
WBGene00014643	B0391.8	1.57962	4.75518e-06	4.05671e-05	7.59717
WBGene00021458	Y39G10AL.1	1.57625	0.000144334	0.000560712	5.3617
WBGene00044213	Y102A5C.36	1.57306	1.35583e-07	3.97369e-06	10.5058
WBGene00022843	ZK1055.2	1.57124	0.0016859	0.00448436	3.97388
WBGene00017253	sdz-9	1.57074	0.00104789	0.00298738	4.23244
WBGene00019687	K12H6.7	1.57015	7.97552e-05	0.000348148	5.72011
WBGene00006543	tbx-2	1.56992	1.31081e-09	2.23895e-07	15.5982
WBGene00009047	F22B8.4	1.56976	0.00943359	0.019657	3.05929
WBGene00009067	F23A7.1	1.56838	0.001088	0.00308815	4.21187
WBGene00021533	Y42G9A.3	1.56636	5.74054e-08	2.32032e-06	11.3234
WBGene00013699	Y106G6D.2	1.55993	0.000581569	0.0018061	4.55832
WBGene00010711	K09B11.4	1.55946	0.000114302	0.000465203	5.50137
WBGene00009902	F49E12.9	1.5587	4.24594e-06	3.73874e-05	7.67952
WBGene00022322	Y82E9BL.5	1.55799	0.0139053	0.027405	2.85468
WBGene00019859	R03H10.7	1.55654	0.00808424	0.017235	3.14061
WBGene00003651	nhr-61	1.55634	3.80792e-08	1.80563e-06	11.7322
WBGene00021180	Y9C9A.13	1.55619	0.00288882	0.00709148	3.68506
WBGene00018754	F53C3.11	1.556	0.00536334	0.0120232	3.35697
WBGene00006016	srx-125	1.55481	0.000372848	0.00124165	4.80928
WBGene00012144	T28H10.3	1.55449	2.71471e-06	2.6868e-05	8.01063
WBGene00000870	cyd-1	1.54988	1.04444e-07	3.41378e-06	10.7488
WBGene00000792	crb-1	1.54718	4.11196e-09	4.65636e-07	14.1762
WBGene00008178	C48D1.5	1.54511	3.98002e-06	3.57016e-05	7.72681
WBGene00003722	nhr-132	1.54243	5.21467e-08	2.17415e-06	11.418
WBGene00007902	C33D9.9	1.54203	1.06618e-07	3.4447e-06	10.7294
WBGene00017814	F26A10.2	1.54174	8.4336e-07	1.23052e-05	8.92363
WBGene00006743	unc-3	1.54054	1.49849e-05	9.47593e-05	6.79496
WBGene00013960	cutl-8	1.53907	0.0167039	0.0320228	2.7577
WBGene00235355	ZK250.15	1.5378	0.00232769	0.00590643	3.80044
WBGene00015607	fbxb-13	1.53655	0.00084053	0.00247485	4.35367
WBGene00019718	M01H9.2	1.53345	0.000263759	0.000929211	5.00798
WBGene00018204	F39F10.4	1.5285	7.00532e-05	0.000314171	5.79996
WBGene00016345	C33E10.1	1.528	0.000247576	0.000880597	5.04466
WBGene00022418	igcm-4	1.52723	8.6601e-07	1.24607e-05	8.90213
WBGene00008110	C46C2.2	1.52519	6.21169e-12	8.0445e-09	24.1856
WBGene00007182	fbxb-119	1.52402	0.00020778	0.000762258	5.14674
WBGene00000448	pros-1	1.52393	1.33019e-06	1.6651e-05	8.55924
WBGene00018345	F42C5.3	1.52163	0.00376541	0.00887441	3.54416
WBGene00008350	CE7X_3.2	1.52017	0.000335804	0.00113908	4.86904
WBGene00011850	T20B3.1	1.5199	1.93085e-08	1.21943e-06	12.4358
WBGene00022415	Y102A11A.5	1.51774	0.010453	0.0214525	3.00523
WBGene00019239	H24K24.2	1.51708	0.00593027	0.0131439	3.30394
WBGene00019313	btb-10	1.51569	0.000217511	0.000790838	5.12
WBGene00019200	H14E04.3	1.51569	4.10392e-06	3.65009e-05	7.70437
WBGene00018444	fbxb-48	1.51526	0.00848907	0.0179463	3.11487
WBGene00015178	B0416.2	1.51402	0.0269846	0.0487324	2.50232
WBGene00007266	C03A3.1	1.51331	1.70341e-05	0.000104152	6.70884
WBGene00011107	R07E3.6	1.51147	0.000446874	0.00144545	4.70649
WBGene00020542	fbxb-82	1.5101	0.000675116	0.0020517	4.4751
WBGene00018437	btb-8	1.50962	0.000239821	0.000857623	5.06314
WBGene00015456	C04G6.6	1.50719	3.1436e-09	4.16134e-07	14.4993
WBGene00077439	F55B12.10	1.50523	0.00207996	0.00537227	3.86078
WBGene00007776	dmd-4	1.50427	0.00752156	0.0161853	3.17862
WBGene00019034	fbxb-25	1.5025	0.0109451	0.0222987	2.98098
WBGene00017028	dex-1	1.50207	3.38589e-07	6.85343e-06	9.68842
WBGene00002248	lam-3	1.50142	7.88565e-08	2.84468e-06	11.0155
WBGene00019404	K05B2.4	1.4977	0.000215429	0.000785268	5.12561
WBGene00007833	oac-6	1.49645	0.0012616	0.00349565	4.13107
WBGene00007213	C01A2.1	1.49623	0.00102238	0.00292412	4.24594
WBGene00018200	btb-17	1.49435	0.000141427	0.000551574	5.37382
WBGene00013230	fbxb-22	1.49264	0.00242344	0.00610182	3.77886
WBGene00004393	rnt-1	1.49196	0.0020779	0.00536936	3.86132
WBGene00020865	T27E4.7	1.49088	3.74379e-07	7.22113e-06	9.60184
WBGene00045486	K05F6.12	1.48986	0.000550334	0.00172054	4.58924
WBGene00012021	T25E12.6	1.48898	0.000133235	0.00052426	5.40942
WBGene00013508	Y71A12B.11	1.48872	9.69376e-05	0.000406723	5.60102
WBGene00018052	F35F10.1	1.48864	4.32677e-09	4.65636e-07	14.1156
WBGene00012240	W04A8.5	1.48667	0.000195509	0.0007241	5.18239
WBGene00022076	daao-1	1.4832	6.00649e-06	4.80186e-05	7.42921
WBGene00017726	F22H10.2	1.48314	3.77066e-05	0.000191051	6.18915
WBGene00009133	bed-3	1.4821	0.000693138	0.00209724	4.46045
WBGene00020170	T02G5.14	1.482	6.15664e-05	0.000283555	5.88002
WBGene00021860	fbxa-9	1.48046	0.0022574	0.00576044	3.81687
WBGene00206386	K10C2.12	1.4795	1.88768e-05	0.000112771	6.64029
WBGene00000443	ceh-20	1.47949	5.79452e-09	5.63448e-07	13.7727
WBGene00020152	nhr-211	1.47939	1.332e-06	1.666e-05	8.55817
WBGene00009988	F53F4.4	1.47763	7.15652e-06	5.41367e-05	7.30487
WBGene00004353	rgs-10	1.4776	4.85111e-06	4.11206e-05	7.58271
WBGene00044646	B0205.14	1.477	0.00251251	0.00628686	3.75956
WBGene00015748	C14A11.2	1.47462	0.00277018	0.00684104	3.70742
WBGene00000640	col-64	1.47327	6.37188e-05	0.000291105	5.85866
WBGene00007073	ugt-2	1.47241	2.02451e-06	2.21635e-05	8.2331
WBGene00009511	F37H8.2	1.46917	1.5482e-08	1.04799e-06	12.6723
WBGene00007835	oac-7	1.46917	5.39477e-05	0.000255351	5.96249
WBGene00013559	Y75B8A.28	1.469	0.000192455	0.000715793	5.19163
WBGene00017965	F31F7.2	1.46878	0.0148394	0.0289373	2.82032
WBGene00016903	2025-03-04	1.4685	7.61195e-05	0.000335598	5.74877
WBGene00015618	C08G5.6	1.46845	0.0177649	0.0337827	2.72506
WBGene00003684	nhr-94	1.4681	2.84128e-07	6.15739e-06	9.84101
WBGene00014198	ZK1053.3	1.46756	0.00242326	0.00610182	3.7789
WBGene00017880	F28A12.3	1.4655	2.33879e-06	2.41855e-05	8.12313
WBGene00007991	C37A5.7	1.46426	5.12621e-11	2.55384e-08	20.3718
WBGene00044526	T28A11.22	1.46402	3.11646e-06	3.00212e-05	7.90743
WBGene00011672	cyp-13A5	1.46335	0.00312426	0.00756419	3.64333
WBGene00018206	ugt-61	1.46297	9.47339e-10	1.77041e-07	16.025
WBGene00013135	rga-2	1.46246	1.60733e-07	4.39332e-06	10.3498
WBGene00016556	math-21	1.46193	0.000592219	0.00183344	4.54817
WBGene00019418	fbxb-54	1.45727	0.000206189	0.000757471	5.15124
WBGene00018992	trpl-1	1.45503	0.00142043	0.00386959	4.06662
WBGene00016022	C23H3.9	1.45434	0.000469066	0.00150619	4.67911
WBGene00007211	BE10.3	1.45345	0.00169617	0.0045069	3.9706
WBGene00077781	F40E3.7	1.45209	0.000527588	0.00166267	4.61292
WBGene00001207	egl-43	1.45185	2.2395e-05	0.000128012	6.52716
WBGene00007694	C23H4.6	1.45064	1.25934e-06	1.60165e-05	8.60242
WBGene00001727	grl-18	1.45016	0.0106667	0.0218351	2.99456
WBGene00007121	B0250.4	1.4496	6.22747e-08	2.43117e-06	11.2438
WBGene00013409	fbxb-56	1.4472	0.00138847	0.00379423	4.07897
WBGene00010288	F58H1.5	1.44613	1.93857e-06	2.15948e-05	8.26637
WBGene00011610	T08D2.5	1.44451	3.063e-06	2.96862e-05	7.92032
WBGene00012009	T25B9.3	1.44423	0.000445724	0.00144202	4.70795
WBGene00021002	W03F9.4	1.44419	0.000110312	0.000452467	5.52278
WBGene00045511	F11A5.18	1.44409	0.0124032	0.0248221	2.91503
WBGene00013897	ZC443.2	1.44332	0.0135003	0.0267198	2.87029
WBGene00020726	T23C6.4	1.44216	4.11836e-06	3.65999e-05	7.7018
WBGene00021700	Y48G9A.6	1.44177	0.00494872	0.0112301	3.39948
WBGene00019069	lgc-30	1.43978	1.05362e-06	1.42078e-05	8.74423
WBGene00018054	F35F10.4	1.43822	8.33144e-06	6.07644e-05	7.19807
WBGene00077663	F55C9.14	1.43744	0.000400989	0.00132156	4.76789
WBGene00000516	cki-1	1.43646	2.1278e-06	2.28963e-05	8.19506
WBGene00016929	C54F6.12	1.43376	0.00112991	0.00318915	4.19121
WBGene00019922	fbxc-28	1.43318	2.12397e-05	0.000122912	6.5621
WBGene00015587	sdz-2	1.43255	0.000358768	0.00120182	4.83123
WBGene00194705	Y39F10C.2	1.43212	0.000363881	0.00121638	4.82316
WBGene00000435	ceh-10	1.42976	0.00240952	0.00607543	3.78195
WBGene00010273	srm-3	1.42967	0.00762686	0.0163853	3.17129
WBGene00044949	Y49A10A.2	1.42871	6.57296e-07	1.04099e-05	9.12778
WBGene00012491	Y20C6A.1	1.42764	4.73229e-06	4.05024e-05	7.60067
WBGene00008611	fbxb-68	1.42588	0.00511531	0.0115405	3.38198
WBGene00019909	R06A10.1	1.42448	0.000362426	0.00121275	4.82545
WBGene00194884	Y48B6A.17	1.42313	0.000193404	0.000718146	5.18874
WBGene00009958	madd-4	1.42274	7.89105e-07	1.17809e-05	8.97775
WBGene00016119	C25H3.10	1.42232	1.61515e-07	4.3948e-06	10.3454
WBGene00004986	spp-1	1.4221	4.15367e-09	4.65636e-07	14.1641
WBGene00219748	linc-46	1.42205	0.000105392	0.000436091	5.55034
WBGene00021095	mlt-8	1.41687	0.000434858	0.00141262	4.72191
WBGene00019042	fbxc-21	1.41637	0.00109514	0.00310371	4.20829
WBGene00206377	F44E5.15	1.41621	0.00502243	0.01136	3.39166
WBGene00007459	C08F11.12	1.41422	3.6835e-05	0.000187479	6.20411
WBGene00008543	F07A5.4	1.41294	0.00206844	0.00534957	3.86377
WBGene00007404	best-5	1.41182	0.000492611	0.00156816	4.6515
WBGene00011328	T01D3.3	1.41167	5.0956e-07	8.76014e-06	9.33992
WBGene00008895	F16H6.5	1.41118	0.00254025	0.00634962	3.75369
WBGene00020062	nhr-270	1.41091	0.0053705	0.0120359	3.35627
WBGene00016883	C52E2.4	1.41019	5.77954e-05	0.000269968	5.91941
WBGene00003602	nhr-3	1.40922	5.27204e-08	2.18214e-06	11.4072
WBGene00017787	nhr-141	1.40869	0.000312709	0.00106987	4.90988
WBGene00020368	ast-1	1.40864	0.000272248	0.000953829	4.98967
WBGene00019906	R05G9R.1	1.40817	0.00943438	0.019657	3.05925
WBGene00019789	M116.2	1.40782	2.26594e-08	1.31367e-06	12.2668
WBGene00018115	F36H9.7	1.40551	0.000786613	0.00233864	4.3903
WBGene00007642	C17E4.2	1.4042	3.42394e-05	0.000177335	6.25097
WBGene00015082	B0244.7	1.40338	0.000688024	0.00208415	4.46457
WBGene00021773	fbxb-42	1.4017	0.000191513	0.000713124	5.19451
WBGene00219659	anr-36	1.40092	0.0015734	0.00422615	4.01121
WBGene00219303	Y13C8A.4	1.39847	3.06391e-05	0.000162559	6.3226
WBGene00008964	mltn-9	1.39838	5.14337e-06	4.30239e-05	7.54047
WBGene00021664	Y48G1BL.5	1.39723	1.78614e-06	2.03828e-05	8.32942
WBGene00003909	pag-3	1.39688	0.00237302	0.00600151	3.79012
WBGene00020352	T08B6.2	1.39632	0.00685608	0.014917	3.22744
WBGene00009840	fbxa-189	1.39418	8.7615e-06	6.28923e-05	7.16294
WBGene00003740	nlp-2	1.39239	0.000158917	0.000607555	5.30455
WBGene00044314	fbxb-33	1.39156	0.00313922	0.00759119	3.64079
WBGene00019814	R02C2.1	1.39101	5.80605e-05	0.000270864	5.91655
WBGene00015261	B0563.1	1.39069	0.00417114	0.00967843	3.48991
WBGene00015117	B0294.1	1.38947	3.98535e-05	0.00020034	6.15381
WBGene00009304	eva-1	1.38916	3.59282e-06	3.30468e-05	7.80204
WBGene00019037	fbxb-17	1.38773	0.00177186	0.00467232	3.94705
WBGene00021240	Y20F4.5	1.38734	3.38268e-05	0.000175888	6.25877
WBGene00044654	fbxa-85	1.38545	0.0182003	0.0344837	2.71222
WBGene00015441	arrd-21	1.38543	0.000533573	0.00167705	4.60659
WBGene00000819	csp-1	1.38265	0.000899827	0.00262271	4.31609
WBGene00001948	hlh-1	1.38261	5.50362e-05	0.000259421	5.94998
WBGene00020594	ugt-10	1.38178	0.0204431	0.0382226	2.6505
WBGene00012673	dyf-17	1.37927	5.16624e-08	2.16532e-06	11.4272
WBGene00175031	C06C3.12	1.37897	0.000328571	0.00111705	4.8815
WBGene00016539	trim-9	1.37778	1.23069e-06	1.57912e-05	8.62062
WBGene00008263	C53A5.2	1.37721	0.0176872	0.0336642	2.72739
WBGene00018746	fbxb-103	1.37702	0.000149473	0.000576884	5.34089
WBGene00206418	M04C3.5	1.37511	0.000801128	0.00237468	4.38019
WBGene00004815	skr-9	1.37506	8.81722e-05	0.000378442	5.65872
WBGene00017912	fbxb-107	1.37498	0.0033572	0.00804952	3.60508
WBGene00007440	C08E8.4	1.37411	0.0219955	0.04077	2.61155
WBGene00008591	F08H9.3	1.37369	0.00171769	0.00455062	3.9638
WBGene00019022	F58A6.1	1.37358	1.75487e-06	2.01708e-05	8.34307
WBGene00018056	F35F10.6	1.37358	1.10431e-06	1.47287e-05	8.70671
WBGene00020182	ugt-53	1.37138	1.93385e-07	4.90768e-06	10.1824
WBGene00003892	osm-12	1.37112	0.00211683	0.0054552	3.85135
WBGene00007467	chil-3	1.37027	0.00854315	0.0180463	3.11152
WBGene00019738	clec-265	1.36808	0.000104981	0.00043499	5.55271
WBGene00012155	VW02B12L.2	1.36793	0.0174904	0.0333256	2.73332
WBGene00001767	gst-19	1.36776	0.00815472	0.0173666	3.13604
WBGene00019885	R05D8.7	1.36729	6.1349e-05	0.000282718	5.88222
WBGene00015869	nhr-257	1.36696	0.00483451	0.0109998	3.41182
WBGene00013613	Y102A5C.4	1.36692	0.00442957	0.010205	3.45809
WBGene00000437	ceh-13	1.3665	2.22745e-06	2.34947e-05	8.16018
WBGene00019918	fbxc-36	1.36604	1.21942e-07	3.72992e-06	10.604
WBGene00001577	gem-4	1.36569	1.85364e-07	4.78006e-06	10.2206
WBGene00011229	R11.4	1.3651	6.21252e-05	0.000285588	5.8744
WBGene00009297	sdz-16	1.36473	3.36245e-05	0.000175216	6.26262
WBGene00044707	F22G12.7	1.36399	0.00302087	0.00735426	3.66125
WBGene00017567	F18E3.11	1.36352	6.20938e-08	2.43117e-06	11.2466
WBGene00010971	R01E6.7	1.36325	0.00383386	0.00901033	3.5346
WBGene00019060	F58F9.7	1.36254	1.18512e-07	3.65546e-06	10.6306
WBGene00010746	K10D11.2	1.36221	0.0139308	0.0274419	2.85371
WBGene00020011	R11G1.2	1.36191	0.000185365	0.000694135	5.21368
WBGene00009743	sptf-1	1.36083	3.14428e-05	0.000166212	6.30587
WBGene00021586	clec-75	1.36077	0.00457236	0.0104929	3.4413
WBGene00013408	fbxb-93	1.36007	0.000503744	0.0015988	4.63892
WBGene00001981	hnd-1	1.35888	3.8102e-05	0.000192571	6.18248
WBGene00005427	srh-217	1.356	0.00083596	0.00246368	4.35668
WBGene00045276	F18E3.13	1.35574	2.68267e-10	7.97825e-08	17.7869
WBGene00018838	F54G2.2	1.35358	0.000299759	0.0010338	4.93418
WBGene00014244	ZK1307.1	1.35257	7.51353e-10	1.50023e-07	16.3362
WBGene00023245	C33E10.3	1.35228	5.9286e-05	0.000274725	5.90352
WBGene00016744	bbs-9	1.35166	0.00016908	0.000641165	5.26788
WBGene00019212	H19M22.3	1.35084	0.00573507	0.0127736	3.3216
WBGene00003680	nhr-90	1.35059	2.13551e-06	2.29517e-05	8.1923
WBGene00008390	D1086.3	1.35052	6.32996e-06	4.9655e-05	7.39183
WBGene00001104	dsl-2	1.34991	7.65265e-05	0.000336831	5.74549
WBGene00014153	vab-23	1.34931	4.38607e-05	0.000216308	6.09293
WBGene00016355	lact-5	1.34877	4.43689e-06	3.8629e-05	7.64747
WBGene00000170	aqp-2	1.34622	6.03796e-09	5.63451e-07	13.725
WBGene00018286	F41E6.5	1.34592	7.37458e-06	5.5414e-05	7.2837
WBGene00018201	btb-18	1.3455	0.0132775	0.0263477	2.87908
WBGene00006947	wrt-1	1.34539	0.0126078	0.025157	2.90639
WBGene00008388	D1086.1	1.34531	1.70852e-08	1.12614e-06	12.5663
WBGene00019963	R08E5.3	1.3452	4.48509e-08	1.98456e-06	11.5677
WBGene00018411	F44B9.10	1.34454	0.00300398	0.00731875	3.66423
WBGene00010457	K01C8.2	1.34395	0.000839037	0.00247137	4.35465
WBGene00010396	H13N06.2	1.34331	0.00165218	0.00440942	3.98479
WBGene00007388	folt-1	1.34255	6.46219e-08	2.49155e-06	11.2078
WBGene00018861	cutl-21	1.34168	0.00103771	0.00296102	4.23778
WBGene00044068	syd-9	1.34163	6.53051e-08	2.50573e-06	11.1975
WBGene00009397	clec-66	1.34145	8.15245e-06	5.98186e-05	7.21327
WBGene00003089	ltd-1	1.33931	3.84876e-06	3.47768e-05	7.7514
WBGene00045418	F15B9.10	1.33919	3.04466e-12	8.0445e-09	25.6221
WBGene00000402	cdh-10	1.33896	0.00617832	0.013612	3.28232
WBGene00006881	vab-15	1.33887	7.69897e-05	0.000338588	5.74178
WBGene00002125	inx-3	1.33846	3.06638e-07	6.52067e-06	9.77444
WBGene00003111	mab-20	1.33591	7.66573e-08	2.79289e-06	11.0427
WBGene00018614	F48G7.2	1.3336	0.0117307	0.0236685	2.94443
WBGene00019541	K08F11.1	1.32955	0.00421728	0.0097737	3.48409
WBGene00219728	linc-16	1.32797	7.4325e-06	5.57964e-05	7.27819
WBGene00016319	C32D5.12	1.32785	3.61527e-05	0.000184896	6.21608
WBGene00017716	F22F4.1	1.32573	0.0122914	0.0246215	2.91981
WBGene00016094	C25E10.4	1.32558	1.09717e-05	7.48008e-05	7.00723
WBGene00019131	bath-12	1.32546	4.11873e-07	7.67011e-06	9.52014
WBGene00016884	C52E2.5	1.32516	5.89354e-05	0.000273419	5.90722
WBGene00004814	skr-8	1.32497	0.000152336	0.000585921	5.32963
WBGene00015403	clec-10	1.32431	1.02573e-06	1.39381e-05	8.76571
WBGene00004013	pha-4	1.32418	1.91325e-08	1.21943e-06	12.4456
WBGene00016328	pde-5	1.32387	0.0026649	0.00661747	3.7281
WBGene00020873	T28A11.6	1.32351	0.014224	0.0279225	2.84271
WBGene00016924	C54F6.6	1.32333	0.00564951	0.0125972	3.32953
WBGene00011564	ugt-50	1.32301	6.00322e-09	5.63451e-07	13.7317
WBGene00009155	F26D10.11	1.32294	0.00517188	0.0116549	3.37617
WBGene00017262	F08F3.4	1.32079	1.72408e-05	0.000105133	6.70077
WBGene00021066	W06H8.2	1.32048	1.86753e-06	2.10395e-05	8.29507
WBGene00007372	C06B8.7	1.31879	4.61306e-07	8.25208e-06	9.42383
WBGene00010642	mks-6	1.31538	0.000235693	0.000845905	5.07323
WBGene00000451	ceh-30	1.31488	0.0013452	0.00369224	4.09617
WBGene00012825	Y43F8C.3	1.31442	1.45917e-08	1.00696e-06	12.7364
WBGene00021043	pck-1	1.31373	7.55544e-10	1.50023e-07	16.3286
WBGene00020081	sdz-29	1.31316	0.00276457	0.00683185	3.70851
WBGene00194651	C33D9.13	1.31253	6.24342e-06	4.91757e-05	7.40163
WBGene00077491	K08H10.10	1.31005	0.00393359	0.00920793	3.52098
WBGene00017789	F25E5.8	1.30936	6.33257e-12	8.0445e-09	24.1479
WBGene00007533	cbl-1	1.30924	1.55051e-08	1.04799e-06	12.6707
WBGene00008427	atg-10	1.30923	8.97866e-06	6.41304e-05	7.14589
WBGene00011293	R102.6	1.30757	7.19823e-05	0.000321161	5.78319
WBGene00007058	dmd-6	1.30689	2.77046e-06	2.73346e-05	7.99537
WBGene00012947	Y47H9C.1	1.30664	0.015973	0.0308188	2.78139
WBGene00010505	K02D3.2	1.30637	0.00751513	0.016178	3.17907
WBGene00000431	ceh-6	1.30428	0.000130645	0.000516371	5.42116
WBGene00000801	cars-2	1.30373	1.27434e-05	8.35101e-05	6.90479
WBGene00018109	fbxb-12	1.30005	0.00127361	0.00352461	4.12591
WBGene00077570	F55B12.11	1.30003	0.0150894	0.0293492	2.81149
WBGene00002222	klp-11	1.29985	4.30212e-08	1.94847e-06	11.6094
WBGene00009094	F23H12.5	1.29768	0.0225024	0.041593	2.59941
WBGene00022302	Y76B12C.8	1.29604	5.40493e-05	0.000255756	5.96131
WBGene00014254	cyp-13A10	1.29406	6.75764e-05	0.000304871	5.82222
WBGene00015479	wht-1	1.29335	0.00234777	0.00594617	3.79584
WBGene00002063	ife-5	1.29145	1.9399e-09	2.93479e-07	15.0968
WBGene00001170	egl-1	1.29064	0.0070136	0.0152248	3.21547
WBGene00077490	M03A1.8	1.28861	0.000939956	0.00272219	4.29209
WBGene00012317	ztf-6	1.28703	1.7715e-07	4.65724e-06	10.2615
WBGene00006869	vab-2	1.2869	5.41751e-06	4.4474e-05	7.5031
WBGene00077520	C37A5.11	1.28663	0.0194118	0.0365221	2.67802
WBGene00008797	F14D7.10	1.28627	0.00256574	0.00640831	3.74836
WBGene00000556	cnc-2	1.28152	0.000344786	0.00116407	4.85394
WBGene00020196	T03G11.3	1.28106	0.00347246	0.00828726	3.58715
WBGene00022323	Y82E9BL.6	1.28054	0.00856898	0.0180912	3.10993
WBGene00015135	cyp-23A1	1.28048	0.00243703	0.00612922	3.77587
WBGene00009867	F49C5.4	1.28012	0.0204587	0.0382426	2.6501
WBGene00001556	gcy-36	1.27659	0.0032852	0.00790329	3.61661
WBGene00022557	fbxb-15	1.27631	0.000101037	0.000421144	5.57589
WBGene00012228	W03H9.2	1.27526	0.000278078	0.000971256	4.97744
WBGene00008708	F11E6.4	1.27473	0.000410167	0.00134701	4.75504
WBGene00001710	grl-1	1.27469	0.0165986	0.0318595	2.76105
WBGene00015044	cyp-34A9	1.27409	7.95514e-06	5.86925e-05	7.23044
WBGene00010221	F57G12.1	1.27334	2.30638e-11	1.92826e-08	21.7423
WBGene00007133	B0284.3	1.27328	0.000268179	0.000942373	4.99837
WBGene00013583	ceh-51	1.27306	0.00660902	0.0144348	3.24679
WBGene00010558	ptp-4	1.27241	1.25463e-05	8.2479e-05	6.91542
WBGene00011770	T14G8.2	1.27183	0.0118422	0.0238602	2.93944
WBGene00004818	skr-12	1.27119	0.000156746	0.000600135	5.3127
WBGene00011424	dhs-31	1.27074	2.6041e-05	0.000143185	6.42826
WBGene00008776	F13H10.5	1.27019	0.000435478	0.00141406	4.72111
WBGene00017303	F09F7.6	1.26761	0.000108154	0.00044474	5.53471
WBGene00000048	acr-9	1.26721	0.00245066	0.00615864	3.77289
WBGene00022588	ZC317.2	1.26642	0.00645382	0.0141386	3.25931
WBGene00021850	Y54F10AM.6	1.26538	0.00514488	0.0116006	3.37894
WBGene00004819	skr-13	1.26391	0.000126359	0.000502811	5.44113
WBGene00016767	C49C8.3	1.2639	1.09312e-07	3.50792e-06	10.706
WBGene00017854	F27C1.4	1.26347	2.21502e-05	0.00012696	6.53441
WBGene00013081	Y51A2D.14	1.26331	5.08335e-09	5.17621e-07	13.9255
WBGene00006949	wrt-3	1.26255	8.87522e-05	0.00038052	5.65472
WBGene00017601	ets-7	1.26189	0.014048	0.0276419	2.84929
WBGene00008782	sdz-14	1.26152	0.000177036	0.00066593	5.24075
WBGene00001006	dlg-1	1.26151	3.66024e-09	4.38663e-07	14.3154
WBGene00016025	xbx-4	1.2614	2.48652e-05	0.000138591	6.45846
WBGene00013957	sre-23	1.25995	0.0182332	0.0345388	2.71126
WBGene00017539	F17E9.2	1.25821	0.000246957	0.000879381	5.04612
WBGene00019653	K11G9.2	1.25659	5.41356e-06	4.44708e-05	7.50363
WBGene00001253	elt-6	1.25658	1.60112e-05	9.96623e-05	6.75037
WBGene00016492	C37A2.6	1.25604	3.79951e-05	0.000192153	6.18428
WBGene00018413	cyp-33C4	1.25578	1.72277e-06	1.98687e-05	8.35735
WBGene00013555	fbxa-89	1.25471	0.0059366	0.0131542	3.30337
WBGene00021054	fbxb-118	1.25308	0.0087343	0.018384	3.09987
WBGene00019045	fbxb-47	1.25248	0.0196831	0.0369669	2.67064
WBGene00021600	Y46H3A.4	1.25203	0.0141235	0.0277628	2.84646
WBGene00002113	ins-30	1.25117	0.000527743	0.00166267	4.61276
WBGene00019043	fbxc-26	1.24893	0.004361	0.0100675	3.46634
WBGene00013903	ugt-3	1.2474	0.00376342	0.00887145	3.54444
WBGene00019048	F58E2.4	1.24651	5.85577e-05	0.000272144	5.91123
WBGene00015395	nhr-147	1.24498	0.00343195	0.00820413	3.59338
WBGene00001591	glc-1	1.24457	2.07528e-07	5.1833e-06	10.1191
WBGene00012808	Y43F8A.1	1.24156	0.0155757	0.0301549	2.79471
WBGene00019774	M04G7.3	1.23973	7.27049e-08	2.68934e-06	11.0936
WBGene00017535	atf-8	1.23869	0.00535194	0.0120011	3.3581
WBGene00004229	ptr-15	1.23856	0.000199654	0.000737045	5.17009
WBGene00003886	osm-6	1.23747	0.0180247	0.0341877	2.71737
WBGene00015620	C08G9.2	1.2346	0.000100003	0.000417378	5.58213
WBGene00001719	grl-10	1.23327	0.000521593	0.00164624	4.61934
WBGene00235094	K08D9.9	1.23302	2.34565e-05	0.000132742	6.4967
WBGene00009387	glb-15	1.23052	0.00131483	0.00362103	4.10858
WBGene00022561	btb-13	1.23023	0.00585689	0.0130012	3.3105
WBGene00007317	C05A9.2	1.23008	2.72982e-07	6.01432e-06	9.87609
WBGene00006575	tir-1	1.22991	2.70802e-07	5.99958e-06	9.88313
WBGene00002141	inx-19	1.22818	0.00360461	0.00855587	3.56732
WBGene00013653	Y105C5B.14	1.22812	0.010167	0.0209471	3.01985
WBGene00044694	fbxb-90	1.22772	0.0135443	0.0267956	2.86857
WBGene00005000	spp-15	1.22642	4.91736e-10	1.11589e-07	16.9196
WBGene00016027	C23H5.8	1.22613	1.18025e-10	4.80727e-08	19.0283
WBGene00014668	C06C3.9	1.22555	0.00964435	0.0200341	3.04765
WBGene00000858	cwn-2	1.22426	4.18595e-06	3.70646e-05	7.6899
WBGene00006902	vet-6	1.22385	0.000437338	0.00141807	4.71869
WBGene00008022	lgc-41	1.22225	0.0142407	0.0279482	2.84209
WBGene00016538	C39F7.1	1.22151	0.00380783	0.00895844	3.53821
WBGene00194955	F37H8.6	1.22127	0.00919252	0.0192274	3.07293
WBGene00019368	K03H6.2	1.2204	0.000135446	0.000531776	5.39959
WBGene00020373	gpx-6	1.21909	0.000584326	0.00181254	4.55567
WBGene00015639	C09E7.5	1.2151	0.0268682	0.0485663	2.50464
WBGene00008739	F13D12.3	1.21499	1.79861e-08	1.16806e-06	12.5114
WBGene00011432	sdz-30	1.21272	0.000967397	0.00278712	4.27627
WBGene00015518	C06E1.1	1.21153	1.15081e-05	7.72964e-05	6.97446
WBGene00014021	svop-1	1.21032	1.14573e-06	1.50391e-05	8.67738
WBGene00022060	dmd-9	1.21028	4.62071e-09	4.79738e-07	14.0378
WBGene00219715	anr-18	1.20847	0.00673582	0.0146774	3.23677
WBGene00010031	F54B11.8	1.20713	0.00417657	0.00968819	3.48922
WBGene00015412	lgc-9	1.20583	0.0135041	0.026724	2.87014
WBGene00019797	fbxb-31	1.20537	0.0106776	0.0218546	2.99402
WBGene00001768	gst-20	1.20505	2.74489e-07	6.03914e-06	9.87126
WBGene00017315	ugt-36	1.20458	1.92206e-05	0.000114181	6.62829
WBGene00235272	Y43B11AL.5	1.20319	0.00314758	0.00760793	3.63937
WBGene00022129	lron-11	1.20234	2.73441e-08	1.45868e-06	12.0709
WBGene00077539	Y52B11A.12	1.20207	0.00103524	0.00295649	4.23909
WBGene00077714	R102.11	1.20194	0.000829078	0.00244657	4.36124
WBGene00017072	D2096.5	1.20168	0.0187483	0.0353911	2.69648
WBGene00016923	C54F6.5	1.20155	0.0168598	0.0322866	2.75278
WBGene00045275	F18E3.12	1.20095	2.25187e-08	1.31029e-06	12.2734
WBGene00019690	set-13	1.20082	0.000438727	0.00142228	4.7169
WBGene00008485	ugt-43	1.19932	0.00518607	0.0116836	3.37472
WBGene00016397	C34D4.1	1.19825	0.01238	0.0247803	2.91601
WBGene00006939	wee-1.2	1.19774	0.000249271	0.000885436	5.04071
WBGene00008310	C54E10.6	1.19708	0.00387773	0.00909326	3.52857
WBGene00005113	srd-35	1.1967	0.0224458	0.0415112	2.60075
WBGene00017327	F10C1.8	1.19658	0.000127661	0.000506975	5.43499
WBGene00013947	ZK228.4	1.19624	1.48662e-06	1.79894e-05	8.47201
WBGene00019477	K07C11.4	1.19618	2.33554e-09	3.36806e-07	14.8645
WBGene00013082	grdn-1	1.19615	2.0305e-08	1.2423e-06	12.3825
WBGene00045289	fbxa-169	1.19552	0.000254523	0.000900498	5.02862
WBGene00001570	gei-13	1.19416	2.75138e-05	0.000149677	6.3924
WBGene00001947	his-73	1.19151	0.00714207	0.0154693	3.2059
WBGene00045475	T07A5.7	1.18698	0.00048813	0.00155639	4.65665
WBGene00020704	T22F7.5	1.18678	0.000496667	0.00157949	4.64689
WBGene00044698	K09F5.6	1.18576	4.60218e-07	8.2419e-06	9.42583
WBGene00010483	K01G12.3	1.1844	2.36959e-06	2.43473e-05	8.11321
WBGene00021053	gadr-4	1.18421	0.00980371	0.0203279	3.03902
WBGene00013226	faah-5	1.18226	0.000985381	0.00283206	4.26616
WBGene00009512	F37H8.3	1.18141	1.21331e-07	3.72074e-06	10.6087
WBGene00020236	lgc-1	1.17531	0.00954324	0.0198552	3.0532
WBGene00195176	Y43F8B.24	1.1747	0.000469024	0.00150619	4.67917
WBGene00014615	Y116F11A.4	1.17417	0.00598996	0.013254	3.29865
WBGene00020543	fbxb-83	1.17353	0.00142295	0.00387512	4.06566
WBGene00017732	F23C8.3	1.17351	0.000283634	0.000988055	4.96603
WBGene00020153	nhr-212	1.17344	1.88395e-07	4.82718e-06	10.2059
WBGene00001310	end-1	1.17101	0.00942941	0.0196544	3.05953
WBGene00011805	T16G12.4	1.16909	2.77823e-09	3.82779e-07	14.6502
WBGene00077669	Y38H6A.5	1.16693	0.0215505	0.040034	2.62243
WBGene00014028	trxr-2	1.16505	1.24367e-09	2.16069e-07	15.6666
WBGene00021529	Y41G9A.5	1.16504	0.000870881	0.00255145	4.3341
WBGene00019495	sdz-24	1.16487	9.81798e-05	0.000410958	5.59329
WBGene00003664	nhr-74	1.16424	0.000850888	0.00250164	4.34691
WBGene00022538	ZC190.4	1.16403	3.92435e-07	7.46566e-06	9.56145
WBGene00044761	Y82E9BR.23	1.16381	0.00114853	0.0032331	4.18228
WBGene00017181	F02E11.3	1.163	0.00172484	0.00456699	3.96156
WBGene00001761	gst-13	1.16283	3.50934e-09	4.35515e-07	14.3661
WBGene00019187	H11E01.2	1.1627	2.22456e-07	5.37855e-06	10.0571
WBGene00008095	C44H4.6	1.16269	0.00785826	0.016821	3.15555
WBGene00022333	fbxa-27	1.1622	0.00182371	0.0047963	3.9315
WBGene00012412	Y7A5A.6	1.16127	0.0170467	0.0325818	2.74694
WBGene00022870	ZK1240.5	1.1604	0.0022906	0.00582179	3.80905
WBGene00019197	H14A12.5	1.16022	3.54828e-05	0.000181938	6.22807
WBGene00018729	F53A9.6	1.15988	4.95754e-05	0.000238927	6.01557
WBGene00011609	T08D2.4	1.15983	0.0043413	0.0100331	3.46874
WBGene00018041	F35D2.3	1.15979	0.000258546	0.000913074	5.01954
WBGene00009225	fbxa-94	1.15853	0.00291517	0.00714512	3.68022
WBGene00019412	fbxb-49	1.15839	0.00523708	0.0117828	3.36955
WBGene00014027	tpk-1	1.15814	4.27297e-07	7.84695e-06	9.48882
WBGene00020479	T13C2.3	1.15753	5.76197e-05	0.000269282	5.92131
WBGene00013233	sdz-33	1.15692	0.00168931	0.00449191	3.97279
WBGene00008493	F01D5.2	1.15524	8.39033e-05	0.000362766	5.68904
WBGene00003001	lin-12	1.15495	2.14268e-06	2.29977e-05	8.18974
WBGene00012142	T28H10.1	1.15494	4.21407e-06	3.7272e-05	7.68502
WBGene00000111	alh-5	1.1541	2.44854e-08	1.37926e-06	12.1857
WBGene00000004	aat-3	1.15396	1.96408e-08	1.22175e-06	12.4177
WBGene00045292	fbxa-179	1.1533	0.0068418	0.01489	3.22854
WBGene00007904	C33G3.4	1.15305	2.53221e-07	5.82959e-06	9.94223
WBGene00012878	Y45F10C.2	1.15159	5.47446e-05	0.000258366	5.95331
WBGene00017083	kin-33	1.15103	0.000124982	0.000499206	5.4477
WBGene00018646	mul-1	1.15102	0.00010192	0.000423932	5.57062
WBGene00019521	dmd-7	1.15019	1.89877e-05	0.000113097	6.6364
WBGene00022455	Y110A7A.4	1.14889	4.53702e-09	4.77288e-07	14.0594
WBGene00000977	dhs-14	1.14845	5.35957e-06	4.41928e-05	7.51083
WBGene00022386	Y95B8A.6	1.14794	5.73638e-07	9.44274e-06	9.24075
WBGene00018755	bcmo-2	1.14793	1.49567e-07	4.24262e-06	10.4156
WBGene00009396	clec-65	1.14792	4.1531e-09	4.65636e-07	14.1643
WBGene00019318	K02E10.4	1.14723	2.33557e-05	0.000132266	6.49953
WBGene00012639	fezf-1	1.14432	0.0276941	0.0498325	2.48841
WBGene00011846	chil-25	1.1443	0.00321283	0.00774208	3.62846
WBGene00015041	cyp-34A6	1.14386	0.000140735	0.000549147	5.37674
WBGene00003652	nhr-62	1.14335	6.52224e-05	0.000296204	5.84419
WBGene00011592	T07F10.6	1.14313	0.00119345	0.00333707	4.16134
WBGene00011065	R06C7.6	1.14269	1.54387e-05	9.71262e-05	6.77486
WBGene00019515	ugt-19	1.14171	2.23269e-05	0.000127715	6.52917
WBGene00219329	K02D10.8	1.14156	0.000368876	0.00123153	4.81539
WBGene00019644	cpt-4	1.14152	9.06859e-05	0.000386724	5.64157
WBGene00021799	Y53G8AL.1	1.14136	0.00016682	0.00063379	5.27583
WBGene00020137	T01B10.5	1.14109	0.00230546	0.00585487	3.80558
WBGene00018971	clec-67	1.1394	7.11567e-05	0.000318401	5.79031
WBGene00007225	C01G6.3	1.13739	2.32975e-06	2.41281e-05	8.12607
WBGene00010553	K04C1.3	1.13648	1.14842e-06	1.50517e-05	8.67551
WBGene00000493	che-14	1.13615	0.000469526	0.00150675	4.67856
WBGene00013510	Y71A12B.13	1.13563	0.000335807	0.00113908	4.86903
WBGene00001554	gcy-34	1.13517	0.0137406	0.0271243	2.86097
WBGene00003618	nhr-19	1.13484	1.25858e-06	1.60165e-05	8.60289
WBGene00018749	F53C3.5	1.13481	0.00152791	0.00412275	4.02708
WBGene00010258	F58E6.11	1.13472	0.00147864	0.00400344	4.04484
WBGene00000491	che-12	1.13357	0.00191631	0.00499612	3.90484
WBGene00020851	nhr-227	1.13333	0.0150881	0.0293492	2.81154
WBGene00006556	tbx-37	1.13174	0.00988314	0.0204632	3.03477
WBGene00016456	C35E7.4	1.13054	2.42847e-06	2.48205e-05	8.09463
WBGene00003006	lin-17	1.12907	5.42042e-07	9.14048e-06	9.28808
WBGene00001532	gcy-5	1.12802	0.011662	0.0235609	2.94753
WBGene00021654	Y47G7B.2	1.1268	2.26812e-06	2.37974e-05	8.14642
WBGene00021861	Y54F10BM.6	1.12462	0.00517419	0.0116584	3.37593
WBGene00003091	lys-2	1.12408	2.26882e-05	0.000129269	6.5186
WBGene00018252	F40H3.6	1.12249	7.30954e-06	5.50294e-05	7.28994
WBGene00016097	C25E10.8	1.1221	2.98297e-07	6.40332e-06	9.79847
WBGene00000039	acn-1	1.12176	0.00107385	0.00305318	4.21903
WBGene00000401	cdh-9	1.12096	8.38599e-05	0.000362678	5.68936
WBGene00008678	stdh-2	1.1206	0.0080048	0.0170932	3.14581
WBGene00016841	magu-3	1.12036	0.000432149	0.00140727	4.72545
WBGene00012119	T28C6.3	1.11994	0.000408903	0.00134369	4.7568
WBGene00007750	syg-2	1.11953	3.0138e-06	2.93167e-05	7.93239
WBGene00003620	nhr-21	1.11775	1.03309e-07	3.38363e-06	10.759
WBGene00021518	hpo-6	1.11756	7.44879e-06	5.58923e-05	7.27665
WBGene00009617	F41E7.1	1.11722	4.38175e-07	7.97297e-06	9.46745
WBGene00022559	fbxb-20	1.11613	0.00559829	0.012497	3.33434
WBGene00012604	nspe-2	1.1155	0.00800923	0.0171004	3.14552
WBGene00012408	Y7A5A.2	1.1134	0.00692999	0.0150695	3.22179
WBGene00021353	iglr-3	1.11278	2.26649e-06	2.37974e-05	8.14697
WBGene00219313	C17E4.20	1.11186	3.1459e-06	3.02078e-05	7.90044
WBGene00011706	T11B7.1	1.11152	3.70822e-05	0.000188436	6.19983
WBGene00006870	vab-3	1.11128	2.59802e-07	5.87684e-06	9.91961
WBGene00220207	Y75B8A.62	1.11086	0.000529018	0.00166504	4.6114
WBGene00010873	trpa-2	1.10947	8.89095e-05	0.000380989	5.65364
WBGene00017038	dmsr-4	1.10462	6.27487e-05	0.000287623	5.86819
WBGene00016703	C46A5.8	1.10462	8.13713e-05	0.000353648	5.70781
WBGene00021374	Y37E11B.1	1.10434	0.000836913	0.00246603	4.35605
WBGene00010125	dod-22	1.10394	0.00779183	0.0166968	3.16002
WBGene00016849	acs-21	1.10175	4.13088e-06	3.66792e-05	7.69958
WBGene00007470	chil-5	1.10121	0.00967513	0.0200875	3.04597
WBGene00017473	F14H12.6	1.10106	0.000487161	0.00155424	4.65777
WBGene00003647	nhr-57	1.09987	0.000176485	0.000664329	5.24258
WBGene00003719	nhr-129	1.09986	0.000156367	0.000599251	5.31413
WBGene00021540	Y42H9AR.5	1.09925	0.016372	0.0314816	2.76832
WBGene00001433	fkb-8	1.09742	1.75733e-05	0.000106547	6.688
WBGene00020090	R119.5	1.09564	2.61452e-07	5.87702e-06	9.91403
WBGene00017504	F16B4.2	1.0947	0.000114652	0.000466387	5.49953
WBGene00044901	Y41G9A.10	1.09465	0.000236853	0.000849304	5.07038
WBGene00001127	dyf-11	1.09451	0.00803611	0.0171508	3.14376
WBGene00004786	sex-1	1.09373	4.86137e-06	4.11598e-05	7.58118
WBGene00008709	F11E6.6	1.09265	0.00710501	0.0153995	3.20864
WBGene00018878	glit-1	1.08986	1.14375e-06	1.50391e-05	8.67875
WBGene00001987	hot-2	1.08962	0.00188288	0.00492337	3.91431
WBGene00013654	Y105C5B.15	1.08919	2.54801e-07	5.84056e-06	9.93674
WBGene00002262	ldh-1	1.08847	2.59434e-11	1.96243e-08	21.535
WBGene00020708	dmd-8	1.08768	9.36379e-05	0.000395806	5.62207
WBGene00012628	Y38H6C.16	1.08652	0.00147807	0.00400259	4.04505
WBGene00001123	dyf-7	1.08596	1.23328e-05	8.16617e-05	6.92713
WBGene00022142	Y71G12B.2	1.08564	0.00989021	0.0204752	3.03439
WBGene00009618	F41E7.2	1.0855	1.02582e-05	7.1034e-05	7.05354
WBGene00002827	let-653	1.08452	1.15572e-06	1.51092e-05	8.67048
WBGene00008613	fbxb-69	1.0832	0.00235348	0.00595872	3.79454
WBGene00011265	R13H4.7	1.08269	0.0126375	0.0252004	2.90515
WBGene00020501	T14B4.5	1.08214	2.47008e-05	0.000138057	6.46281
WBGene00000396	cdh-4	1.08162	8.89268e-06	6.36881e-05	7.15258
WBGene00006981	zig-4	1.08143	0.000182437	0.000684461	5.22305
WBGene00219423	C23H5.15	1.08108	5.19084e-05	0.000247543	5.98666
WBGene00003516	nab-1	1.07939	2.22407e-07	5.37855e-06	10.0573
WBGene00020801	T25D10.4	1.07906	5.76254e-06	4.66316e-05	7.45884
WBGene00012780	Y42A5A.5	1.079	7.64563e-05	0.000336615	5.74606
WBGene00045195	F53F4.17	1.0789	0.0267351	0.0483643	2.5073
WBGene00219636	linc-81	1.07817	0.00761802	0.0163707	3.17191
WBGene00012431	Y11D7A.7	1.07679	5.94542e-07	9.64689e-06	9.21095
WBGene00044661	fbxa-143	1.07674	0.000832449	0.00245515	4.359
WBGene00007745	C26D10.4	1.07624	0.000164086	0.00062521	5.2856
WBGene00008589	F08G12.8	1.07617	0.000932693	0.00270461	4.29635
WBGene00012446	nhr-230	1.07595	6.20628e-06	4.9019e-05	7.40588
WBGene00007598	C15A11.4	1.07589	0.00127715	0.00353379	4.1244
WBGene00012810	Y43F8A.3	1.07531	0.000248974	0.000884867	5.0414
WBGene00015040	cyp-34A5	1.07435	0.000225953	0.000815372	5.09779
WBGene00010998	R03G8.3	1.07429	0.000429884	0.00140105	4.72843
WBGene00021519	Y41D4B.17	1.07409	0.0261768	0.0475221	2.51861
WBGene00235352	ZK250.13	1.07226	8.63922e-05	0.000371606	5.67117
WBGene00017341	F10D7.4	1.07143	0.0016019	0.00429108	4.0015
WBGene00008763	F13G3.3	1.07054	0.00260668	0.0064942	3.7399
WBGene00022165	Y71H2AL.2	1.0695	0.00557522	0.0124525	3.33652
WBGene00007953	hda-11	1.06921	0.000549094	0.00171802	4.5905
WBGene00002253	lbp-1	1.06633	2.5259e-07	5.8235e-06	9.94443
WBGene00004816	skr-10	1.06419	0.000434379	0.00141135	4.72254
WBGene00000674	col-99	1.06391	5.2465e-06	4.34518e-05	7.52617
WBGene00003983	pes-10	1.06319	0.00439869	0.0101442	3.46179
WBGene00003143	max-1	1.06278	1.91358e-05	0.000113804	6.63123
WBGene00019215	H20E11.3	1.06179	0.00018425	0.000690286	5.21723
WBGene00006649	tth-1	1.06166	1.56129e-05	9.78346e-05	6.76731
WBGene00012038	T26E3.5	1.06159	0.0257375	0.046837	2.52766
WBGene00015824	C16B8.4	1.06147	1.24706e-05	8.22312e-05	6.91954
WBGene00013509	Y71A12B.12	1.06122	6.03723e-06	4.812e-05	7.42556
WBGene00015988	C18H2.1	1.06057	9.5605e-06	6.74072e-05	7.10227
WBGene00001249	elt-1	1.0605	5.8037e-07	9.51124e-06	9.23103
WBGene00019012	F57C9.6	1.06018	0.00113186	0.00319239	4.19027
WBGene00019311	K02E7.6	1.05918	0.00216614	0.00556332	3.839
WBGene00015779	C14F11.2	1.05908	2.02191e-06	2.21504e-05	8.23409
WBGene00012226	W03G11.4	1.05878	2.42024e-07	5.67042e-06	9.98221
WBGene00011474	aldo-1	1.05867	2.01848e-10	6.89916e-08	18.2082
WBGene00020777	T24E12.10	1.05769	0.00905181	0.0189778	3.08106
WBGene00022576	ZC250.2	1.05643	6.78372e-05	0.000305956	5.81984
WBGene00020175	T02H6.5	1.05628	0.00666433	0.0145336	3.24239
WBGene00017489	F15E6.9	1.05584	5.55883e-05	0.000261558	5.94374
WBGene00044217	F23D12.9	1.05398	0.00916803	0.0191876	3.07434
WBGene00021796	Y52E8A.3	1.0536	0.00355501	0.00845633	3.57467
WBGene00020261	vet-1	1.05343	0.00258648	0.00644893	3.74406
WBGene00008265	kcnl-4	1.05323	0.000144036	0.000559964	5.36293
WBGene00009663	hda-5	1.05183	1.87334e-05	0.000112083	6.64537
WBGene00017881	asp-13	1.05116	4.32319e-05	0.000213804	6.10208
WBGene00010738	K10D3.4	1.05006	1.03229e-07	3.38363e-06	10.7598
WBGene00017785	F25E5.4	1.04927	0.000433026	0.00140898	4.7243
WBGene00020919	set-19	1.04804	1.09765e-07	3.5099e-06	10.7022
WBGene00009586	F40F9.10	1.04796	0.0126822	0.0252832	2.90329
WBGene00019576	K09E3.5	1.04721	6.20081e-05	0.000285259	5.87557
WBGene00044712	F22G12.8	1.04674	0.00150003	0.00405653	4.03706
WBGene00013554	Y75B8A.19	1.04542	1.66979e-06	1.94891e-05	8.38155
WBGene00010177	F57A8.1	1.04472	1.49122e-09	2.52e-07	15.4316
WBGene00050946	M162.12	1.04389	0.00102457	0.00292879	4.24477
WBGene00019167	H06I04.1	1.04291	7.71194e-09	6.731e-07	13.4444
WBGene00006807	unc-75	1.04262	0.000202559	0.000745689	5.16163
WBGene00013234	fbxb-24	1.04155	0.00197553	0.00513271	3.88846
WBGene00017423	F13C5.2	1.04022	8.48627e-07	1.23109e-05	8.91858
WBGene00013216	Y54G11A.7	1.03925	1.88408e-07	4.82718e-06	10.2059
WBGene00011099	nhr-208	1.03799	0.00292308	0.00715788	3.67878
WBGene00015541	C06E7.4	1.03728	1.6975e-05	0.000103908	6.71116
WBGene00007984	irx-1	1.03723	2.53132e-05	0.000140399	6.44678
WBGene00006852	unc-129	1.0357	4.02375e-05	0.000201696	6.1477
WBGene00001157	ech-8	1.03528	8.52308e-08	2.96906e-06	10.9412
WBGene00019472	cyp-35B1	1.03261	0.0204663	0.0382523	2.6499
WBGene00007730	C25G4.2	1.03075	1.29371e-08	9.35699e-07	12.8675
WBGene00001564	icl-1	1.03026	0.000268534	0.000943105	4.99761
WBGene00007947	C35A5.3	1.03001	2.7658e-07	6.05995e-06	9.8646
WBGene00017481	F15B10.3	1.03	0.000111601	0.000455963	5.51578
WBGene00020135	aakg-4	1.02974	3.07052e-06	2.97229e-05	7.91849
WBGene00012824	Y43F8B.14	1.02924	0.0225546	0.0416749	2.59817
WBGene00001440	fkh-8	1.02867	0.000695984	0.00210384	4.45817
WBGene00011981	T24C2.2	1.02864	2.20885e-06	2.33606e-05	8.16656
WBGene00003243	mig-10	1.02828	2.4598e-07	5.72726e-06	9.96786
WBGene00045252	Y62H9A.15	1.02815	0.00096355	0.00277937	4.27846
WBGene00007667	fbxa-97	1.02802	0.00058336	0.00181096	4.5566
WBGene00020630	T20F7.1	1.02777	5.95894e-08	2.37237e-06	11.2869
WBGene00013215	Y54G11A.4	1.02736	0.000244518	0.000871867	5.05188
WBGene00010973	R01H10.5	1.02736	0.000618951	0.0019058	4.5235
WBGene00009071	F23A7.6	1.02665	0.000285052	0.000991038	4.96315
WBGene00020702	T22F7.3	1.02632	0.000530856	0.0016695	4.60946
WBGene00021092	fbxb-34	1.02578	0.0114239	0.0231436	2.9584
WBGene00002088	ins-5	1.02573	0.00241767	0.00609307	3.78014
WBGene00050970	D2023.8	1.02558	0.000221629	0.000802685	5.10906
WBGene00013794	dct-13	1.02475	0.0143371	0.0281129	2.83852
WBGene00018085	ttr-20	1.02454	1.3011e-05	8.48089e-05	6.89065
WBGene00021198	Y17G9B.1	1.02394	0.00820478	0.0174592	3.13281
WBGene00019174	H09G03.1	1.02331	0.00661191	0.0144371	3.24655
WBGene00006522	abcx-1	1.0233	0.0249578	0.0455539	2.54412
WBGene00013698	Y106G6D.1	1.02267	0.000513646	0.00162568	4.62797
WBGene00019029	F58B6.1	1.02237	0.000764196	0.00228053	4.40631
WBGene00003474	mtl-2	1.0211	8.34616e-06	6.08439e-05	7.19684
WBGene00022772	ZK616.2	1.02105	5.91707e-05	0.000274271	5.90473
WBGene00022354	Y82E9BR.22	1.02049	2.73512e-08	1.45868e-06	12.0707
WBGene00002601	let-381	1.02028	0.00455606	0.0104631	3.44319
WBGene00003569	ncx-4	1.01963	3.3379e-06	3.12817e-05	7.85645
WBGene00016550	C40A11.7	1.01861	0.0267615	0.048401	2.50677
WBGene00020817	T25G12.11	1.0185	0.00218488	0.00560331	3.83437
WBGene00004129	pqn-42	1.01438	5.20064e-06	4.32298e-05	7.53249
WBGene00010808	sepa-1	1.01367	0.000801073	0.00237468	4.38023
WBGene00010647	K08C7.4	1.01354	0.0116816	0.0235861	2.94664
WBGene00015112	B0281.5	1.01202	0.000222655	0.000805849	5.10636
WBGene00015474	C05D9.7	1.0099	1.96698e-05	0.000116284	6.61295
WBGene00011725	lips-5	1.00946	0.00128069	0.00354111	4.1229
WBGene00008794	F14D7.7	1.00717	0.00408025	0.00949807	3.50158
WBGene00009623	F41E7.7	1.00602	4.25383e-05	0.000210833	6.11235
WBGene00014259	ZK1320.11	1.00574	1.57632e-06	1.87424e-05	8.42631
WBGene00018355	ceh-86	1.00567	1.38318e-06	1.70721e-05	8.52852
WBGene00013866	cbs-1	1.00539	2.28409e-06	2.38678e-05	8.14109
WBGene00016337	fbxb-38	1.00292	0.00463087	0.0106073	3.43457
WBGene00008426	D2045.9	1.00281	1.24806e-06	1.59296e-05	8.60953
WBGene00009774	F46B6.9	1.00248	0.00608583	0.0134325	3.29028
WBGene00023223	ZK1236.8	1.00161	0.0064862	0.0142017	3.25667
WBGene00001950	hlh-3	1.0014	9.93765e-05	0.000415201	5.58594
WBGene00018304	agr-1	0.999188	6.62033e-06	5.11249e-05	7.35997
WBGene00206355	C34C6.10	0.99913	0.0157004	0.030374	2.79049
WBGene00008602	oac-14	0.998668	0.00195261	0.00508144	3.89474
WBGene00013513	Y71A12C.2	0.998351	0.000251465	0.000891835	5.03562
WBGene00219207	C01F6.14	0.998184	0.00352471	0.00839178	3.57922
WBGene00022283	lgc-27	0.998023	0.000995996	0.00285843	4.26028
WBGene00015935	C17H12.10	0.997112	0.0116722	0.0235768	2.94707
WBGene00020450	fbxa-10	0.99687	0.000191437	0.000713008	5.19474
WBGene00018955	F56C11.3	0.996868	2.66708e-07	5.92731e-06	9.89652
WBGene00013746	lgc-55	0.995222	0.00153235	0.00413057	4.02551
WBGene00017507	F16B4.5	0.99338	0.0005395	0.00169266	4.60039
WBGene00019304	K02D10.4	0.991744	4.82691e-05	0.000233981	6.03239
WBGene00019407	K05F1.5	0.991257	1.2486e-05	8.22887e-05	6.9187
WBGene00219831	C25F6.30	0.990541	0.0204349	0.0382162	2.65072
WBGene00021492	comt-5	0.98827	1.51769e-05	9.58187e-05	6.78638
WBGene00008677	F11A5.9	0.987038	7.97835e-07	1.18795e-05	8.96878
WBGene00012941	Y47D3B.4	0.986435	0.000194889	0.000722664	5.18426
WBGene00016305	fbxc-57	0.986102	0.00251044	0.00628318	3.76
WBGene00007867	C32H11.4	0.985833	0.0230283	0.0424171	2.58709
WBGene00009202	aptf-4	0.985768	0.001114	0.00314875	4.19895
WBGene00019415	K05F6.4	0.985305	0.000284739	0.000990451	4.96378
WBGene00009049	F22B8.7	0.985244	9.19617e-05	0.00039101	5.63306
WBGene00022326	fbxa-14	0.984178	4.83547e-05	0.000234181	6.03128
WBGene00018828	sdz-21	0.984064	0.000483604	0.00154452	4.6619
WBGene00004949	sox-2	0.983934	1.43568e-07	4.10967e-06	10.4532
WBGene00000037	ace-3	0.983274	0.000303726	0.00104498	4.92662
WBGene00018738	F53B1.6	0.982843	0.0177145	0.033712	2.72657
WBGene00023502	clec-184	0.981935	4.53548e-05	0.000222455	6.07172
WBGene00020902	jmjc-1	0.980855	1.31014e-06	1.64649e-05	8.5712
WBGene00000374	cyp-31A1	0.979957	4.37122e-07	7.97208e-06	9.46949
WBGene00022562	ZC204.12	0.979908	0.00128317	0.00354736	4.12184
WBGene00018608	F48E3.9	0.979624	0.0150405	0.0292721	2.81321
WBGene00002142	inx-20	0.97931	0.0157203	0.0304051	2.78982
WBGene00001853	hil-2	0.977855	7.55911e-05	0.000333436	5.75306
WBGene00015440	arrd-20	0.97645	0.0239033	0.0438407	2.56718
WBGene00013748	ssu-1	0.975796	0.000696667	0.00210551	4.45763
WBGene00016522	fbxa-38	0.975673	0.00333937	0.00801056	3.60792
WBGene00044504	R13A1.10	0.9749	0.00754219	0.0162187	3.17718
WBGene00013543	Y75B8A.6	0.973771	1.98722e-05	0.000117174	6.60616
WBGene00017120	tctn-1	0.973565	0.00124301	0.00345197	4.13916
WBGene00020867	shc-2	0.973203	7.82889e-07	1.17277e-05	8.98421
WBGene00003234	mif-1	0.973189	2.78222e-08	1.46829e-06	12.053
WBGene00008047	lact-7	0.972939	0.00558702	0.0124736	3.3354
WBGene00020281	T06A4.1	0.971743	0.0166707	0.0319708	2.75875
WBGene00002260	lbp-8	0.97099	0.00455774	0.0104654	3.44299
WBGene00017772	clec-1	0.969704	2.34318e-06	2.41855e-05	8.12171
WBGene00005718	srv-7	0.969635	0.000243872	0.000869955	5.05341
WBGene00015052	clec-52	0.969604	8.33092e-05	0.000360787	5.69339
WBGene00015889	C17C3.3	0.966568	0.0165961	0.0318584	2.76113
WBGene00012548	Y37D8A.6	0.965255	3.83226e-08	1.80639e-06	11.7257
WBGene00018730	F53A9.7	0.964773	8.93991e-05	0.000382365	5.65029
WBGene00016561	eri-6	0.964449	1.02399e-08	8.3416e-07	13.1255
WBGene00017184	ncam-1	0.963974	5.58541e-07	9.30876e-06	9.26301
WBGene00004209	ptc-2	0.963397	0.00290513	0.0071271	3.68206
WBGene00015494	C05E11.3	0.963225	2.31787e-05	0.00013131	6.50453
WBGene00021362	Y37E11AL.6	0.963154	7.33987e-05	0.000326136	5.77118
WBGene00045050	ZC15.10	0.962469	0.00928012	0.0193814	3.06793
WBGene00018060	arrd-18	0.961232	9.1565e-05	0.00038974	5.6357
WBGene00016089	aexr-1	0.961031	0.0173796	0.0331303	2.73669
WBGene00019924	fbxc-33	0.960755	4.90943e-05	0.000237113	6.02171
WBGene00009717	dep-1	0.9593	3.72851e-07	7.22113e-06	9.60535
WBGene00018903	F55G1.7	0.958818	6.09524e-06	4.83872e-05	7.41874
WBGene00019730	asns-2	0.958589	0.000264654	0.00093195	5.00602
WBGene00011190	swt-6	0.958409	0.0171902	0.0328205	2.74249
WBGene00022353	Y82E9BR.21	0.958111	0.00138391	0.00378633	4.08076
WBGene00017861	F27D9.2	0.957788	0.000419956	0.00137405	4.74167
WBGene00012916	Y46G5A.28	0.957614	0.00508351	0.0114753	3.38528
WBGene00019867	R04B3.2	0.957563	8.19625e-08	2.91923e-06	10.9785
WBGene00014135	ZK896.4	0.956635	0.00223386	0.0057114	3.82249
WBGene00010146	glb-19	0.955657	0.000212477	0.000776264	5.13367
WBGene00018262	cyp-33C3	0.954868	8.14186e-06	5.97936e-05	7.21418
WBGene00021485	Y40A1A.3	0.95457	0.00188947	0.00493818	3.91242
WBGene00006746	unc-6	0.954236	6.06023e-06	4.82298e-05	7.42285
WBGene00020516	T15B7.1	0.953517	7.89457e-08	2.84468e-06	11.0144
WBGene00018348	F42C5.6	0.953326	0.0269263	0.0486437	2.50348
WBGene00013799	athp-3	0.952784	0.000178062	0.000669629	5.23734
WBGene00010365	H04D03.4	0.952526	0.00226714	0.00578065	3.81456
WBGene00001707	grh-1	0.951502	6.12961e-05	0.000282556	5.88276
WBGene00009146	F26C11.1	0.951076	0.000535464	0.00168233	4.6046
WBGene00016221	C29F9.6	0.950223	0.010783	0.0220306	2.98884
WBGene00194869	K01A6.8	0.949601	0.0105779	0.0216776	2.99897
WBGene00022788	ZK682.2	0.947777	3.85533e-07	7.36082e-06	9.57665
WBGene00006456	tag-83	0.947643	0.00611553	0.0134849	3.28771
WBGene00014852	W02A11.6	0.947486	0.00105692	0.00301098	4.22773
WBGene00018758	F53E10.1	0.946966	3.97483e-07	7.50775e-06	9.55052
WBGene00000395	cdh-3	0.946573	4.89271e-05	0.000236647	6.02386
WBGene00006766	unc-30	0.946462	0.00489876	0.0111294	3.40484
WBGene00043996	fbxb-87	0.946212	0.0128329	0.0255574	2.89706
WBGene00007165	B0391.10	0.943491	7.05372e-10	1.43652e-07	16.4219
WBGene00019622	K10C2.7	0.943278	0.000217811	0.000791202	5.11919
WBGene00022063	Y67D8B.4	0.942785	0.0272741	0.0491882	2.4966
WBGene00008723	F12F6.8	0.942715	0.00547892	0.0122581	3.34571
WBGene00012216	W02D9.10	0.942669	0.000518818	0.0016391	4.62234
WBGene00013484	Y69H2.9	0.942018	0.00227119	0.00578764	3.81361
WBGene00013159	Y53F4B.12	0.941819	0.000433617	0.00141061	4.72353
WBGene00008341	ttr-44	0.941626	0.000189949	0.000708463	5.19933
WBGene00010683	K08F8.7	0.941322	0.0218123	0.040454	2.616
WBGene00016880	fbxb-95	0.938587	0.00711323	0.0154131	3.20803
WBGene00022073	Y67D8C.9	0.938514	3.39061e-05	0.000176164	6.25726
WBGene00018931	ugt-52	0.938246	0.00152997	0.00412628	4.02635
WBGene00013796	Y116A8C.19	0.937299	0.0177408	0.03375	2.72578
WBGene00000442	ceh-19	0.93707	0.0182691	0.0345936	2.71022
WBGene00021986	Y59C2A.3	0.936981	5.61668e-10	1.22221e-07	16.7346
WBGene00008342	frpr-5	0.935908	0.000314679	0.00107498	4.90628
WBGene00016262	C30F12.3	0.93445	0.000107639	0.00044308	5.53759
WBGene00009311	mltn-1	0.933925	0.000546082	0.00171061	4.59359
WBGene00020433	T11F8.1	0.933759	4.58319e-07	8.21716e-06	9.42933
WBGene00021980	glb-32	0.933537	0.00479346	0.010923	3.41633
WBGene00007474	C08H9.15	0.933164	2.59173e-05	0.000142785	6.43137
WBGene00018384	F43C11.7	0.931868	1.54679e-05	9.72327e-05	6.77359
WBGene00045400	C54D10.13	0.931488	0.0107217	0.0219223	2.99185
WBGene00020491	T13G4.4	0.931187	1.40721e-05	9.02808e-05	6.83744
WBGene00007146	B0334.6	0.930203	0.0121024	0.0243074	2.92798
WBGene00010133	F55H12.2	0.929833	0.000110543	0.000452919	5.52153
WBGene00009823	gadr-6	0.928786	1.30041e-06	1.63685e-05	8.57708
WBGene00004369	rig-1	0.926237	4.35582e-08	1.96012e-06	11.597
WBGene00006318	sup-9	0.925393	0.00134175	0.00368431	4.09756
WBGene00000412	cdr-1	0.92501	0.017833	0.0338849	2.72303
WBGene00000387	cdc-25.2	0.924343	3.50656e-07	6.97143e-06	9.65818
WBGene00044251	F59C6.12	0.924191	5.833e-06	4.71058e-05	7.45014
WBGene00013438	ztf-29	0.923721	7.25081e-06	5.46131e-05	7.29563
WBGene00000990	dhs-27	0.923508	9.70711e-05	0.000407068	5.60018
WBGene00008885	F16C3.1	0.922877	0.000528947	0.00166504	4.61148
WBGene00001754	gst-6	0.922206	0.000179254	0.000673674	5.23341
WBGene00015163	B0361.9	0.921859	1.77377e-07	4.65724e-06	10.2604
WBGene00010550	K04B12.2	0.921331	8.94374e-07	1.26849e-05	8.87603
WBGene00012626	Y38H6C.14	0.921029	0.00527194	0.0118451	3.36605
WBGene00012573	Y37H2C.1	0.919642	0.0158629	0.0306249	2.78505
WBGene00020610	T20D4.4	0.919502	0.0117253	0.0236666	2.94468
WBGene00000245	bca-1	0.918335	1.2142e-08	9.05523e-07	12.937
WBGene00006621	try-3	0.918309	0.00110281	0.00311989	4.20447
[truncated: 2,707 more rows]

[truncated: 3 more sheets: isp-1mak-2 DOWNREGULATED, mak-2 UPREGULATED, mak-2 DOWNREGULATED]
