# Supplementary material for: MAK‐2 Kinase Is Required for Extended Longevity and Enhanced Stress Resistance Resulting From Mild Impairment of Mitochondrial Function in isp‐1 Mutants
Source: Aging Cell. 2026 May 13;25(5):e70537. doi: 10.1111/acel.70537 (PMC13169497; doi:10.1111/acel.70537)
Supplement: Supplementary file 4 — Table S3: Transcription factor analysis for MAK‐2 dependent genes. [file ACEL-25-e70537-s004.xlsx]

## Sheet: Upregulated ULM
Sequence_name	Gene_name	Score	Pval	DBD Family
ZC123.3	zfh-2	3.99719	7.04843e-05	Homeodomain
M142.4	vab-7	3.62135	0.000312959	Homeodomain
W03A3.1	ceh-10	3.52538	0.000448769	Homeodomain
F22A3.1	ets-4	3.34515	0.000863621	Ets
F38A6.3	hif-1	3.17435	0.00156357	NA
T19E7.2	skn-1	3.09182	0.00206361	bZIP
C01G8.9	let-526	2.96461	0.00312753	NA
F58E10.5	end-3	2.9308	0.00348451	GATA
T24H10.7	jun-1	2.86574	0.00427773	bZIP
C33D3.1	elt-2	2.82994	0.00478112	NA
F58E10.2	end-1	2.73161	0.00645201	GATA
W05B5.3	nhr-85	2.70195	0.00705046	Nuclear receptor
Y75B8A.1	php-3	2.64311	0.00838773	Homeodomain
F55C5.11	bnc-1	2.58878	0.00981977	C2H2 ZF
T23G4.1	tlp-1	2.5096	0.0122981	NA
C11G6.4	nhr-28	2.45996	0.0141218	Nuclear receptor
E02H1.7	nhr-19	2.45253	0.014414	NA
Y66A7A.8	tbx-33	2.43643	0.0150665	T-box
F37H8.1	lir-3	2.43112	0.0152875	NA
F22A3.5	ceh-60	2.33397	0.0198627	NA
Y48G8AR.1	grh-1	2.28256	0.0227376	NA
T05A10.1	sma-9	2.27707	0.023065	NA
F43C1.4	nhr-20	2.21702	0.0269235	NA
F11A10.2	repo-1	2.08359	0.0375387	NA
T15D6.6	nhr-77	2.07152	0.0386541	NA
Y51A2D.17	nhr-70	2.06222	0.0395332	Nuclear receptor
C01G12.1	madf-5	2.05498	0.0402297	MADF
T04G9.1	attf-5	2.01875	0.0438718	NA
ZK993.1	ceh-45	-1.97642	0.0484766	Homeodomain
C09G12.1	ceh-53	-2.063	0.0394592	Homeodomain
Y113G7A.6	ttx-1	-2.08643	0.0372795	Homeodomain
C37E2.4	ceh-36	-2.29261	0.0221488	Homeodomain
F25H8.6	bed-3	-2.5669	0.0104556	BED ZF
F49E12.6	efl-3	-2.96427	0.00313095	NA

## Sheet: Upregulated MLM
Sequence_name	Gene_name	Score	Pval	DBD Family
C01G8.9	let-526	3.51047	0.000506	NA
F22A3.1	ets-4	2.95087	0.00338297	Ets
Y66A7A.8	tbx-33	2.60691	0.0095281	T-box
C01G12.1	madf-5	2.57936	0.0103069	MADF
C34D1.1	dmd-10	2.43268	0.0154895	DM
T01E8.2	ref-1	2.26519	0.0241136	bHLH
F55C5.11	bnc-1	2.26019	0.0244255	C2H2 ZF
C34C6.8	ceh-7	2.20601	0.0280344	NA
K10C3.6	nhr-49	2.08339	0.0379433	Nuclear receptor
Y75B8A.1	php-3	2.02587	0.0435386	Homeodomain
C48E7.11	cebp-2	2.00035	0.0462367	NA
F21H11.3	tbx-2	1.97267	0.0493215	T-box
Y75B8A.6	Y75B8A.6	-2.05084	0.0410292	CxxC
F45H11.1	sptf-1	-2.22764	0.0265417	NA
ZK455.6	hizr-1	-2.25319	0.0248676	NA
K12H4.1	pros-1	-2.40618	0.0166398	Prospero
ZK662.3	nhr-48	-2.41531	0.0162352	Nuclear receptor
C18B12.3	dsc-1	-2.44197	0.0151033	Homeodomain
C49C3.5	ceh-88	-2.47822	0.0136764	NA
F21D12.5	npax-1	-2.5691	0.0106111	Paired box
R13F6.9	sma-3	-2.71413	0.00697494	NA
F58G6.5	nhr-34	-2.72792	0.00669587	Nuclear receptor

## Sheet: Upregulated MOTIF
dataset	motif	motif_alt_id	sig_raw	neglog10_sig	rank_val	DBD Family
up_500bp	M0786_1.02	elt-6	4.42e-13	12.3546	1	GATA
up_500bp	M4715_1.02	egl-27	3.6e-12	11.4437	2	GATA,Myb/SANT
up_500bp	M0772_1.02	elt-7	1.41e-08	7.85078	3	GATA
up_500bp	M2335_1.02	elt-3	7.42e-08	7.1296	4	GATA
up_500bp	M0788_1.02	end-3	0.000102	3.9914	5	GATA
up_500bp	M0344_1.02	jun-1	0.000125	3.90309	6	bZIP
up_500bp	M6235_1.02	(fkh-6)_(Homo_sapiens)_(DBD_0.56)	0.0133	1.87615	7	Forkhead
up_1kb	M0786_1.02	elt-6	7.32e-13	12.1355	1	GATA
up_1kb	M4715_1.02	egl-27	1.41e-10	9.85078	2	GATA,Myb/SANT
up_1kb	M0772_1.02	elt-7	8.39e-09	8.07624	3	GATA
up_1kb	M2335_1.02	elt-3	1.91e-08	7.71897	4	GATA
up_1kb	M0344_1.02	jun-1	4.5e-05	4.34679	5	bZIP
up_1kb	M0622_1.02	dmd-4	0.0015	2.82391	6	DM
up_1kb	M0574_1.02	ztf-11	0.0079	2.10237	7	C2HC ZF

## Sheet: Upregulated Overlap
ULM-MLM Overlap
Sequence_name	Gene_name	Score_ULM	Pval_ULM	Score_MLM	Pval_MLM	DBD Family
F22A3.1	ets-4	3.34515	0.000864	2.95087	0.00338297	Ets
C01G8.9	let-526	2.96461	0.00312753	3.51047	0.000506	NA
Y75B8A.1	php-3	2.64311	0.00838773	2.02587	0.0435386	Homeodomain
F55C5.11	bnc-1	2.58878	0.00981977	2.26019	0.0244255	C2H2 ZF
Y66A7A.8	tbx-33	2.43643	0.0150665	2.60691	0.0095281	T-box
C01G12.1	madf-5	2.05498	0.0402297	2.57936	0.0103069	MADF
ULM-Motif Overlap
Sequence_name	Gene_name	Score_ULM	Pval_ULM	DBD Family
T24H10.7	jun-1	2.86574	0.00427773	bZIP
F58E10.5	end-3	2.9308	0.00348451	GATA

## Sheet: Downregulated ULM
Sequence_name	Gene_name	Score	Pval	DBD Family
F55D12.4	unc-55	2.53293	0.0117283	NA
T23G7.1	dpl-1	2.52376	0.0120332	Nuclear receptor
R02C2.4	nhr-204	2.37148	0.018234	E2F
C47C12.3	ref-2	2.3559	0.0190044	NA
F45C12.2	ceh-82	2.24099	0.0256255	NA
Y102A5C.18	efl-1	2.23528	0.0260017	C2H2 ZF
R03E1.4	ceh-90	2.22837	0.0264631	Nuclear receptor
F54C4.3	attf-3	2.0662	0.0395131	NA
Y48G9A.11	Y48G9A.11	2.06582	0.0395491	NA
F43G9.11	ces-1	2.03738	0.0423307	NA
Y48C3A.17	efl-2	2.01851	0.0442673	Homeodomain
F45C12.15	ceh-83	1.96686	0.049954	bHLH
C28C12.8	hlh-12	-1.9848	0.0479132	Nuclear receptor
ZC204.12	NA	-2.06917	0.0392312	NA
T27F2.4	zip-10	-2.07722	0.0384778	E2F
B0304.1	hlh-1	-2.143	0.0327722	NA
F14F3.1	vab-3	-2.23264	0.0261772	C2H2 ZF
ZK662.3	nhr-48	-2.23918	0.0257442	bHLH
W09C2.1	elt-1	-2.28979	0.0226019	DM
F37H8.1	lir-3	-2.30718	0.0216021	Nuclear receptor
F40F8.7	pqm-1	-2.33464	0.0201025	bZIP
T01E8.2	ref-1	-2.37307	0.018157	NA
R08E3.4	ztf-16	-2.442	0.0150789	NA
F21D12.1	nhr-21	-2.6054	0.00955101	Homeodomain, Paired box
Y43F8C.10	dmd-3	-2.8762	0.00426054	GATA,Myb/SANT
E02H1.7	nhr-19	-2.87691	0.00425128	NA
C36F7.1	irx-1	-2.91453	0.00378126	NA
F13H6.1	bcl-11	-3.11985	0.00195297	NA
C45E5.6	nhr-46	-3.12916	0.00189371	Homeodomain
C04A2.3	egl-27	-3.25899	0.00122282	NA
F43C1.4	nhr-20	-3.68464	0.000264	Nuclear receptor
B0280.8	nhr-10	-3.76447	0.000194	GATA
F46G10.6	mxl-3	-3.83207	0.00015	C2H2 ZF
T27C4.4	lin-40	-3.90948	0.00011	bHLH
F57B10.1	let-607	-5.19437	3.42e-07	C2H2 ZF
Y56A3A.18	znf-593	-5.32314	1.78e-07	bHLH

## Sheet: Downregulated MOTIF
dataset	motif	motif_alt_id	sig_raw	neglog10_sig	rank_val	DBD Family
down_500bp	M1288_1.02	T07C12.11	2.04e-06	5.69037	1	MADF
down_500bp	M0254_1.02	Y44A6D.3	0.000453	3.3439	2	Brinker
down_500bp	M0616_1.02	Y75B8A.6	0.00115	2.9393	3	CxxC
down_500bp	M0674_1.02	efl-2	0.00206	2.68613	4	E2F
down_500bp	M0742_1.02	lin-31	0.00218	2.66154	5	Forkhead
down_1kb	M1288_1.02	T07C12.11	4.53e-05	4.3439	1	MADF
down_1kb	M1460_1.02	nhr-36	0.000128	3.89279	2	Nuclear receptor
down_1kb	M0616_1.02	Y75B8A.6	0.00563	2.24949	3	CxxC
down_1kb	M0674_1.02	efl-2	0.0264	1.5784	4	E2F
down_no_operon_500bp	M1288_1.02	T07C12.11	3.72e-06	5.42946	1	MADF
down_no_operon_500bp	M0254_1.02	Y44A6D.3	0.00101	2.99568	2	Brinker
down_no_operon_500bp	M0616_1.02	Y75B8A.6	0.00495	2.30539	3	CxxC
down_no_operon_500bp	M0326_1.02	atf-2	0.0133	1.87615	4	bZIP
down_no_operon_500bp	M0674_1.02	efl-2	0.015	1.82391	5	E2F
down_no_operon_500bp	M0742_1.02	lin-31	0.0203	1.6925	6	Forkhead
down_no_operon_500bp	M1289_1.02	ZC416.1	0.0369	1.43297	7	MADF
down_no_operon_1kb	M1288_1.02	T07C12.11	0.00776	2.11014	1	MADF

## Sheet: Downregulated Overlap
ULM-Motif Overlap
Sequence_name	Gene_name	Score_ULM	Pval_ULM	DBD Family
Y48C3A.17	efl-2	2.01851	0.0442673	Homeodomain
